# Supplementary material for: Secreted protease PRSS35 suppresses hepatocellular carcinoma by disabling CXCL2-mediated neutrophil extracellular traps
Source: Nat Commun. 2023 Mar 18;14:1513. doi: 10.1038/s41467-023-37227-z (PMC10024721; doi:10.1038/s41467-023-37227-z)
Supplement: Supplementary file 4 — Supplementary Data 1 [file 41467_2023_37227_MOESM4_ESM.xls]

## Sheet: Sheet1
NO.	Cleavage windows	NO.	Cleavage windows	NO.	Cleavage windows	NO.	Cleavage windows	NO.	Cleavage windows	NO.	Cleavage windows
1	GKDAVEDL	220	AKRAKEAA	439	TLTRVKVQ	658	QRFTLRDG	877	VSEAVAEE	1096	LMERLQAA
2	ATLEAEAF	221	HAVTDDDT	440	TLTRVKVQ	659	SNQNGKDS	878	LKTKKQQR	1097	YSSRSQSG
3	EPSQLEVP	222	IVTSSAGT	441	TLTRVKVQ	660	LSWQYLTT	879	TPRSKGQE	1098	RLQAALDD
4	EPSQLEVP	223	IVTSSAGT	442	TLTRVKVQ	661	LVVLDLPD	880	EFVRALAA	1099	WLDPNETN
5	GPMKGGNF	224	DYLSYETV	443	TLTRVKVQ	662	WQYLTTLS	881	LSYETVFE	1100	GQQGLGSV
6	IRRMGESD	225	VQDLVLEP	444	SLGVQDLL	663	RAKRAKEA	882	TTKGVSVR	1101	VMSNLVEH
7	IRRMGESD	226	VQDLVLEP	445	KQEKTPKT	664	LLSYQTSL	883	TTKGVSVR	1102	EADTTEEQ
8	WRFYTEDS	227	TRVKVQDL	446	SYETVFEN	665	YVARPDKI	884	TTKGVSVR	1103	GRRPDQQL
9	GQMPSDKT	228	TRVKVQDL	447	AGRNSKQQ	666	DYSQFQES	885	TTKGVSVR	1104	TQVRVEFM
10	DYSQFQES	229	TRVKVQDL	448	LVLEPTQN	667	DYSQFQES	886	STTKNRFV	1105	VLERDQKL
11	DYSQFQES	230	TRVKVQDL	449	MQGPYSET	668	GNYNNQSS	887	STTKNRFV	1106	ATEFQFRG
12	DYSQFQES	231	TRVKVQDL	450	PTPSLSEL	669	GNYNNQSS	888	EEPKRRSA	1107	GGGPGGRT
13	AIRRMGES	232	RMGESDDS	451	PTPSLSEL	670	GNYNNQSS	889	EEPKRRSA	1108	AMEPGNGS
14	LGAFSDGL	233	AVPPGADK	452	PTPSLSEL	671	GNYNNQSS	890	EEPKRRSA	1109	GDAPAAGE
15	LGAFSDGL	234	AVPPGADK	453	RVKVQDLV	672	AIRRMGES	891	KFLKSGDA	1110	VGSMTKIY
16	ASAPDVDD	235	PAENGDAK	454	RVKVQDLV	673	VQELLDEL	892	GEDASSPP	1111	PVNKSGGK
17	AHFVRTNG	236	IRRMGESD	455	RVKVQDLV	674	TLAMTEEE	893	FNTFFSET	1112	DRRPERRP
18	RRSHYEEG	237	IRRMGESD	456	RVKVQDLV	675	QLLRIEEE	894	STPPRRVQ	1113	QEARRKYK
19	LVSFHDDS	238	WRFYTEDS	457	RVKVQDLV	676	KEGNNPAE	895	PKGPSSVE	1114	QPQALGSS
20	AGRNSKQQ	239	DLVLEPTQ	458	RVKVQDLV	677	RLAKYNQL	896	GEAPFAQR	1115	NFKAFASL
21	EEESGAPG	240	SNQNGKDS	459	TPSLSELE	678	AHFVRTNG	897	EAKKRKRA	1116	RLDPELDR
22	KDLKEKKE	241	SAKKDKDP	460	TPSLSELE	679	RTVATPLN	898	EAKKRKRA	1117	RADALQAG
23	ILRLAKAD	242	EDYLSYET	461	TPSLSELE	680	VLGFLRDN	899	EAKKRKRA	1118	QQIRKLIK
24	GKDAVEDL	243	EDYLSYET	462	TPSLSELE	681	RERRAASG	900	KLKKRKER	1119	EEFIERCF
25	GGSNSSNK	244	IGYQSHAD	463	VKVQDLVL	682	QYLTTLSQ	901	KKQEKTPK	1120	AAKNASNT
26	PPTKKIRS	245	VTSSAGTG	464	VKVQDLVL	683	AKPRNQGG	902	KKQEKTPK	1121	SATEFQFR
27	GPPTKKIR	246	FLAWLTEA	465	VKVQDLVL	684	FGNYNNQS	903	TLTRVKVQ	1122	TELEDEHL
28	GPPTKKIR	247	YLSYETVF	466	VKVQDLVL	685	FGNYNNQS	904	DAKMMVNT	1123	EKNFKAFA
29	GPPTKKIR	248	YLSYETVF	467	VKVQDLVL	686	FGNYNNQS	905	PTQNITTK	1124	VTREYTIN
30	GPPTKKIR	249	YLSYETVF	468	VKVQDLVL	687	FGNYNNQS	906	PTQNITTK	1125	LTPPSPAG
31	GPPTKKIR	250	RLNKHEEN	469	VKVQDLVL	688	FGNYNNQS	907	PTQNITTK	1126	GRPAMEPG
32	GPPTKKIR	251	ERLQAALD	470	LTTLSQVT	689	FGNYNNQS	908	PTQNITTK	1127	VPNLHVMK
33	TKKIRSSP	252	ERLQAALD	471	IVIGYQSH	690	GGSRNMGG	909	TEAKKRKR	1128	ITTKDLKE
34	TKKIRSSP	253	GQMPSDKT	472	ERTFHLTS	691	GGSRNMGG	910	TEAKKRKR	1129	NFGPMKGG
35	KDENKLSS	254	RAKRAKEA	473	ERTFHLTS	692	GGSRNMGG	911	INSICQES	1130	DIKAKMQA
36	EVLKAAEN	255	DYSQFQES	474	WISLRGDD	693	GGSRNMGG	912	TTGHLIYK	1131	DTSRSIIR
37	EVLKAAEN	256	DYSQFQES	475	LTRVKVQD	694	YVRLAPDY	913	EPTPIQCQ	1132	KTAKQSAE
38	EVLKAAEN	257	AIRRMGES	476	LTRVKVQD	695	AGRNSKQQ	914	ITTKGVSV	1133	GGRPAMEP
39	GKTDYIPL	258	QDLVLEPT	477	LTRVKVQD	696	MQGPYSET	915	ITTKGVSV	1134	TVLQRLLQ
40	SSANGHEE	259	QGKKAEGA	478	LTRVKVQD	697	LTTLSQVT	916	ITTKGVSV	1135	DFEPYLSP
41	APANGNAE	260	TLAMTEEE	479	SWQYLTTL	698	IVIGYQSH	917	ITTKGVSV	1136	LTPPTSPE
42	SILRLAKA	261	KEGNNPAE	480	TRTLTRVK	699	KKKARKSA	918	ITTKGVSV	1137	SSDTWFML
43	SSGPYGGG	262	ASAPDVDD	481	GRAQRSGL	700	KDLKEKKE	919	KNLPFSVE	1138	ETSQHHDD
44	LRLAKADG	263	RRSHYEEG	482	EEESGAPG	701	IKLNRSQR	920	KNLPFSVE	1139	TSLVSDGE
45	LRLAKADG	264	KRAKEAAE	483	APFAQRID	702	NAENEENG	921	KEIPISER	1140	DTTPNQGK
46	EAENGRDA	265	ISRKSEDD	484	ILRLAKAD	703	APFAQRID	922	KVGPVPVL	1141	ALMLQGVD
47	NGRDAPAN	266	FHLTSPAF	485	AGDAK___	704	VEKKK___	923	GELMEDAA	1142	PSLSELED
48	PSGNGAPG	267	VRKNKESK	486	KTEAASDP	705	VEKKK___	924	KVNVDEVG	1143	IECQKELP
49	PAPPLPQM	268	KSLGVQDL	487	GPPTKKIR	706	AGDAK___	925	SDKLATAE	1144	APLKSSGQ
50	YSSFGGGR	269	LWHAVTDD	488	GSGMCKAG	707	GGSNSSNK	926	TNRFDQLF	1145	QAMAKDQA
51	FNTFFSET	270	FGNYNNQS	489	HVDHGKTT	708	PPTKKIRS	927	YQKVVAGV	1146	FAVRDMRQ
52	ALAAFLKK	271	KRKERFGI	490	GKTDYIPL	709	GPPTKKIR	928	LTNGEDTE	1147	VSERTFHL
53	KNLPFSVE	272	NYGPGGSG	491	SSANGHEE	710	GPPTKKIR	929	SGKNDHAE	1148	SLSELEDY
54	KVGPVPVL	273	NYGPGGSG	492	NGTRTLTR	711	GPPTKKIR	930	TNAVAHVD	1149	RDKPHVNV
55	NQLLRIEE	274	TLTRVKVQ	493	NGTRTLTR	712	PPLPQMME	931	LMFANAEE	1150	LSYQTSLV
56	ATLEAEAF	275	MQGPYSET	494	NGTRTLTR	713	KDENKLSS	932	LGRLLVVY	1151	WISKQEYD
57	ILITVLSA	276	RVKVQDLV	495	GAQNQGKK	714	ATLEAEAF	933	HFVRTNGK	1152	RLAPDYDA
58	EPSQLEVP	277	TPSLSELE	496	GAQNQGKK	715	GKTDYIPL	934	RFDQLFDD	1153	SGTNHEHD
59	NTLAMTEE	278	VKVQDLVL	497	GAQNQGKK	716	SSANGHEE	935	LRVRVTEL	1154	QTSLVSDG
60	ERLAKYNQ	279	VKVQDLVL	498	GAQNQGKK	717	TLSGGILS	936	LVTLAAHL	1155	TIQHETVL
61	ERLAKYNQ	280	KARVITEE	499	GAQNQGKK	718	APANGNAE	937	QFQESDDA	1156	WTLIDGSE
62	ERLAKYNQ	281	KARVITEE	500	GAQNQGKK	719	SILRLAKA	938	FDQLFDDE	1157	GWTLIDGS
63	YAERVGAG	282	KARVITEE	501	DYLSYETV	720	SILRLAKA	939	RRMGESDD	1158	LVGYGTDS
64	LAKYNQLL	283	KDLKEKKE	502	DYLSYETV	721	GQYFAKPR	940	KKAVGGLG	1159	LPTPSLSE
65	LAKYNQLL	284	GGSNSSNK	503	SVRRKRQV	722	GQYFAKPR	941	FYEKAILK	1160	NQAKKVEG
66	QAFYMVGP	285	PPTKKIRS	504	SVRRKRQV	723	GQYFAKPR	942	AVSNTKPG	1161	EPEEEEEE
67	QRFTLRDG	286	GPPTKKIR	505	SVRRKRQV	724	GGRSRY__	943	LYEGKTKE	1162	GRGGNFGF
68	LSWQYLTT	287	GPPTKKIR	506	SVRRKRQV	725	SSGPYGGG	944	LSALSDLH	1163	EGPTVGTV
69	LVVLDLPD	288	GPPTKKIR	507	SVRRKRQV	726	SSGPYGGG	945	WTQRFFES	1164	AKKVEGAQ
70	WQYLTTLS	289	GPPTKKIR	508	SVRRKRQV	727	EAENGRDA	946	TLLRALQA	1165	NQGKKAEG
71	DYSQFQES	290	EPGNGSLD	509	LTPPNSTP	728	NGRDAPAN	947	DKENRHRK	1166	TQNITTKG
72	VQELLDEL	291	HVDHGKTT	510	TLSGGILS	729	PSGNGAPG	948	QLDAYNAR	1167	RSGRGGNF
73	TLAMTEEE	292	NGTRTLTR	511	APANGNAE	730	AKLQQTEA	949	VRNLRKIN	1168	YRRKLVSQ
74	QLLRIEEE	293	NGTRTLTR	512	TPPRRVQT	731	LGSKAKFA	950	EALSVKEE	1169	TSHFRTGE
75	QLLRIEEE	294	NGTRTLTR	513	NFGPGPGS	732	LGSKAKFA	951	RLLVVYPW	1170	QAKKVEGA
76	RLAKYNQL	295	GAQNQGKK	514	NFGPGPGS	733	EELGSKAK	952	PGRFSFSP	1171	AYAKDVKF
77	RLAKYNQL	296	TLSGGILS	515	SILRLAKA	734	EELGSKAK	953	GTFATLSE	1172	QMPSDKTI
78	RLAKYNQL	297	SILRLAKA	516	SILRLAKA	735	EELGSKAK	954	CSAATSSL	1173	LVSPVVVA
79	AHFVRTNG	298	SILRLAKA	517	SSGPYGGG	736	SSDNQSGG	955	PAVHASLD	1174	TKGVSVRR
80	FTLRDGNR	299	NKSGGKAK	518	SSGPYGGG	737	ASCSGDEY	956	IAKDQLKS	1175	KAVDKKAA
81	RERRAASG	300	GGRSRY__	519	SPTPVQPP	738	ASCSGDEY	957	LKEKKEVV	1176	GTPNQGKK
82	QYLTTLSQ	301	LRLAKADG	520	LRLAKADG	739	YSSFGGGR	958	VHDVKDVL	1177	KKGPTAAQ
83	AKPRNQGG	302	LRLAKADG	521	LRLAKADG	740	IIKLNRSQ	959	LDNLKGTF	1178	AKRDKKKK
84	GGSRNMGG	303	KNFKAFAS	522	PAFEADAK	741	AQLEEQLK	960	GSSQIKQE	1179	TMGPKGRT
85	YVRLAPDY	304	SSTPRSKG	523	PAFEADAK	742	VPRKCSAS	961	EPIPYEFM	1180	SIVHRKCF
86	AGRNSKQQ	305	NITTKGVS	524	EAENGRDA	743	STTKNRFV	962	LCALSASL	1181	LVTNTLAM
87	IVIGYQSH	306	NVLQDATR	525	NGRDAPAN	744	NFGGRSSG	963	ITVLSAMT	1182	GADARALM
88	EEESGAPG	307	FHFMDPPP	526	PSGNGAPG	745	NFGGRSSG	964	STIATSMR	1183	MGGPYGGG
89	KKKARKSA	308	YLSYETVF	527	NITTKGVS	746	EEPKRRSA	965	AAWAGGQW	1184	METEEKEA
90	KDLKEKKE	309	RTLTRVKV	528	NITTKGVS	747	VLGFLRDN	966	GYIEKLGE	1185	RKQKFLRL
91	IKLNRSQR	310	RTLTRVKV	529	NITTKGVS	748	STPRSKGQ	967	GITQPLLT	1186	IGII____
92	NAENEENG	311	KGVSVRRK	530	VSVRRKRQ	749	GGSRNMGG	968	KMVSRTEG	1187	GTFELMSS
93	GGSNSSNK	312	KGVSVRRK	531	VSVRRKRQ	750	GGSRNMGG	969	LITVLSAM	1188	LEDYLSYE
94	GPPTKKIR	313	KGVSVRRK	532	VSVRRKRQ	751	NYGPGGSG	970	GVKVFLIS	1189	AKKRKRAE
95	GPPTKKIR	314	PAPPLPQM	533	VSVRRKRQ	752	FGGRSSGP	971	LAQASNSL	1190	FEADAKMM
96	GPPTKKIR	315	AQRPRLQL	534	VSVRRKRQ	753	FGGRSSGP	972	SSGKQGRS	1191	GKPMCVES
97	GPPTKKIR	316	AQRPRLQL	535	VSVRRKRQ	754	QFEPIVSL	973	RQYAKDIG	1192	NVRQRNSS
98	PPLPQMME	317	LKTKKQQR	536	VSVRRKRQ	755	INSICQES	974	SELRSVEG	1193	EERKQKFL
99	KDENKLSS	318	EFVRALAA	537	VSVRRKRQ	756	ANGNAENE	975	DPDNPLVL	1194	VKNSWGTG
100	ATLEAEAF	319	TTKGVSVR	538	VSVRRKRQ	757	MKVRKSST	976	TGFEISSS	1195	LESQYQQS
101	GKTDYIPL	320	STTKNRFV	539	VSVRRKRQ	758	KLAQSVQK	977	ALGLEVGQ	1196	MYHLLGIL
102	SSANGHEE	321	VRKNKESK	540	VSVRRKRQ	759	YGGRSRY_	978	QVQELLDE	1197	QPAHLTLR
103	GRNFRNPL	322	KFLKSGDA	541	LLGRRDAV	760	YGGRSRY_	979	LKTVMIPG	1198	EGAPTQGR
104	GRNFRNPL	323	SGGSYRDS	542	FHFMDPPP	761	NAARDNKK	980	VIKAVDKK	1199	GVSVRRKR
105	GRNFRNPL	324	SGGSYRDS	543	FHFMDPPP	762	AKRAKEAA	981	LSAMTEEA	1200	FIRVSGSE
106	APANGNAE	325	FNTFFSET	544	YLSYETVF	763	AKRAKEAA	982	PMPRVIYA	1201	LKDQQVLD
107	NTLAMTEE	326	EAKKRKRA	545	YLSYETVF	764	GIVTSSAG	983	HWQQQSYL	1202	TPGKTPIG
108	EAENGRDA	327	EAKKRKRA	546	RTLTRVKV	765	GIVTSSAG	984	LFGKWSTD	1203	LSLCTPVT
109	NGRDAPAN	328	EAKKRKRA	547	RTLTRVKV	766	ATLEAEAF	985	PAQKSIQE	1204	PLVQATVP
110	PSGNGAPG	329	KLKKRKER	548	RTLTRVKV	767	WEVWGSAS	986	DIKLFGKW	1205	AQALVTSE
111	AKLQQTEA	330	DAKMMVNT	549	RTLTRVKV	768	WEVWGSAS	987	AQKAK___	1206	KLIDPQTQ
112	LGSKAKFA	331	PTQNITTK	550	RTLTRVKV	769	HAVTDDDT	988	YAALHHRI	1207	GGRRGGPG
113	LGSKAKFA	332	PTQNITTK	551	KGVSVRRK	770	IVTSSAGT	989	EFMA____	1208	LSKAFVEL
114	EELGSKAK	333	PTQNITTK	552	KGVSVRRK	771	IVTSSAGT	990	QEFVRALA	1209	GNYNQQPS
115	EELGSKAK	334	TEAKKRKR	553	KGVSVRRK	772	VQDLVLEP	991	DILTGSST	1210	LDKLDQEL
116	SSDNQSGG	335	TEAKKRKR	554	KGVSVRRK	773	GYQSHADT	992	ATVKILIT	1211	PGSNSKVP
117	KFAGRNFR	336	TTGHLIYK	555	KGVSVRRK	774	TRVKVQDL	993	PSGYGPLT	1212	SKAFVELT
118	KFAGRNFR	337	ITTKGVSV	556	KGVSVRRK	775	TRVKVQDL	994	ELTDDSFD	1213	TPGKKGAA
119	KFAGRNFR	338	ITTKGVSV	557	KGVSVRRK	776	TRVKVQDL	995	GSVLRVVE	1214	GLEGTVFF
120	YSSFGGGR	339	ITTKGVSV	558	KGVSVRRK	777	TRVKVQDL	996	NPLAK___	1215	AKYNQLLR
121	IIKLNRSQ	340	ITTKGVSV	559	YSSFGGGR	778	TRVKVQDL	997	IGGNASAE	1216	DEEWNEVL
122	NPVKTSRN	341	ITTKGVSV	560	VSEAVAEE	779	VMDVLMDQ	998	LLQGFIQD	1217	FLDSYLVG
123	AQLEEQLK	342	KNLPFSVE	561	LLTARRKD	780	RMGESDDS	999	PGVSTVVP	1218	QNCHKGPP
124	AQLEEQLK	343	KEIPISER	562	LLTARRKD	781	IRRMGESD	1000	RALAAFLK	1219	AELAQASN
125	KAMAK___	344	KEIPISER	563	LLTARRKD	782	IRRMGESD	1001	RDPADGRM	1220	PSNYGPMK
126	KAMAK___	345	KVGPVPVL	564	LKTKKQQR	783	PALKRSFE	1002	NESHDIVV	1221	GPAPSTAA
127	KAMAK___	346	YGGRSRY_	565	GRLLGRRD	784	WRFYTEDS	1003	LDSTQVGE	1222	PRLQLKPR
128	KAMAK___	347	YGGRSRY_	566	NPVKTSRN	785	DLVLEPTQ	1004	TKLHNEDI	1223	GQWRLQQG
129	QFEPIVSL	348	TRTLTRVK	567	TPRSKGQE	786	DLVLEPTQ	1005	GFVQIGKG	1224	ATPLNQVA
130	ANGNAENE	349	RIARELAE	568	YETVFENG	787	DLVLEPTQ	1006	KEARAAAL	1225	IAGVSPFV
131	ALAAFLKK	350	AKRAKEAA	569	YETVFENG	788	SNQNGKDS	1007	GYTFYSIS	1226	VFTKSPYQ
132	MKVRKSST	351	WEAADLGN	570	LSYETVFE	789	SAKKDKDP	1008	QSSMSGYD	1227	ERDEVFEK
133	KLAQSVQK	352	WEAADLGN	571	TTKGVSVR	790	SAKKDKDP	1009	LVVENDQG	1228	CFRMTDQE
134	NAARDNKK	353	ATLEAEAF	572	TTKGVSVR	791	EDYLSYET	1010	TRGFLRSP	1229	MLKRRNVS
135	RIARELAE	354	HAVTDDDT	573	TTKGVSVR	792	IGYQSHAD	1011	RKAFLHWY	1230	EQIKQIKK
136	ATLEAEAF	355	SELEDYLS	574	TTKGVSVR	793	VTSSAGTG	1012	RVLLIESL	1231	SQENGPTA
137	EPSQLEVP	356	SELEDYLS	575	VPRKCSAS	794	FLAWLTEA	1013	VDQHDFSG	1232	SSSSSSYG
138	IRRMGESD	357	LKPRTVAT	576	STTKNRFV	795	YLSYETVF	1014	LVSEYQQY	1233	KKVEAKKE
139	NFSFEGTK	358	IVTSSAGT	577	STTKNRFV	796	YLSYETVF	1015	LDPNFSFE	1234	RPFLSRES
140	LSWQYLTT	359	DYLSYETV	578	STTKNRFV	797	RLNKHEEN	1016	RALAYFEQ	1235	DLKEKKEV
141	IVEAHDGH	360	DYLSYETV	579	EEPKRRSA	798	ERLQAALD	1017	KLSSANGH	1236	VRKSSTPE
142	WQYLTTLS	361	DYLSYETV	580	VLEPTQNI	799	EPTQNITT	1018	ALLKKTLE	1237	DKAKDSID
143	GQMPSDKT	362	VQDLVLEP	581	GEDASSPP	800	GQMPSDKT	1019	AKAARARA	1238	GPTAAQAK
144	DYSQFQES	363	VQDLVLEP	582	FNTFFSET	801	RAKRAKEA	1020	FELLDQSE	1239	TAPFDSRF
145	TLAMTEEE	364	VQDLVLEP	583	FNTFFSET	802	YVARPDKI	1021	RLLGRRDA	1240	TETNGEFG
146	FTLRDGNR	365	VQDLVLEP	584	IVLALYSG	803	AIRRMGES	1022	DRVASMPL	1241	GSSSSSSY
147	AVFVDLEP	366	VQDLVLEP	585	STPPRRVQ	804	QDLVLEPT	1023	EVWIGLKN	1242	SGGYGGRS
148	QYLTTLSQ	367	GYQSHADT	586	PKGPSSVE	805	QGKKAEGA	1024	INLYKNMR	1243	GPLMEQMG
149	AGRNSKQQ	368	TRVKVQDL	587	GEAPFAQR	806	TPRSKGQE	1025	NITKSGNT	1244	YGSGRRF_
150	RTLAEINA	369	TRVKVQDL	588	STPRSKGQ	807	LSYETVFE	1026	RENKEEEL	1245	DKKRKLEA
151	WISLRGDD	370	TRVKVQDL	589	NYGPGGSG	808	PRSKGQES	1027	NNYKTTPP	1246	GSGRRF__
152	SWQYLTTL	371	TRVKVQDL	590	EAKKRKRA	809	RRSHYEEG	1028	EAEAFDDV	1247	ETARLTSF
153	GRAQRSGL	372	TRVKVQDL	591	EAKKRKRA	810	KRAKEAAE	1029	KIHSLPPE	1248	RLSQSKAS
154	EEESGAPG	373	TRVKVQDL	592	KKQEKTPK	811	KRAKEAAE	1030	KFHVGVGS	1249	ELKNQEEL
155	KDLKEKKE	374	TRVKVQDL	593	TLTRVKVQ	812	ISRKSEDD	1031	RQVREPGQ	1250	SSSSSYGS
156	DEVRTGTY	375	TRVKVQDL	594	TLTRVKVQ	813	FHLTSPAF	1032	VQWKVDNA	1251	GGPYGGGN
157	GSGMCKAG	376	TRVKVQDL	595	TLTRVKVQ	814	FHLTSPAF	1033	PLDNLTKD	1252	VVMEYLAG
158	TKKIRSSP	377	VMDVLMDQ	596	TLTRVKVQ	815	ALKRSFEV	1034	DPKKGHIY	1253	TFPLPCVV
159	KDENKLSS	378	KVQDLVLE	597	TLTRVKVQ	816	KFLKSGDA	1035	GLQRALEI	1254	GISSLLPS
160	ATLEAEAF	379	KVQDLVLE	598	TLTRVKVQ	817	VLEPTQNI	1036	GVVYETFH	1255	LYGGMLIE
161	GKTDYIPL	380	KVQDLVLE	599	LTNHAVLL	818	KSLGVQDL	1037	TAIRVFAI	1256	GGGQYFAK
162	SSANGHEE	381	GPMKGGNF	600	FMWHLRKV	819	NFLKSPKD	1038	ITFKNNTL	1257	QDANASSL
163	APANGNAE	382	GPMKSGNF	601	FMWHLRKV	820	NFLKSPKD	1039	FGKWSTDD	1258	TQTNGSNV
164	NTLAMTEE	383	RMGESDDS	602	SYETVFEN	821	LWHAVTDD	1040	EFITIEML	1259	SKAKFAGR
165	LRLAKADG	384	RMGESDDS	603	PTQNITTK	822	FTESPWET	1041	KDPKKGHI	1260	ATLQVRDS
166	EAENGRDA	385	TGLRDPFN	604	PTQNITTK	823	SHNGLEKE	1042	SISRDYNL	1261	GAKNGKNA
167	NGRDAPAN	386	PAENGDAK	605	PTQNITTK	824	TLTRVKVQ	1043	VVTFAPVN	1262	SGPYGGGG
168	PSGNGAPG	387	PAENGDAK	606	PTQNITTK	825	SLGVQDLL	1044	HLRNSPED	1263	SSSSYGSG
169	KPDTTAPP	388	IRRMGESD	607	PTQNITTK	826	KQEKTPKT	1045	SQVSKGVD	1264	FGGSRNMG
170	LLGRRDAV	389	IRRMGESD	608	PTQNITTK	827	SYETVFEN	1046	EQLRDEEV	1265	IRKAKEAP
171	GRLLGRRD	390	PALKRSFE	609	PTQNITTK	828	LVLEPTQN	1047	GKLKVPEW	1266	PSSGSGVG
172	NPVKTSRN	391	DLVLEPTQ	610	INSICQES	829	RVKVQDLV	1048	FTSKADLS	1267	KGPTAAQA
173	FNTFFSET	392	NFSFEGTK	611	ANGNAENE	830	RVKVQDLV	1049	INPVKTSR	1268	PTAGTQGF
174	IVLALYSG	393	SNQNGKDS	612	TTGHLIYK	831	RVKVQDLV	1050	SSLRRNRR	1269	TPTPGHIM
175	RIARELAE	394	SNQNGKDS	613	EPTPIQCQ	832	RVKVQDLV	1051	RQLTVQMM	1270	VAIKAMAK
176	ATLEAEAF	395	LSWQYLTT	614	ITTKGVSV	833	TPSLSELE	1052	YALKEKAK	1271	AAQAKSKQ
177	EPSQLEVP	396	EDYLSYET	615	ITTKGVSV	834	VKVQDLVL	1053	LKEKAKYQ	1272	NDMKVRKS
178	RMGESDDS	397	EDYLSYET	616	ITTKGVSV	835	VKVQDLVL	1054	VKLAKHKE	1273	DHLVKTHT
179	TGLRDPFN	398	EDYLSYET	617	ITTKGVSV	836	VKVQDLVL	1055	SDLPSYTT	1274	SGRRRRRR
180	IRRMGESD	399	EDYLSYET	618	ITTKGVSV	837	VKVQDLVL	1056	EVGSPAEE	1275	IETLRVHL
181	IRRMGESD	400	IGYQSHAD	619	ITTKGVSV	838	ERTFHLTS	1057	LEVYTAAY	1276	GEGARMVR
182	PALKRSFE	401	VTSSAGTG	620	ITTKGVSV	839	KDLKEKKE	1058	TLSKADYE	1277	LQENRNNQ
183	PALKRSFE	402	YLSYETVF	621	KNLPFSVE	840	VEKKK___	1059	VTMPSPSP	1278	GQLRRKAE
184	IVEAHDGH	403	YLSYETVF	622	KEIPISER	841	VEKKK___	1060	GIMELAVG	1279	GGSSSSSS
185	GQMPSDKT	404	YLSYETVF	623	KEIPISER	842	KTEAASDP	1061	ISLQDYIA	1280	KDKPNPQL
186	YVARPDKI	405	YLSYETVF	624	TRTLTRVK	843	GSGMCKAG	1062	LARGFSPK	1281	GSKAKFAG
187	TLAMTEEE	406	RLNKHEEN	625	TRTLTRVK	844	EPGNGSLD	1063	IPVRSFFP	1282	GKKLEDGP
188	RRSHYEEG	407	WQYLTTLS	626	TRTLTRVK	845	GKTDYIPL	1064	GMNDAGLY	1283	RRPYAGGA
189	ALKRSFEV	408	RTLTRVKV	627	WHVMGISS	846	NGTRTLTR	1065	LYSKLTVD	1284	QIVPKPEE
190	AVFVDLEP	409	RTLTRVKV	628	WHVMGISS	847	GAQNQGKK	1066	GELLRSLS	1285	AAAAAAAA
191	RTLAEINA	410	EPTQNITT	629	WHVMGISS	848	LTPPNSTP	1067	KSVEMHHE	1286	QNGKDSKP
192	TCSKSSID	411	GQMPSDKT	630	WHVMGISS	849	TPPRRVQT	1068	FLTKSTKL	1287	NASATTTE
193	TCSKSSID	412	LLSYQTSL	631	NQLLRIEE	850	SILRLAKA	1069	PSFRLVAY	1288	SAASSTSS
194	EEESGAPG	413	YVARPDKI	632	NQLLRIEE	851	SILRLAKA	1070	RAKEAAEQ	1289	PPSEASEL
195	KDLKEKKE	414	DYSQFQES	633	AKRAKEAA	852	NKSGGKAK	1071	KPHVNVGT	1290	KQSAESVS
196	ILRLAKAD	415	AIRRMGES	634	ATLEAEAF	853	PALKRSFE	1072	FREPTEEE	1291	ARVITEEE
197	DEVRTGTY	416	QDLVLEPT	635	LKPRTVAT	854	SPTPVQPP	1073	EARRLEES	1292	RLIRGPAE
198	GSGMCKAG	417	QDLVLEPT	636	ILITVLSA	855	LRLAKADG	1074	ERLREKDK	1293	SPAFEADA
199	GKTDYIPL	418	QGKKAEGT	637	ILITVLSA	856	LRLAKADG	1075	GRKIKEGV	1294	KKQVAPEK
200	GKTDYIPL	419	QGKKAEGA	638	EPSQLEVP	857	PAFEADAK	1076	SGKKLEDG	1295	RSHYEEGP
201	SSANGHEE	420	QGKKAEGT	639	GPMKGGNF	858	RSGPLTGW	1077	NRRPGPGG	1296	IPEDQIDV
202	GSGMCKAG	421	TLAMTEEE	640	GPMKSGNF	859	RSGPLTGW	1078	LYLRGGAG	1297	KSPKDNVD
203	APANGNAE	422	LSYETVFE	641	FGNYNQQP	860	KNFKAFAS	1079	SRSQSGGY	1298	LRRLGDSS
204	TPPRRVQT	423	PRSKGQES	642	FGNYNQQP	861	SSTPRSKG	1080	QVIYTRNT	1299	GGKAKKKK
205	TPPRRVQT	424	RRSHYEEG	643	FGNYNQQP	862	NITTKGVS	1081	GSNMDFRE	1300	PSDALTRK
206	LRLAKADG	425	RTVATPLN	644	PAENGDAK	863	NVLQDATR	1082	PKHPELAD	1301	THSPTDPR
207	LRLAKADG	426	ALKRSFEV	645	PAENGDAK	864	VSVRRKRQ	1083	TTFKNLQT	1302	VAAARKGA
208	NGRDAPAN	427	FTLRDGNR	646	NTLAMTEE	865	VSVRRKRQ	1084	TSSAGTGT	1303	IPISERVL
209	PSGNGAPG	428	KFLKSGDA	647	IRRMGESD	866	VSVRRKRQ	1085	LLIKTVET	1304	VAQKKKIS
210	KPDTTAPP	429	VLEPTQNI	648	QYFAKPRN	867	VSVRRKRQ	1086	RTEPLVDL	1305	DMVPGKPM
211	LLTARRKD	430	KSLGVQDL	649	QYFAKPRN	868	VSVRRKRQ	1087	LNAAQNTM	1306	EKLGRTAA
212	GRLLGRRD	431	LVSFHDDS	650	QYFAKPRN	869	VSVRRKRQ	1088	QIEEELWE	1307	VKKQKTGE
213	NPVKTSRN	432	QYLTTLSQ	651	QYFAKPRN	870	FHFMDPPP	1089	KSAKKDKD	1308	EPKRRSAR
214	GEDASSPP	433	LWHAVTDD	652	QYFAKPRN	871	FHFMDPPP	1090	KTPKGPSS	1309	TGNFRSGP
215	FNTFFSET	434	FGNYNNQS	653	QYFAKPRN	872	RTLTRVKV	1091	SSEKELKN	1310	GTKKAVPP
216	STPPRRVQ	435	GGSRNMGG	654	YAERVGAG	873	RTLTRVKV	1092	KQKKANEK	1311	KCILKPLK
217	LTNHAVLL	436	KRKERFGI	655	LAKYNQLL	874	RTLTRVKV	1093	YGPGGSGG	1312	EGTKKAVP
218	INSICQES	437	FTESPWET	656	LAKYNQLL	875	KGVSVRRK	1094	QESDDADE	1313	TFQPYLDT
219	KNLPFSVE	438	SHNGLEKE	657	QAFYMVGP	876	KGVSVRRK	1095	GSVHQKDG	1314	ADAKMMVN
										1315	VNTVCGIE
										1316	TPSPSNET
										1317	KALPLIVG
										1318	QVLPAKGK
