# Supplementary material for: Secreted protease PRSS35 suppresses hepatocellular carcinoma by disabling CXCL2-mediated neutrophil extracellular traps
Source: Nat Commun. 2023 Mar 18;14:1513. doi: 10.1038/s41467-023-37227-z (PMC10024721; doi:10.1038/s41467-023-37227-z)
Supplement: Supplementary file 5 — Supplementary Data 2 [file 41467_2023_37227_MOESM5_ESM.xls]

## Sheet: ProteinGroups information
Protein IDs	Majority protein IDs	Peptide counts (all)	Peptide counts (razor+unique)	Peptide counts (unique)	Fasta headers	Number of proteins	Peptides	Razor + unique peptides	Unique peptides	Peptides 1	Peptides 2	Peptides 3	Peptides 4	Peptides 5	Peptides 6	Razor + unique peptides 1	Razor + unique peptides 2	Razor + unique peptides 3	Razor + unique peptides 4	Razor + unique peptides 5	Razor + unique peptides 6	Unique peptides 1	Unique peptides 2	Unique peptides 3	Unique peptides 4	Unique peptides 5	Unique peptides 6	Sequence coverage [%]	Unique + razor sequence coverage [%]	Unique sequence coverage [%]	Mol. weight [kDa]	Sequence length	Sequence lengths	Q-value	Score	Identification type 1	Identification type 2	Identification type 3	Identification type 4	Identification type 5	Identification type 6	Sequence coverage 1 [%]	Sequence coverage 2 [%]	Sequence coverage 3 [%]	Sequence coverage 4 [%]	Sequence coverage 5 [%]	Sequence coverage 6 [%]	Intensity	Intensity 1
CON__Q3MHN5;CON__ENSEMBL:ENSBTAP00000018229	CON__Q3MHN5;CON__ENSEMBL:ENSBTAP00000018229	1;1	1;1	1;1	;	2	1	1	1	0	1	1	0	0	1	0	1	1	0	0	1	0	1	1	0	0	1	2.3	2.3	2.3	53.341	474	474;475	0.005707	2.8752		By MS/MS	By MS/MS			By MS/MS	0	2.3	2.3	0	0	2.3	0	0
CON__ENSEMBL:ENSBTAP00000024146	CON__ENSEMBL:ENSBTAP00000024146	24	16	16		1	24	16	16	10	7	7	20	17	19	2	0	0	13	10	12	2	0	0	13	10	12	17.1	12.7	12.7	164.34	1477	1477	0	51.776	By MS/MS	By matching	By matching	By MS/MS	By MS/MS	By MS/MS	5.8	4.4	4.4	14.3	12.9	15	504160000	4837600
CON__ENSEMBL:ENSBTAP00000031900	CON__ENSEMBL:ENSBTAP00000031900	6	1	1		1	6	1	1	6	5	5	4	3	4	1	0	0	0	0	0	1	0	0	0	0	0	5.8	1.3	1.3	121.45	1064	1064	1	-2	By MS/MS	By matching	By matching	By matching	By matching	By matching	5.8	4.5	4.5	3.4	2.6	3.4	44506000	44506000
CON__P00761	CON__P00761	2	2	2		1	2	2	2	1	1	1	1	2	2	1	1	1	1	2	2	1	1	1	1	2	2	7.8	7.8	7.8	24.409	231	231	0	5.8038	By MS/MS	By MS/MS	By MS/MS	By MS/MS	By MS/MS	By MS/MS	3.5	3.5	3.5	3.5	7.8	7.8	2782800000	525490000
CON__P01966	CON__P01966	1	1	1		1	1	1	1	0	0	0	1	0	0	0	0	0	1	0	0	0	0	0	1	0	0	10.6	10.6	10.6	15.184	142	142	0	11.477				By MS/MS			0	0	0	10.6	0	0	15278000	0
sp|P02768|ALBU_HUMAN;CON__P02768-1	sp|P02768|ALBU_HUMAN;CON__P02768-1	31;31	26;26	26;26	;	2	31	26	26	25	23	28	28	26	28	21	19	23	23	22	23	21	19	23	23	22	23	53.9	47.6	47.6	69.366	609	609;609	0	159.16	By MS/MS	By MS/MS	By MS/MS	By MS/MS	By MS/MS	By MS/MS	42.2	39.9	48.9	47.8	47	44.5	6490100000	986960000
CON__P02769	CON__P02769	32	32	27		1	32	32	27	28	26	27	29	24	27	28	26	27	29	24	27	24	22	22	24	20	22	52.7	52.7	46.5	69.293	607	607	0	285.73	By MS/MS	By MS/MS	By MS/MS	By MS/MS	By MS/MS	By MS/MS	45.1	42.5	42.3	47.4	39.2	43	12348000000	3230500000
sp|P05787|K2C8_HUMAN;CON__P05787;CON__H-INV:HIT000292931;CON__Q9H552;sp|P48668|K2C6C_HUMAN;sp|P04259|K2C6B_HUMAN;sp|P02538|K2C6A_HUMAN;CON__P48668;CON__P04259;CON__P02538;CON__REFSEQ:XP_092267;sp|O95678|K2C75_HUMAN;CON__O95678;sp|P13647|K2C5_HUMAN;CON__P13647;sp|Q9NSB2|KRT84_HUMAN;CON__Q9NSB2;CON__Q6ISB0;CON__H-INV:HIT000016045;CON__P07744;CON__Q6IFZ6;sp|P12035|K2C3_HUMAN;CON__P12035;sp|Q01546|K2…	sp|P05787|K2C8_HUMAN;CON__P05787	32;32;15;10;4;4;4;4;4;4;3;3;3;3;3;3;3;3;2;2;2;2;2;2;2;1;1;1;1;1;1;1;1;1;1;1;1;1;1;1;1;1;1;1;1;1;1;1;1;1;1;1;1;1;1	32;32;15;10;4;4;4;4;4;4;3;3;3;3;3;3;3;3;2;2;2;2;2;2;2;1;1;1;1;1;1;1;1;1;1;1;1;1;1;1;1;1;1;1;1;1;1;1;1;1;1;1;1;1;1	25;25;13;7;0;0;0;0;0;0;3;0;0;0;0;0;0;0;1;0;0;0;0;0;0;0;0;0;0;0;0;0;0;0;0;0;0;0;0;0;0;0;0;0;0;0;0;0;0;0;0;0;0;0;0	;	55	32	32	25	16	18	22	26	28	28	16	18	22	26	28	28	14	14	16	19	22	21	52.4	52.4	41.8	53.704	483	483;483;443;499;564;564;564;564;564;564;213;551;551;590;590;600;600;600;99;525;572;628;629;638;638;432;479;486;486;493;493;493;505;505;507;507;511;511;520;520;521;521;523;523;524;529;529;539;540;540;578;578;639;645;707	0	192.07	By MS/MS	By MS/MS	By MS/MS	By MS/MS	By MS/MS	By MS/MS	32.3	36	43.1	46.6	46.8	47.2	10089000000	540640000
sp|P08729|K2C7_HUMAN;CON__Q3KNV1;CON__P08729;CON__Q9DCV7;sp|P19013|K2C4_HUMAN;CON__P19013	sp|P08729|K2C7_HUMAN;CON__Q3KNV1;CON__P08729	14;14;14;5;2;2	10;10;10;1;1;1	10;10;10;1;1;1	;;	6	14	10	10	1	2	3	12	12	12	0	0	0	8	8	8	0	0	0	8	8	8	26.4	21.5	21.5	51.385	469	469;469;469;457;534;594	0	36.914	By matching	By matching	By matching	By MS/MS	By MS/MS	By MS/MS	1.5	3	4.9	21.1	22.8	23	317370000	0
CON__P12763	CON__P12763	10	10	7		1	10	10	7	8	7	9	10	9	9	8	7	9	10	9	9	6	6	7	7	7	6	26.2	26.2	22.6	38.418	359	359	0	112.81	By MS/MS	By MS/MS	By MS/MS	By MS/MS	By MS/MS	By MS/MS	20.3	16.7	26.2	26.2	26.2	20.3	15506000000	2503700000
CON__P15497	CON__P15497	5	5	5		1	5	5	5	3	3	3	3	4	5	3	3	3	3	4	5	3	3	3	3	4	5	21.1	21.1	21.1	30.276	265	265	0	17.603	By MS/MS	By MS/MS	By MS/MS	By MS/MS	By MS/MS	By MS/MS	13.6	13.6	13.6	13.6	18.5	21.1	208930000	44404000
CON__P17697	CON__P17697	1	1	1		1	1	1	1	0	0	0	1	0	0	0	0	0	1	0	0	0	0	0	1	0	0	2.7	2.7	2.7	51.113	439	439	0.0044987	2.964				By MS/MS			0	0	0	2.7	0	0	0	0
CON__P34955	CON__P34955	10	10	10		1	10	10	10	5	7	6	8	5	9	5	7	6	8	5	9	5	7	6	8	5	9	23.1	23.1	23.1	46.103	416	416	0	30.023	By MS/MS	By MS/MS	By MS/MS	By MS/MS	By MS/MS	By MS/MS	11.1	15.9	14.9	19.5	10.6	21.4	493430000	40483000
CON__P41361	CON__P41361	2	2	2		1	2	2	2	2	1	1	2	2	2	2	1	1	2	2	2	2	1	1	2	2	2	4.9	4.9	4.9	52.347	465	465	0	11.028	By MS/MS	By MS/MS	By MS/MS	By MS/MS	By MS/MS	By MS/MS	4.9	2.4	2.4	4.9	4.9	4.9	501460000	72623000
sp|Q8N339|MT1M_HUMAN;sp|P80297|MT1X_HUMAN;sp|P04732|MT1E_HUMAN;sp|P02795|MT2_HUMAN;CON__P67983;sp|P13640|MT1G_HUMAN	sp|Q8N339|MT1M_HUMAN;sp|P80297|MT1X_HUMAN;sp|P04732|MT1E_HUMAN;sp|P02795|MT2_HUMAN;CON__P67983;sp|P13640|MT1G_HUMAN	1;1;1;1;1;1	1;1;1;1;1;1	1;1;1;1;1;1	;;;;;	6	1	1	1	1	0	0	1	0	1	1	0	0	1	0	1	1	0	0	1	0	1	19.7	19.7	19.7	6.1103	61	61;61;61;61;61;62	0	17.059	By MS/MS			By MS/MS		By MS/MS	19.7	0	0	19.7	0	19.7	82595000	45639000
CON__P81644	CON__P81644	2	2	2		1	2	2	2	2	1	2	1	0	0	2	1	2	1	0	0	2	1	2	1	0	0	11	11	11	11.202	100	100	0	6.213	By MS/MS	By MS/MS	By MS/MS	By MS/MS			11	11	11	11	0	0	106610000	32438000
CON__Q03247	CON__Q03247	6	2	2		1	6	2	2	4	4	4	5	4	5	0	0	0	1	0	1	0	0	0	1	0	1	18	6.3	6.3	35.979	316	316	0.003283	3.2241	By matching	By matching	By matching	By MS/MS	By matching	By MS/MS	11.7	11.7	11.7	14.6	11.7	15.2	0	0
sp|Q04695|K1C17_HUMAN;CON__Q04695;CON__Q9QWL7;sp|Q9C075|K1C23_HUMAN;CON__Q9C075;CON__Q99PS0;CON__Q9Z2K1;sp|P02533|K1C14_HUMAN;CON__P02533;sp|P08779|K1C16_HUMAN;CON__P08779;CON__Q3ZAW8	sp|Q04695|K1C17_HUMAN;CON__Q04695;CON__Q9QWL7	4;4;2;1;1;1;1;1;1;1;1;1	4;4;2;1;1;1;1;1;1;1;1;1	4;4;2;1;1;1;1;1;1;1;1;1	;;	12	4	4	4	0	0	0	4	1	2	0	0	0	4	1	2	0	0	0	4	1	2	9	9	9	48.105	432	432;432;433;422;422;422;469;472;472;473;473;474	0	8.3895				By MS/MS	By MS/MS	By MS/MS	0	0	0	9	2.1	4.2	55612000	0
CON__Q29443;CON__Q0IIK2;sp|P02788|TRFL_HUMAN;CON__Q2HJF0	CON__Q29443;CON__Q0IIK2	35;35;3;2	31;31;3;0	31;31;3;0	;	4	35	31	31	27	23	25	27	24	28	23	19	21	23	21	24	23	19	21	23	21	24	52.3	49.2	49.2	75.829	685	685;704;710;622	0	218.73	By MS/MS	By MS/MS	By MS/MS	By MS/MS	By MS/MS	By MS/MS	40.1	34.5	39.7	42.3	39.6	46.6	4578800000	950900000
CON__Q3SX09;CON__P02070;sp|P68871|HBB_HUMAN;sp|P02042|HBD_HUMAN;sp|P69892|HBG2_HUMAN;sp|P69891|HBG1_HUMAN;sp|P02100|HBE_HUMAN	CON__Q3SX09	7;2;2;2;1;1;1	7;2;2;2;1;1;1	7;2;2;2;1;1;1		7	7	7	7	4	3	3	6	5	3	4	3	3	6	5	3	4	3	3	6	5	3	40.8	40.8	40.8	22.06	201	201;145;147;147;147;147;147	0	27.086	By MS/MS	By MS/MS	By MS/MS	By MS/MS	By MS/MS	By MS/MS	24.9	20.4	20.4	35.8	31.3	20.4	359830000	39742000
CON__Q3SX28;sp|P07951|TPM2_HUMAN	CON__Q3SX28;sp|P07951|TPM2_HUMAN	25;22	14;11	10;7	;	2	25	14	10	23	20	22	21	20	18	12	10	12	12	10	8	8	6	8	8	6	4	45.1	26.8	21.5	33.012	284	284;284	0	195.06	By MS/MS	By MS/MS	By MS/MS	By MS/MS	By MS/MS	By MS/MS	45.1	40.1	45.1	41.5	40.1	37	4390500000	827950000
CON__Q3SZV7	CON__Q3SZV7	1	1	1		1	1	1	1	0	0	0	0	0	1	0	0	0	0	0	1	0	0	0	0	0	1	2.8	2.8	2.8	52.295	460	460	0.0099564	2.6167						By MS/MS	0	0	0	0	0	2.8	0	0
CON__Q3ZBS7	CON__Q3ZBS7	9	7	7		1	9	7	7	7	6	8	8	8	9	5	4	6	6	6	7	5	4	6	6	6	7	19.4	14.7	14.7	54.099	484	484	0	26.835	By MS/MS	By MS/MS	By MS/MS	By MS/MS	By MS/MS	By MS/MS	15.5	13.2	16.9	16.3	17.1	19.4	665710000	136800000
CON__Q922U2;CON__Q5XQN5	CON__Q922U2;CON__Q5XQN5	5;5	1;1	0;0	;	2	5	1	0	1	4	5	4	3	5	0	1	1	0	0	1	0	0	0	0	0	0	7.8	2.1	0	61.766	580	580;601	0	4.7243	By matching	By MS/MS	By MS/MS	By matching	By matching	By MS/MS	1.2	6	7.8	5.7	4	7.8	9359700	0
REV__sp|A2RUB1|MEIOC_HUMAN	REV__sp|A2RUB1|MEIOC_HUMAN	1	1	1		1	1	1	1	0	0	0	1	1	1	0	0	0	1	1	1	0	0	0	1	1	1	0	0	0	107.56	952	952	0.006927	2.7597				By MS/MS	By MS/MS	By MS/MS	0	0	0	0	0	0	185010000	0
REV__sp|A8MZA4|GG6L6_HUMAN	REV__sp|A8MZA4|GG6L6_HUMAN	1	1	1		1	1	1	1	0	0	0	1	0	0	0	0	0	1	0	0	0	0	0	1	0	0	0	0	0	90.952	724	724	0.0093575	2.6453				By MS/MS			0	0	0	0	0	0	55002000	0
REV__sp|O15061|SYNEM_HUMAN	REV__sp|O15061|SYNEM_HUMAN	1	1	1		1	1	1	1	1	0	0	1	0	1	1	0	0	1	0	1	1	0	0	1	0	1	0	0	0	172.77	1565	1565	0.0020094	3.437	By MS/MS			By MS/MS		By MS/MS	0	0	0	0	0	0	437560000	247660000
REV__sp|O15078|CE290_HUMAN	REV__sp|O15078|CE290_HUMAN	1	1	1		1	1	1	1	0	0	0	1	0	1	0	0	0	1	0	1	0	0	0	1	0	1	0	0	0	290.38	2479	2479	1	-2				By matching		By MS/MS	0	0	0	0	0	0	432420000	0
REV__sp|O75874|IDHC_HUMAN	REV__sp|O75874|IDHC_HUMAN	1	1	1		1	1	1	1	1	0	0	1	0	0	1	0	0	1	0	0	1	0	0	1	0	0	0	0	0	46.659	414	414	0.0051216	2.9334	By MS/MS			By MS/MS			0	0	0	0	0	0	7219200000	4373300000
REV__sp|O94925|GLSK_HUMAN	REV__sp|O94925|GLSK_HUMAN	1	1	1		1	1	1	1	0	0	1	0	0	1	0	0	1	0	0	1	0	0	1	0	0	1	0	0	0	73.46	669	669	0.0081454	2.7036			By MS/MS			By matching	0	0	0	0	0	0	65260000	0
REV__sp|P01009|A1AT_HUMAN	REV__sp|P01009|A1AT_HUMAN	1	1	1		1	1	1	1	0	1	1	0	1	1	0	1	1	0	1	1	0	1	1	0	1	1	0	0	0	46.736	418	418	0.0045484	3.0823		By MS/MS	By MS/MS		By MS/MS	By MS/MS	0	0	0	0	0	0	497780000	0
REV__sp|P05413|FABPH_HUMAN	REV__sp|P05413|FABPH_HUMAN	1	1	1		1	1	1	1	0	0	0	1	0	0	0	0	0	1	0	0	0	0	0	1	0	0	0	0	0	14.858	133	133	0.0063052	2.7812				By MS/MS			0	0	0	0	0	0	38637000	0
REV__sp|P81605|DCD_HUMAN	REV__sp|P81605|DCD_HUMAN	2	2	2		1	2	2	2	2	2	1	1	1	1	2	2	1	1	1	1	2	2	1	1	1	1	0	0	0	11.284	110	110	0.00071582	4.6011	By MS/MS	By MS/MS	By MS/MS	By MS/MS	By MS/MS	By MS/MS	0	0	0	0	0	0	1342700000	314330000
REV__sp|Q5VTA0|PRA17_HUMAN	REV__sp|Q5VTA0|PRA17_HUMAN	1	1	1		1	1	1	1	0	0	1	0	1	1	0	0	1	0	1	1	0	0	1	0	1	1	0	0	0	54.769	474	474	0.0057435	2.9221			By MS/MS		By MS/MS	By MS/MS	0	0	0	0	0	0	17024000	0
REV__sp|Q6PFW1|VIP1_HUMAN	REV__sp|Q6PFW1|VIP1_HUMAN	1	1	1		1	1	1	1	0	1	1	1	1	1	0	1	1	1	1	1	0	1	1	1	1	1	0	0	0	159.52	1433	1433	0.0032852	3.2265		By MS/MS	By MS/MS	By MS/MS	By matching	By MS/MS	0	0	0	0	0	0	4054000000	0
REV__sp|Q6ZUV0|BACHL_HUMAN	REV__sp|Q6ZUV0|BACHL_HUMAN	1	1	1		1	1	1	1	0	0	0	1	0	0	0	0	0	1	0	0	0	0	0	1	0	0	0	0	0	28.164	252	252	0.0087555	2.6776				By MS/MS			0	0	0	0	0	0	40955000	0
REV__sp|Q8IYB3|SRRM1_HUMAN	REV__sp|Q8IYB3|SRRM1_HUMAN	2	2	2		1	2	2	2	0	1	1	1	1	0	0	1	1	1	1	0	0	1	1	1	1	0	0	0	0	102.33	904	904	0.0039318	3.1759		By MS/MS	By MS/MS	By MS/MS	By matching		0	0	0	0	0	0	491160000	0
REV__sp|Q99720|SGMR1_HUMAN	REV__sp|Q99720|SGMR1_HUMAN	1	1	1		1	1	1	1	1	1	1	0	1	0	1	1	1	0	1	0	1	1	1	0	1	0	0	0	0	25.127	223	223	0.0099626	2.6172	By MS/MS	By MS/MS	By MS/MS		By MS/MS		0	0	0	0	0	0	331460000	0
REV__sp|Q9UL36|ZN236_HUMAN	REV__sp|Q9UL36|ZN236_HUMAN	1	1	1		1	1	1	1	0	1	1	1	1	1	0	1	1	1	1	1	0	1	1	1	1	1	0	0	0	203.7	1845	1845	0.0075519	2.7501		By MS/MS	By MS/MS	By MS/MS	By MS/MS	By MS/MS	0	0	0	0	0	0	18704000	0
REV__sp|Q9Y2K6|UBP20_HUMAN	REV__sp|Q9Y2K6|UBP20_HUMAN	1	1	1		1	1	1	1	1	1	1	1	0	1	1	1	1	1	0	1	1	1	1	1	0	1	0	0	0	102	914	914	0.0026455	3.2767	By MS/MS	By MS/MS	By MS/MS	By matching		By matching	0	0	0	0	0	0	58193000	15008000
REV__sp|Q9Y4F1|FARP1_HUMAN	REV__sp|Q9Y4F1|FARP1_HUMAN	1	1	1		1	1	1	1	0	0	0	1	1	1	0	0	0	1	1	1	0	0	0	1	1	1	0	0	0	118.63	1045	1045	0.0013504	3.5113				By MS/MS	By MS/MS	By MS/MS	0	0	0	0	0	0	503920000	0
sp|A0A096LP49|CC187_HUMAN	sp|A0A096LP49|CC187_HUMAN	1	1	1		1	1	1	1	0	0	0	1	1	1	0	0	0	1	1	1	0	0	0	1	1	1	0.7	0.7	0.7	114.86	1063	1063	0.0075282	2.7361				By MS/MS	By MS/MS	By MS/MS	0	0	0	0.7	0.7	0.7	4316700000	0
sp|A0A1B0GUY1|MRCOL_HUMAN	sp|A0A1B0GUY1|MRCOL_HUMAN	1	1	1		1	1	1	1	0	0	0	1	1	1	0	0	0	1	1	1	0	0	0	1	1	1	3.9	3.9	3.9	29.775	285	285	0.00067889	3.5758				By MS/MS	By MS/MS	By MS/MS	0	0	0	3.9	3.9	3.9	101750000	0
sp|A0MZ66|SHOT1_HUMAN	sp|A0MZ66|SHOT1_HUMAN	1	1	1		1	1	1	1	0	1	1	0	1	1	0	1	1	0	1	1	0	1	1	0	1	1	1.4	1.4	1.4	71.639	631	631	0.0039012	3.0981		By MS/MS	By MS/MS		By MS/MS	By MS/MS	0	1.4	1.4	0	1.4	1.4	38119000	0
sp|A4UGR9|XIRP2_HUMAN	sp|A4UGR9|XIRP2_HUMAN	2	2	2		1	2	2	2	0	1	1	0	0	0	0	1	1	0	0	0	0	1	1	0	0	0	0.7	0.7	0.7	382.3	3374	3374	0.00068966	3.7742		By MS/MS	By MS/MS				0	0.3	0.4	0	0	0	46468000	0
sp|A6NDG6|PGP_HUMAN	sp|A6NDG6|PGP_HUMAN	4	4	4		1	4	4	4	0	1	2	2	0	1	0	1	2	2	0	1	0	1	2	2	0	1	13.7	13.7	13.7	34.006	321	321	0	12.25		By MS/MS	By MS/MS	By MS/MS		By MS/MS	0	3.1	8.1	5.6	0	3.1	31722000	0
sp|A6NH11|GLTD2_HUMAN	sp|A6NH11|GLTD2_HUMAN	3	3	3		1	3	3	3	2	1	2	2	0	1	2	1	2	2	0	1	2	1	2	2	0	1	10.7	10.7	10.7	31.641	291	291	0	10.634	By MS/MS	By MS/MS	By MS/MS	By MS/MS		By MS/MS	5.5	3.1	8.2	5.5	0	3.1	47153000	12089000
sp|P62308|RUXG_HUMAN;sp|A8MWD9|RUXGL_HUMAN	sp|P62308|RUXG_HUMAN;sp|A8MWD9|RUXGL_HUMAN	4;4	4;4	4;4	;	2	4	4	4	4	4	4	2	3	2	4	4	4	2	3	2	4	4	4	2	3	2	35.5	35.5	35.5	8.496	76	76;76	0	10.928	By MS/MS	By MS/MS	By MS/MS	By MS/MS	By MS/MS	By MS/MS	35.5	35.5	35.5	26.3	35.5	26.3	507460000	66796000
sp|Q99613|EIF3C_HUMAN;sp|B5ME19|EIFCL_HUMAN	sp|Q99613|EIF3C_HUMAN;sp|B5ME19|EIFCL_HUMAN	7;7	7;7	7;7	;	2	7	7	7	4	3	6	4	3	4	4	3	6	4	3	4	4	3	6	4	3	4	7.8	7.8	7.8	105.34	913	913;914	0	24.629	By MS/MS	By MS/MS	By MS/MS	By MS/MS	By MS/MS	By MS/MS	4.3	3.1	6.5	4.5	3.2	4.5	357810000	109290000
sp|Q13765|NACA_HUMAN;sp|E9PAV3|NACAM_HUMAN;sp|Q9BZK3|NACP4_HUMAN	sp|Q13765|NACA_HUMAN;sp|E9PAV3|NACAM_HUMAN	5;5;1	5;5;1	5;5;1	;	3	5	5	5	4	5	4	5	5	5	4	5	4	5	5	5	4	5	4	5	5	5	29.8	29.8	29.8	23.384	215	215;2078;213	0	86.616	By MS/MS	By MS/MS	By MS/MS	By MS/MS	By MS/MS	By MS/MS	22.8	29.8	23.7	29.8	29.8	29.8	990700000	171600000
sp|O00115|DNS2A_HUMAN	sp|O00115|DNS2A_HUMAN	6	6	6		1	6	6	6	5	6	6	6	6	6	5	6	6	6	6	6	5	6	6	6	6	6	15.8	15.8	15.8	39.58	360	360	0	66.863	By MS/MS	By MS/MS	By MS/MS	By MS/MS	By MS/MS	By MS/MS	13.1	15.8	15.8	15.8	15.8	15.8	3260100000	794210000
sp|O00151|PDLI1_HUMAN	sp|O00151|PDLI1_HUMAN	11	11	11		1	11	11	11	8	6	8	6	5	8	8	6	8	6	5	8	8	6	8	6	5	8	43.5	43.5	43.5	36.071	329	329	0	53.698	By MS/MS	By MS/MS	By MS/MS	By MS/MS	By MS/MS	By MS/MS	31	25.2	35.6	25.2	21.9	31	691310000	111220000
sp|O00154|BACH_HUMAN	sp|O00154|BACH_HUMAN	4	4	4		1	4	4	4	3	3	2	1	0	1	3	3	2	1	0	1	3	3	2	1	0	1	14.5	14.5	14.5	41.796	380	380	0	11.71	By MS/MS	By MS/MS	By MS/MS	By matching		By MS/MS	11.3	11.6	6.1	5.3	0	3.2	59371000	23793000
sp|O00170|AIP_HUMAN	sp|O00170|AIP_HUMAN	1	1	1		1	1	1	1	1	0	1	1	1	1	1	0	1	1	1	1	1	0	1	1	1	1	3.6	3.6	3.6	37.636	330	330	0.00070721	4.315	By MS/MS		By MS/MS	By MS/MS	By MS/MS	By MS/MS	3.6	0	3.6	3.6	3.6	3.6	8296300	0
sp|O00231|PSD11_HUMAN	sp|O00231|PSD11_HUMAN	9	9	9		1	9	9	9	7	6	6	6	7	4	7	6	6	6	7	4	7	6	6	6	7	4	22.7	22.7	22.7	47.463	422	422	0	27.844	By MS/MS	By MS/MS	By MS/MS	By MS/MS	By MS/MS	By MS/MS	16.8	17.5	17.5	17.3	20.4	10.7	427930000	100100000
sp|O00232|PSD12_HUMAN	sp|O00232|PSD12_HUMAN	7	7	7		1	7	7	7	5	4	5	2	4	2	5	4	5	2	4	2	5	4	5	2	4	2	16.9	16.9	16.9	52.904	456	456	0	27.16	By MS/MS	By MS/MS	By MS/MS	By MS/MS	By MS/MS	By MS/MS	12.1	9.4	12.7	4.8	9.4	4.8	132950000	34458000
sp|O00233|PSMD9_HUMAN	sp|O00233|PSMD9_HUMAN	5	5	5		1	5	5	5	1	0	3	2	3	5	1	0	3	2	3	5	1	0	3	2	3	5	23.3	23.3	23.3	24.682	223	223	0	14.062	By MS/MS		By MS/MS	By MS/MS	By MS/MS	By MS/MS	4	0	13.9	8.5	13	23.3	160270000	0
sp|O00244|ATOX1_HUMAN	sp|O00244|ATOX1_HUMAN	3	3	3		1	3	3	3	2	2	3	2	2	2	2	2	3	2	2	2	2	2	3	2	2	2	39.7	39.7	39.7	7.4016	68	68	0	15.297	By MS/MS	By MS/MS	By MS/MS	By MS/MS	By MS/MS	By MS/MS	39.7	39.7	39.7	39.7	39.7	39.7	651450000	112560000
sp|O00273|DFFA_HUMAN	sp|O00273|DFFA_HUMAN	2	2	2		1	2	2	2	1	0	0	2	0	0	1	0	0	2	0	0	1	0	0	2	0	0	6.3	6.3	6.3	36.521	331	331	0	5.5306	By MS/MS			By MS/MS			3.6	0	0	6.3	0	0	8559600	0
sp|O00299|CLIC1_HUMAN	sp|O00299|CLIC1_HUMAN	10	10	10		1	10	10	10	8	10	9	7	7	9	8	10	9	7	7	9	8	10	9	7	7	9	41.9	41.9	41.9	26.922	241	241	0	45.534	By MS/MS	By MS/MS	By MS/MS	By MS/MS	By MS/MS	By MS/MS	40.7	41.9	41.1	36.1	31.1	41.1	1386500000	283290000
sp|O00303|EIF3F_HUMAN	sp|O00303|EIF3F_HUMAN	5	5	5		1	5	5	5	1	2	2	3	2	1	1	2	2	3	2	1	1	2	2	3	2	1	15.7	15.7	15.7	37.563	357	357	0	11.901	By MS/MS	By MS/MS	By MS/MS	By MS/MS	By MS/MS	By matching	3.1	6.4	6.4	9.8	5.6	3.4	140130000	13719000
sp|O00391|QSOX1_HUMAN	sp|O00391|QSOX1_HUMAN	25	25	25		1	25	25	25	22	23	21	21	18	23	22	23	21	21	18	23	22	23	21	21	18	23	37.6	37.6	37.6	82.577	747	747	0	181.63	By MS/MS	By MS/MS	By MS/MS	By MS/MS	By MS/MS	By MS/MS	32.3	35.3	30.1	32.5	28.8	35.7	5970700000	1360500000
sp|O00410|IPO5_HUMAN;sp|O60518|RNBP6_HUMAN	sp|O00410|IPO5_HUMAN	8;1	8;1	8;1		2	8	8	8	6	4	8	3	3	2	6	4	8	3	3	2	6	4	8	3	3	2	8.3	8.3	8.3	123.63	1097	1097;1105	0	47.328	By MS/MS	By MS/MS	By MS/MS	By matching	By MS/MS	By MS/MS	6.1	3.6	8.3	2.6	2.9	1.6	244510000	45763000
sp|O00422|SAP18_HUMAN	sp|O00422|SAP18_HUMAN	3	3	3		1	3	3	3	1	1	1	2	0	0	1	1	1	2	0	0	1	1	1	2	0	0	15	15	15	17.561	153	153	0	5.9509	By MS/MS	By MS/MS	By matching	By MS/MS			5.9	4.6	4.6	9.2	0	0	59158000	17475000
sp|O00429|DNM1L_HUMAN	sp|O00429|DNM1L_HUMAN	5	5	5		1	5	5	5	3	2	5	2	0	2	3	2	5	2	0	2	3	2	5	2	0	2	8.8	8.8	8.8	81.876	736	736	0	21.697	By MS/MS	By MS/MS	By MS/MS	By MS/MS		By MS/MS	4.8	3.4	8.8	3.4	0	3.4	50506000	5700500
sp|O00462|MANBA_HUMAN	sp|O00462|MANBA_HUMAN	5	5	4		1	5	5	4	1	1	3	1	1	3	1	1	3	1	1	3	0	1	3	1	1	3	6.6	6.6	5.8	100.89	879	879	0	15.818	By MS/MS	By MS/MS	By MS/MS	By MS/MS	By MS/MS	By MS/MS	0.8	1.5	4.8	1.5	1	3.9	9784400	0
sp|O00463|TRAF5_HUMAN	sp|O00463|TRAF5_HUMAN	2	2	2		1	2	2	2	1	1	1	2	0	1	1	1	1	2	0	1	1	1	1	2	0	1	3.8	3.8	3.8	64.405	557	557	0.0057398	2.9188	By MS/MS	By MS/MS	By matching	By MS/MS		By matching	2.5	2.5	2.5	3.8	0	2.5	243500000	44994000
sp|O00468|AGRIN_HUMAN	sp|O00468|AGRIN_HUMAN	40	40	40		1	40	40	40	34	23	33	26	20	26	34	23	33	26	20	26	34	23	33	26	20	26	23.1	23.1	23.1	217.32	2068	2068	0	253.16	By MS/MS	By MS/MS	By MS/MS	By MS/MS	By MS/MS	By MS/MS	17.5	12.3	19.7	14.4	11.7	14.7	3905600000	1188600000
sp|O00469|PLOD2_HUMAN	sp|O00469|PLOD2_HUMAN	6	6	6		1	6	6	6	0	0	0	4	6	4	0	0	0	4	6	4	0	0	0	4	6	4	9.6	9.6	9.6	84.685	737	737	0	25.141				By MS/MS	By MS/MS	By MS/MS	0	0	0	6.2	9.6	6.1	74194000	0
sp|O00479|HMGN4_HUMAN	sp|O00479|HMGN4_HUMAN	3	2	2		1	3	2	2	0	0	0	3	1	1	0	0	0	2	1	1	0	0	0	2	1	1	22.2	14.4	14.4	9.5388	90	90	0	5.3077				By MS/MS	By MS/MS	By MS/MS	0	0	0	22.2	10	10	103080000	0
sp|O00487|PSDE_HUMAN	sp|O00487|PSDE_HUMAN	2	2	2		1	2	2	2	0	1	0	1	1	1	0	1	0	1	1	1	0	1	0	1	1	1	4.5	4.5	4.5	34.577	310	310	0.0019934	3.3385		By MS/MS		By MS/MS	By MS/MS	By MS/MS	0	2.3	0	2.3	2.3	2.3	0	0
sp|O00499|BIN1_HUMAN	sp|O00499|BIN1_HUMAN	1	1	1		1	1	1	1	0	0	0	1	1	1	0	0	0	1	1	1	0	0	0	1	1	1	2.4	2.4	2.4	64.699	593	593	0	4.6427				By MS/MS	By MS/MS	By MS/MS	0	0	0	2.4	2.4	2.4	13347000	0
sp|O00560|SDCB1_HUMAN	sp|O00560|SDCB1_HUMAN	1	1	1		1	1	1	1	0	0	0	0	0	1	0	0	0	0	0	1	0	0	0	0	0	1	3.4	3.4	3.4	32.444	298	298	0.0045103	2.984						By MS/MS	0	0	0	0	0	3.4	12850000	0
sp|O00571|DDX3X_HUMAN;sp|O15523|DDX3Y_HUMAN	sp|O00571|DDX3X_HUMAN;sp|O15523|DDX3Y_HUMAN	3;2	2;1	2;1	;	2	3	2	2	1	2	2	0	2	2	0	1	1	0	1	1	0	1	1	0	1	1	5.3	3.6	3.6	73.243	662	662;660	0.00069109	3.8	By matching	By matching	By MS/MS		By matching	By MS/MS	1.7	3.2	3.2	0	3.2	3.8	12795000	0
sp|O00584|RNT2_HUMAN	sp|O00584|RNT2_HUMAN	7	7	7		1	7	7	7	7	4	3	5	3	3	7	4	3	5	3	3	7	4	3	5	3	3	27	27	27	29.48	256	256	0	36.752	By MS/MS	By MS/MS	By MS/MS	By MS/MS	By MS/MS	By MS/MS	27	18.4	12.1	18.4	12.1	12.1	1244600000	335960000
sp|O00622|CCN1_HUMAN	sp|O00622|CCN1_HUMAN	15	15	15		1	15	15	15	11	10	12	10	9	10	11	10	12	10	9	10	11	10	12	10	9	10	45.9	45.9	45.9	42.026	381	381	0	177.33	By MS/MS	By MS/MS	By MS/MS	By MS/MS	By MS/MS	By MS/MS	27.8	32	39.6	33.1	29.7	33.9	8851500000	1829600000
sp|O00625|PIR_HUMAN	sp|O00625|PIR_HUMAN	9	9	9		1	9	9	9	5	3	4	8	5	6	5	3	4	8	5	6	5	3	4	8	5	6	30.7	30.7	30.7	32.113	290	290	0	24.754	By MS/MS	By MS/MS	By MS/MS	By MS/MS	By MS/MS	By MS/MS	17.6	11	15.2	27.9	17.6	20.3	731640000	116600000
sp|O00754|MA2B1_HUMAN	sp|O00754|MA2B1_HUMAN	10	10	10		1	10	10	10	3	0	2	6	7	6	3	0	2	6	7	6	3	0	2	6	7	6	11.7	11.7	11.7	113.74	1011	1011	0	40.561	By MS/MS		By MS/MS	By MS/MS	By MS/MS	By MS/MS	3.4	0	2.7	7.6	8.3	8.5	262320000	24174000
sp|O00764|PDXK_HUMAN	sp|O00764|PDXK_HUMAN	2	2	2		1	2	2	2	1	0	0	1	1	2	1	0	0	1	1	2	1	0	0	1	1	2	12.2	12.2	12.2	35.102	312	312	0	6.1613	By MS/MS			By MS/MS	By MS/MS	By MS/MS	5.4	0	0	5.4	5.4	12.2	45221000	0
sp|O14561|ACPM_HUMAN	sp|O14561|ACPM_HUMAN	3	3	3		1	3	3	3	0	0	1	2	2	2	0	0	1	2	2	2	0	0	1	2	2	2	11.5	11.5	11.5	17.417	156	156	0	5.8309			By matching	By MS/MS	By MS/MS	By MS/MS	0	0	5.8	11.5	11.5	11.5	98338000	0
sp|O14562|UBFD1_HUMAN	sp|O14562|UBFD1_HUMAN	5	5	5		1	5	5	5	2	2	2	5	3	5	2	2	2	5	3	5	2	2	2	5	3	5	19.1	19.1	19.1	33.382	309	309	0	28.268	By MS/MS	By MS/MS	By MS/MS	By MS/MS	By MS/MS	By MS/MS	7.4	7.4	9.7	19.1	9.7	19.1	295740000	0
sp|O14579|COPE_HUMAN	sp|O14579|COPE_HUMAN	2	2	2		1	2	2	2	2	2	1	1	2	2	2	2	1	1	2	2	2	2	1	1	2	2	8.1	8.1	8.1	34.482	308	308	0	7.8938	By MS/MS	By MS/MS	By MS/MS	By MS/MS	By MS/MS	By MS/MS	8.1	8.1	3.6	3.6	8.1	8.1	67097000	3240300
sp|O14657|TOR1B_HUMAN	sp|O14657|TOR1B_HUMAN	5	5	5		1	5	5	5	3	3	5	3	3	4	3	3	5	3	3	4	3	3	5	3	3	4	16.7	16.7	16.7	37.978	336	336	0	15.63	By MS/MS	By MS/MS	By MS/MS	By MS/MS	By MS/MS	By MS/MS	9.2	9.2	16.7	9.2	9.2	12.5	221570000	36696000
sp|O14672|ADA10_HUMAN	sp|O14672|ADA10_HUMAN	4	4	4		1	4	4	4	4	4	4	3	3	3	4	4	4	3	3	3	4	4	4	3	3	3	5.6	5.6	5.6	84.141	748	748	0	40.583	By MS/MS	By MS/MS	By MS/MS	By MS/MS	By MS/MS	By MS/MS	5.6	5.6	5.6	5.6	4.8	4.8	837420000	220810000
sp|O14737|PDCD5_HUMAN	sp|O14737|PDCD5_HUMAN	9	9	9		1	9	9	9	8	7	7	9	7	9	8	7	7	9	7	9	8	7	7	9	7	9	67.2	67.2	67.2	14.285	125	125	0	119.71	By MS/MS	By MS/MS	By MS/MS	By MS/MS	By MS/MS	By MS/MS	56.8	51.2	51.2	67.2	51.2	67.2	3602300000	771720000
sp|O14744|ANM5_HUMAN	sp|O14744|ANM5_HUMAN	2	2	2		1	2	2	2	0	0	2	0	0	1	0	0	2	0	0	1	0	0	2	0	0	1	3	3	3	72.683	637	637	0	5.0116			By MS/MS			By MS/MS	0	0	3	0	0	1.4	0	0
sp|O14745|NHRF1_HUMAN	sp|O14745|NHRF1_HUMAN	19	19	19		1	19	19	19	13	11	13	12	11	14	13	11	13	12	11	14	13	11	13	12	11	14	57.3	57.3	57.3	38.868	358	358	0	104.55	By MS/MS	By MS/MS	By MS/MS	By MS/MS	By MS/MS	By MS/MS	36.3	34.9	41.6	40.2	34.6	47.8	2871100000	357080000
sp|O14773|TPP1_HUMAN	sp|O14773|TPP1_HUMAN	14	14	14		1	14	14	14	8	8	8	14	13	14	8	8	8	14	13	14	8	8	8	14	13	14	34.8	34.8	34.8	61.247	563	563	0	91.483	By MS/MS	By MS/MS	By MS/MS	By MS/MS	By MS/MS	By MS/MS	17.2	16.9	22.7	34.8	32.3	34.8	3198500000	369440000
sp|O14776|TCRG1_HUMAN	sp|O14776|TCRG1_HUMAN	7	7	7		1	7	7	7	5	3	2	4	3	6	5	3	2	4	3	6	5	3	2	4	3	6	6.5	6.5	6.5	123.9	1098	1098	0	19.393	By MS/MS	By MS/MS	By MS/MS	By MS/MS	By MS/MS	By MS/MS	5.1	3.1	1.9	3.6	2.7	5.8	102150000	48911000
sp|O14786|NRP1_HUMAN	sp|O14786|NRP1_HUMAN	7	7	7		1	7	7	7	2	5	5	3	3	3	2	5	5	3	3	3	2	5	5	3	3	3	9.4	9.4	9.4	103.13	923	923	0	25.497	By MS/MS	By MS/MS	By MS/MS	By MS/MS	By MS/MS	By MS/MS	3	7.2	6.6	4.6	4.6	4.8	211370000	35962000
sp|O14818|PSA7_HUMAN;sp|Q8TAA3|PSMA8_HUMAN	sp|O14818|PSA7_HUMAN	11;3	11;3	11;3		2	11	11	11	10	7	9	8	8	9	10	7	9	8	8	9	10	7	9	8	8	9	42.7	42.7	42.7	27.887	248	248;256	0	47.196	By MS/MS	By MS/MS	By MS/MS	By MS/MS	By MS/MS	By MS/MS	34.7	30.6	39.1	31	38.3	39.1	1906200000	413450000
sp|O14944|EREG_HUMAN	sp|O14944|EREG_HUMAN	2	2	2		1	2	2	2	1	1	0	0	0	0	1	1	0	0	0	0	1	1	0	0	0	0	10.1	10.1	10.1	19.044	169	169	0	5.8224	By MS/MS	By MS/MS					4.7	5.3	0	0	0	0	85536000	70203000
sp|P19105|ML12A_HUMAN;sp|O14950|ML12B_HUMAN;sp|P24844|MYL9_HUMAN	sp|P19105|ML12A_HUMAN;sp|O14950|ML12B_HUMAN;sp|P24844|MYL9_HUMAN	6;6;4	6;6;4	6;6;4	;;	3	6	6	6	3	3	3	4	3	4	3	3	3	4	3	4	3	3	3	4	3	4	40.4	40.4	40.4	19.794	171	171;172;172	0	30.8	By MS/MS	By MS/MS	By MS/MS	By MS/MS	By MS/MS	By MS/MS	21.6	21.6	21.6	28.1	21.6	34.5	255680000	50026000
sp|O14974|MYPT1_HUMAN	sp|O14974|MYPT1_HUMAN	2	2	2		1	2	2	2	0	1	0	1	0	0	0	1	0	1	0	0	0	1	0	1	0	0	2.1	2.1	2.1	115.28	1030	1030	0.00071531	4.5721		By MS/MS		By MS/MS			0	1	0	1.2	0	0	11186000	0
sp|O14979|HNRDL_HUMAN	sp|O14979|HNRDL_HUMAN	8	7	7		1	8	7	7	4	5	6	7	6	7	3	4	5	6	5	6	3	4	5	6	5	6	17.6	15.7	15.7	46.437	420	420	0	36.421	By MS/MS	By MS/MS	By MS/MS	By MS/MS	By MS/MS	By MS/MS	10.7	14.3	14.5	17.6	14.5	17.4	1096700000	108850000
sp|O14980|XPO1_HUMAN	sp|O14980|XPO1_HUMAN	2	2	2		1	2	2	2	0	0	0	1	0	1	0	0	0	1	0	1	0	0	0	1	0	1	2.1	2.1	2.1	123.38	1071	1071	0	5.8668				By MS/MS		By MS/MS	0	0	0	1.2	0	0.9	5371300	0
sp|O15027|SC16A_HUMAN	sp|O15027|SC16A_HUMAN	2	2	2		1	2	2	2	0	0	0	2	0	1	0	0	0	2	0	1	0	0	0	2	0	1	1	1	1	251.89	2357	2357	0	7.1469				By MS/MS		By MS/MS	0	0	0	1	0	0.5	62182000	0
sp|O15031|PLXB2_HUMAN	sp|O15031|PLXB2_HUMAN	3	3	3		1	3	3	3	1	1	1	0	0	2	1	1	1	0	0	2	1	1	1	0	0	2	2.2	2.2	2.2	205.12	1838	1838	0	10.779	By MS/MS	By MS/MS	By MS/MS			By MS/MS	0.9	0.5	0.9	0	0	1.3	26829000	5817800
sp|O15042|SR140_HUMAN	sp|O15042|SR140_HUMAN	1	1	1		1	1	1	1	0	0	1	1	0	1	0	0	1	1	0	1	0	0	1	1	0	1	1.4	1.4	1.4	118.29	1029	1029	0.0006993	3.9952			By MS/MS	By MS/MS		By MS/MS	0	0	1.4	1.4	0	1.4	43285000	0
sp|O15050|TRNK1_HUMAN	sp|O15050|TRNK1_HUMAN	1	1	1		1	1	1	1	1	1	1	1	1	1	1	1	1	1	1	1	1	1	1	1	1	1	0.4	0.4	0.4	336.22	2925	2925	1	-2	By matching	By matching	By matching	By matching	By matching	By MS/MS	0.4	0.4	0.4	0.4	0.4	0.4	799150000	152280000
sp|O15067|PUR4_HUMAN	sp|O15067|PUR4_HUMAN	9	9	9		1	9	9	9	4	3	6	1	0	2	4	3	6	1	0	2	4	3	6	1	0	2	7	7	7	144.73	1338	1338	0	23.663	By MS/MS	By MS/MS	By MS/MS	By matching		By MS/MS	2.6	2.3	4.9	0.8	0	1.6	34752000	0
sp|O15116|LSM1_HUMAN	sp|O15116|LSM1_HUMAN	3	3	3		1	3	3	3	1	1	3	1	0	2	1	1	3	1	0	2	1	1	3	1	0	2	30.1	30.1	30.1	15.179	133	133	0	7.8381	By matching	By MS/MS	By MS/MS	By matching		By MS/MS	12	5.3	30.1	12	0	17.3	29049000	5470500
sp|O15144|ARPC2_HUMAN	sp|O15144|ARPC2_HUMAN	7	7	7		1	7	7	7	6	2	2	6	2	5	6	2	2	6	2	5	6	2	2	6	2	5	23	23	23	34.333	300	300	0	22.06	By MS/MS	By MS/MS	By MS/MS	By MS/MS	By MS/MS	By MS/MS	18.7	6	6	19	6	16.3	416240000	80135000
sp|O15145|ARPC3_HUMAN	sp|O15145|ARPC3_HUMAN	5	5	5		1	5	5	5	3	4	3	4	4	4	3	4	3	4	4	4	3	4	3	4	4	4	27.5	27.5	27.5	20.546	178	178	0	17.755	By MS/MS	By MS/MS	By MS/MS	By MS/MS	By MS/MS	By MS/MS	19.7	23.6	17.4	23.6	23.6	23.6	438870000	94694000
sp|O15212|PFD6_HUMAN	sp|O15212|PFD6_HUMAN	4	4	4		1	4	4	4	4	2	3	2	2	2	4	2	3	2	2	2	4	2	3	2	2	2	24	24	24	14.582	129	129	0	23.362	By MS/MS	By MS/MS	By MS/MS	By MS/MS	By MS/MS	By MS/MS	24	14	23.3	15.5	15.5	15.5	284310000	37698000
sp|O15230|LAMA5_HUMAN;sp|Q16787|LAMA3_HUMAN	sp|O15230|LAMA5_HUMAN	69;1	69;1	69;1		2	69	69	69	8	3	7	54	50	57	8	3	7	54	50	57	8	3	7	54	50	57	21.4	21.4	21.4	399.73	3695	3695;3333	0	323.31	By MS/MS	By MS/MS	By MS/MS	By MS/MS	By MS/MS	By MS/MS	2.5	1	2.5	16.4	15.8	17.9	4323600000	101800000
sp|O15305|PMM2_HUMAN;sp|Q92871|PMM1_HUMAN	sp|O15305|PMM2_HUMAN	4;1	4;1	4;1		2	4	4	4	2	1	1	1	1	3	2	1	1	1	1	3	2	1	1	1	1	3	19.1	19.1	19.1	28.082	246	246;262	0	9.244	By MS/MS	By matching	By MS/MS	By MS/MS	By MS/MS	By MS/MS	7.3	4.5	8.1	3.7	8.1	15.4	40157000	6465300
sp|O15347|HMGB3_HUMAN	sp|O15347|HMGB3_HUMAN	8	8	8		1	8	8	8	2	5	3	6	6	5	2	5	3	6	6	5	2	5	3	6	6	5	29	29	29	22.98	200	200	0	33.079	By MS/MS	By MS/MS	By MS/MS	By MS/MS	By MS/MS	By MS/MS	14.5	18	17	24.5	28.5	20.5	652800000	48497000
sp|O15355|PPM1G_HUMAN	sp|O15355|PPM1G_HUMAN	7	7	7		1	7	7	7	5	3	5	3	4	6	5	3	5	3	4	6	5	3	5	3	4	6	13.9	13.9	13.9	59.271	546	546	0	22.992	By MS/MS	By MS/MS	By MS/MS	By MS/MS	By MS/MS	By MS/MS	9	5.5	10.4	6	7.7	12.5	487310000	57485000
sp|O15372|EIF3H_HUMAN	sp|O15372|EIF3H_HUMAN	4	4	4		1	4	4	4	2	0	2	2	2	1	2	0	2	2	2	1	2	0	2	2	2	1	11.1	11.1	11.1	39.93	352	352	0	8.3728	By MS/MS		By MS/MS	By MS/MS	By MS/MS	By matching	5.7	0	6.2	6.2	6	3.4	23454000	4234800
sp|O15400|STX7_HUMAN	sp|O15400|STX7_HUMAN	5	5	5		1	5	5	5	1	1	0	3	2	5	1	1	0	3	2	5	1	1	0	3	2	5	18.8	18.8	18.8	29.815	261	261	0	15.799	By MS/MS	By MS/MS		By MS/MS	By MS/MS	By MS/MS	2.7	3.4	0	10	6.1	18.8	177020000	0
sp|O15440|MRP5_HUMAN	sp|O15440|MRP5_HUMAN	1	1	1		1	1	1	1	0	0	0	1	0	0	0	0	0	1	0	0	0	0	0	1	0	0	0.6	0.6	0.6	160.66	1437	1437	1	-2				By MS/MS			0	0	0	0.6	0	0	43895000	0
sp|O15511|ARPC5_HUMAN	sp|O15511|ARPC5_HUMAN	3	3	3		1	3	3	3	1	1	1	2	1	3	1	1	1	2	1	3	1	1	1	2	1	3	29.1	29.1	29.1	16.32	151	151	0	14.332	By MS/MS	By MS/MS	By MS/MS	By MS/MS	By MS/MS	By MS/MS	7.9	7.9	12.6	20.5	7.9	29.1	119650000	0
sp|O43175|SERA_HUMAN	sp|O43175|SERA_HUMAN	10	10	10		1	10	10	10	5	6	7	7	6	10	5	6	7	7	6	10	5	6	7	7	6	10	23.1	23.1	23.1	56.65	533	533	0	38.977	By MS/MS	By MS/MS	By MS/MS	By MS/MS	By MS/MS	By MS/MS	10.9	11.4	14.8	15	13.9	23.1	486260000	82060000
sp|O43242|PSMD3_HUMAN	sp|O43242|PSMD3_HUMAN	2	2	2		1	2	2	2	1	1	2	0	1	0	1	1	2	0	1	0	1	1	2	0	1	0	4.5	4.5	4.5	60.977	534	534	0	18.028	By MS/MS	By MS/MS	By MS/MS		By MS/MS		2.1	2.1	4.5	0	2.1	0	24384000	0
sp|O43286|B4GT5_HUMAN	sp|O43286|B4GT5_HUMAN	2	2	2		1	2	2	2	1	1	1	2	1	1	1	1	1	2	1	1	1	1	1	2	1	1	5.2	5.2	5.2	45.118	388	388	0	5.6049	By MS/MS	By MS/MS	By MS/MS	By MS/MS	By MS/MS	By MS/MS	2.1	2.1	2.1	5.2	2.1	2.1	181040000	0
sp|O43290|SNUT1_HUMAN	sp|O43290|SNUT1_HUMAN	2	2	2		1	2	2	2	1	0	0	1	0	0	1	0	0	1	0	0	1	0	0	1	0	0	2.4	2.4	2.4	90.254	800	800	0.00934	2.6255	By MS/MS			By MS/MS			1.1	0	0	1.2	0	0	8558100	0
sp|O43291|SPIT2_HUMAN	sp|O43291|SPIT2_HUMAN	1	1	1		1	1	1	1	1	1	1	1	1	1	1	1	1	1	1	1	1	1	1	1	1	1	4	4	4	28.228	252	252	0.00068259	3.6508	By MS/MS	By MS/MS	By MS/MS	By MS/MS	By MS/MS	By MS/MS	4	4	4	4	4	4	111180000	32713000
sp|O43324|MCA3_HUMAN	sp|O43324|MCA3_HUMAN	2	2	2		1	2	2	2	2	1	1	1	0	1	2	1	1	1	0	1	2	1	1	1	0	1	12.1	12.1	12.1	19.81	174	174	0	5.802	By MS/MS	By matching	By MS/MS	By matching		By MS/MS	12.1	6.3	6.3	6.3	0	6.3	66802000	11161000
sp|O43390|HNRPR_HUMAN	sp|O43390|HNRPR_HUMAN	15	9	9		1	15	9	9	8	8	10	14	11	13	3	3	4	8	5	7	3	3	4	8	5	7	25.9	17.1	17.1	70.942	633	633	0	49.544	By MS/MS	By MS/MS	By MS/MS	By MS/MS	By MS/MS	By MS/MS	13.3	13.4	17.4	23.2	18.6	21.8	398060000	97739000
sp|O43396|TXNL1_HUMAN	sp|O43396|TXNL1_HUMAN	4	4	4		1	4	4	4	4	3	4	1	2	2	4	3	4	1	2	2	4	3	4	1	2	2	16.3	16.3	16.3	32.251	289	289	0	17.414	By MS/MS	By MS/MS	By MS/MS	By MS/MS	By MS/MS	By MS/MS	16.3	12.5	16.3	2.4	6.2	6.2	305910000	52879000
sp|O43399|TPD54_HUMAN	sp|O43399|TPD54_HUMAN	5	5	5		1	5	5	5	4	4	3	5	4	5	4	4	3	5	4	5	4	4	3	5	4	5	27.7	27.7	27.7	22.237	206	206	0	27.781	By MS/MS	By MS/MS	By MS/MS	By MS/MS	By MS/MS	By MS/MS	23.3	23.3	18	27.7	23.3	27.7	964300000	177840000
sp|O43405|COCH_HUMAN	sp|O43405|COCH_HUMAN	14	14	14		1	14	14	14	14	12	14	11	10	9	14	12	14	11	10	9	14	12	14	11	10	9	25.3	25.3	25.3	59.482	550	550	0	119.43	By MS/MS	By MS/MS	By MS/MS	By MS/MS	By MS/MS	By MS/MS	25.3	20.2	25.3	18.9	16.9	15.6	3097700000	788270000
sp|O43447|PPIH_HUMAN	sp|O43447|PPIH_HUMAN	1	1	1		1	1	1	1	1	0	0	1	0	0	1	0	0	1	0	0	1	0	0	1	0	0	5.1	5.1	5.1	19.208	177	177	0.00068213	3.6325	By MS/MS			By MS/MS			5.1	0	0	5.1	0	0	12275000	6874400
sp|O43491|E41L2_HUMAN;sp|Q9Y2J2|E41L3_HUMAN	sp|O43491|E41L2_HUMAN	9;1	9;1	9;1		2	9	9	9	4	3	4	3	3	4	4	3	4	3	3	4	4	3	4	3	3	4	10.9	10.9	10.9	112.59	1005	1005;1087	0	39.779	By MS/MS	By MS/MS	By MS/MS	By MS/MS	By MS/MS	By MS/MS	4.5	3.2	4.5	3.8	3.8	5.8	215770000	93048000
sp|O43493|TGON2_HUMAN	sp|O43493|TGON2_HUMAN	2	2	2		1	2	2	2	1	0	0	2	0	0	1	0	0	2	0	0	1	0	0	2	0	0	4.6	4.6	4.6	45.879	437	437	0	6.9942	By MS/MS			By MS/MS			2.1	0	0	4.6	0	0	67510000	40130000
sp|O43505|B4GA1_HUMAN	sp|O43505|B4GA1_HUMAN	6	6	6		1	6	6	6	5	2	3	2	4	2	5	2	3	2	4	2	5	2	3	2	4	2	15.7	15.7	15.7	47.119	415	415	0	13.976	By MS/MS	By MS/MS	By MS/MS	By MS/MS	By MS/MS	By MS/MS	10.4	4.1	6.3	4.3	11.6	4.6	110130000	21404000
sp|O43556|SGCE_HUMAN	sp|O43556|SGCE_HUMAN	4	4	4		1	4	4	4	3	1	4	1	1	1	3	1	4	1	1	1	3	1	4	1	1	1	10.8	10.8	10.8	49.85	437	437	0	9.1079	By MS/MS	By MS/MS	By MS/MS	By MS/MS	By MS/MS	By MS/MS	5.9	2.1	10.8	2.1	2.1	2.1	149850000	46323000
sp|O43583|DENR_HUMAN	sp|O43583|DENR_HUMAN	4	4	4		1	4	4	4	3	2	3	4	3	3	3	2	3	4	3	3	3	2	3	4	3	3	22.2	22.2	22.2	22.092	198	198	0	10.569	By MS/MS	By MS/MS	By MS/MS	By MS/MS	By MS/MS	By MS/MS	12.1	8.1	12.1	22.2	12.1	12.1	470290000	63816000
sp|O43598|DNPH1_HUMAN	sp|O43598|DNPH1_HUMAN	2	2	2		1	2	2	2	1	2	1	1	0	2	1	2	1	1	0	2	1	2	1	1	0	2	13.8	13.8	13.8	19.108	174	174	0	7.1388	By MS/MS	By MS/MS	By MS/MS	By MS/MS		By MS/MS	4	13.8	9.8	4	0	13.8	62058000	0
sp|O43633|CHM2A_HUMAN	sp|O43633|CHM2A_HUMAN	2	2	2		1	2	2	2	0	0	0	1	1	1	0	0	0	1	1	1	0	0	0	1	1	1	6.8	6.8	6.8	25.104	222	222	0.0020053	3.4192				By MS/MS	By MS/MS	By MS/MS	0	0	0	3.6	3.6	3.2	0	0
sp|O43653|PSCA_HUMAN	sp|O43653|PSCA_HUMAN	2	2	2		1	2	2	2	0	0	0	2	1	1	0	0	0	2	1	1	0	0	0	2	1	1	24.6	24.6	24.6	11.959	114	114	0	8.3821				By MS/MS	By MS/MS	By MS/MS	0	0	0	24.6	8.8	8.8	609510000	0
sp|O43684|BUB3_HUMAN	sp|O43684|BUB3_HUMAN	3	3	3		1	3	3	3	1	2	1	1	0	1	1	2	1	1	0	1	1	2	1	1	0	1	8.5	8.5	8.5	37.154	328	328	0	6.2837	By MS/MS	By MS/MS	By MS/MS	By MS/MS		By MS/MS	2.1	5.2	2.1	2.1	0	3.4	66952000	14902000
sp|O43707|ACTN4_HUMAN;sp|P35609|ACTN2_HUMAN	sp|O43707|ACTN4_HUMAN	31;7	31;7	18;0		2	31	31	18	18	19	16	24	21	25	18	19	16	24	21	25	9	8	7	12	11	13	37.4	37.4	23.4	104.85	911	911;894	0	151.64	By MS/MS	By MS/MS	By MS/MS	By MS/MS	By MS/MS	By MS/MS	22.1	24.8	18.2	28.8	26.1	31.5	3069300000	463290000
sp|O43765|SGTA_HUMAN	sp|O43765|SGTA_HUMAN	4	4	4		1	4	4	4	2	1	1	3	1	2	2	1	1	3	1	2	2	1	1	3	1	2	16	16	16	34.063	313	313	0	14.609	By MS/MS	By MS/MS	By MS/MS	By MS/MS	By MS/MS	By MS/MS	7	3.2	3.2	12.1	3.2	8.9	81471000	23891000
sp|O43776|SYNC_HUMAN;REV__sp|H7BZ55|CRCC2_HUMAN	sp|O43776|SYNC_HUMAN	11;1	11;1	11;1		2	11	11	11	7	5	8	5	6	7	7	5	8	5	6	7	7	5	8	5	6	7	21.5	21.5	21.5	62.942	548	548;1653	0	57.143	By MS/MS	By MS/MS	By MS/MS	By MS/MS	By MS/MS	By MS/MS	12	9.3	17.3	7.8	9.3	16.1	602420000	178670000
sp|O43809|CPSF5_HUMAN	sp|O43809|CPSF5_HUMAN	2	2	2		1	2	2	2	2	1	1	0	0	0	2	1	1	0	0	0	2	1	1	0	0	0	6.6	6.6	6.6	26.227	227	227	0.0020013	3.3948	By MS/MS	By MS/MS	By MS/MS				6.6	3.1	3.1	0	0	0	15227000	0
sp|O43813|LANC1_HUMAN	sp|O43813|LANC1_HUMAN	2	2	2		1	2	2	2	0	0	0	2	0	0	0	0	0	2	0	0	0	0	0	2	0	0	5	5	5	45.283	399	399	0	5.2599				By MS/MS			0	0	0	5	0	0	0	0
sp|O43852|CALU_HUMAN	sp|O43852|CALU_HUMAN	21	21	21		1	21	21	21	17	16	19	18	18	18	17	16	19	18	18	18	17	16	19	18	18	18	64.4	64.4	64.4	37.106	315	315	0	323.31	By MS/MS	By MS/MS	By MS/MS	By MS/MS	By MS/MS	By MS/MS	50.2	49.2	59.4	54.3	50.2	50.2	19319000000	4874900000
sp|O60220|TIM8A_HUMAN	sp|O60220|TIM8A_HUMAN	1	1	1		1	1	1	1	1	1	0	1	1	1	1	1	0	1	1	1	1	1	0	1	1	1	11.3	11.3	11.3	10.998	97	97	0	5.9105	By MS/MS	By MS/MS		By MS/MS	By MS/MS	By MS/MS	11.3	11.3	0	11.3	11.3	11.3	30391000	0
sp|O60245|PCDH7_HUMAN	sp|O60245|PCDH7_HUMAN	1	1	1		1	1	1	1	0	0	0	1	1	1	0	0	0	1	1	1	0	0	0	1	1	1	1.2	1.2	1.2	116.07	1069	1069	0.00067935	3.5819				By MS/MS	By MS/MS	By MS/MS	0	0	0	1.2	1.2	1.2	5802000	0
sp|O60383|GDF9_HUMAN	sp|O60383|GDF9_HUMAN	1	1	1		1	1	1	1	1	1	1	1	1	1	1	1	1	1	1	1	1	1	1	1	1	1	2.6	2.6	2.6	51.443	454	454	1	-2	By matching	By matching	By MS/MS	By matching	By matching	By matching	2.6	2.6	2.6	2.6	2.6	2.6	62230000	11230000
sp|O60437|PEPL_HUMAN	sp|O60437|PEPL_HUMAN	2	2	2		1	2	2	2	0	0	0	1	0	2	0	0	0	1	0	2	0	0	0	1	0	2	1.3	1.3	1.3	204.74	1756	1756	0	5.8322				By matching		By MS/MS	0	0	0	0.9	0	1.3	23026000	0
sp|O60493|SNX3_HUMAN	sp|O60493|SNX3_HUMAN	4	3	3		1	4	3	3	4	2	2	3	1	1	3	1	1	2	0	0	3	1	1	2	0	0	20.4	16	16	18.762	162	162	0	9.512	By MS/MS	By matching	By MS/MS	By MS/MS	By matching	By matching	20.4	9.3	9.3	15.4	4.3	4.3	52631000	27530000
sp|O60499|STX10_HUMAN	sp|O60499|STX10_HUMAN	1	1	1		1	1	1	1	0	0	0	1	0	0	0	0	0	1	0	0	0	0	0	1	0	0	5.6	5.6	5.6	28.114	249	249	0.0099194	2.5973				By MS/MS			0	0	0	5.6	0	0	12971000	0
sp|O60506|HNRPQ_HUMAN	sp|O60506|HNRPQ_HUMAN	18	18	12		1	18	18	12	11	13	13	15	13	16	11	13	13	15	13	16	6	8	7	9	7	10	28.6	28.6	19.6	69.602	623	623	0	93.169	By MS/MS	By MS/MS	By MS/MS	By MS/MS	By MS/MS	By MS/MS	18	18.3	21	20.9	17.7	24.9	2942000000	555900000
sp|O60507|TPST1_HUMAN	sp|O60507|TPST1_HUMAN	1	1	1		1	1	1	1	0	0	1	0	0	0	0	0	1	0	0	0	0	0	1	0	0	0	3.2	3.2	3.2	42.188	370	370	0.0051184	2.9305			By MS/MS				0	0	3.2	0	0	0	1600700	0
sp|O60568|PLOD3_HUMAN	sp|O60568|PLOD3_HUMAN	3	3	3		1	3	3	3	2	0	2	1	2	1	2	0	2	1	2	1	2	0	2	1	2	1	4.2	4.2	4.2	84.784	738	738	0	7.244	By MS/MS		By MS/MS	By MS/MS	By MS/MS	By MS/MS	2.8	0	2.8	1.1	3.1	1.8	65442000	29967000
sp|O60610|DIAP1_HUMAN	sp|O60610|DIAP1_HUMAN	3	3	3		1	3	3	3	0	1	2	0	1	1	0	1	2	0	1	1	0	1	2	0	1	1	2.8	2.8	2.8	141.35	1272	1272	0	7.3046		By MS/MS	By MS/MS		By MS/MS	By MS/MS	0	1.2	2	0	0.7	0.9	8355400	0
sp|O60664|PLIN3_HUMAN	sp|O60664|PLIN3_HUMAN	8	8	8		1	8	8	8	6	5	6	4	6	6	6	5	6	4	6	6	6	5	6	4	6	6	23.7	23.7	23.7	47.074	434	434	0	84.028	By MS/MS	By MS/MS	By MS/MS	By MS/MS	By MS/MS	By MS/MS	18.4	14.7	19.8	12.2	18.2	18.2	612710000	99992000
sp|O60701|UGDH_HUMAN	sp|O60701|UGDH_HUMAN	8	8	8		1	8	8	8	6	6	5	3	3	4	6	6	5	3	3	4	6	6	5	3	3	4	18.8	18.8	18.8	55.023	494	494	0	34.328	By MS/MS	By MS/MS	By MS/MS	By MS/MS	By MS/MS	By MS/MS	14.8	13.8	12.8	7.1	7.1	10.7	147520000	20512000
sp|O60716|CTND1_HUMAN	sp|O60716|CTND1_HUMAN	2	2	2		1	2	2	2	0	0	0	0	0	2	0	0	0	0	0	2	0	0	0	0	0	2	1.9	1.9	1.9	108.17	968	968	0.00070373	4.1437						By MS/MS	0	0	0	0	0	1.9	0	0
sp|P41567|EIF1_HUMAN;sp|O60739|EIF1B_HUMAN	sp|P41567|EIF1_HUMAN;sp|O60739|EIF1B_HUMAN	1;1	1;1	1;1	;	2	1	1	1	1	1	1	1	1	1	1	1	1	1	1	1	1	1	1	1	1	1	14.2	14.2	14.2	12.732	113	113;113	0	22.408	By MS/MS	By MS/MS	By MS/MS	By MS/MS	By MS/MS	By MS/MS	14.2	14.2	14.2	14.2	14.2	14.2	273790000	29956000
sp|O60749|SNX2_HUMAN	sp|O60749|SNX2_HUMAN	6	6	5		1	6	6	5	3	3	2	2	0	4	3	3	2	2	0	4	3	3	1	1	0	3	12.1	12.1	10.2	58.47	519	519	0	20.264	By MS/MS	By MS/MS	By MS/MS	By MS/MS		By MS/MS	6.6	5.6	3.9	4.6	0	8.5	65812000	29709000
sp|O60763|USO1_HUMAN	sp|O60763|USO1_HUMAN	6	6	6		1	6	6	6	1	3	2	2	1	4	1	3	2	2	1	4	1	3	2	2	1	4	7.1	7.1	7.1	107.89	962	962	0	21.876	By MS/MS	By MS/MS	By MS/MS	By MS/MS	By MS/MS	By MS/MS	1.1	3.7	2.8	2.8	1	4.9	64815000	0
sp|O60784|TOM1_HUMAN	sp|O60784|TOM1_HUMAN	1	1	1		1	1	1	1	0	0	1	0	1	0	0	0	1	0	1	0	0	0	1	0	1	0	3.3	3.3	3.3	53.818	492	492	0.004519	3.005			By MS/MS		By MS/MS		0	0	3.3	0	3.3	0	0	0
sp|Q99879|H2B1M_HUMAN;sp|Q99877|H2B1N_HUMAN;sp|Q93079|H2B1H_HUMAN;sp|Q5QNW6|H2B2F_HUMAN;sp|P62807|H2B1C_HUMAN;sp|P58876|H2B1D_HUMAN;sp|O60814|H2B1K_HUMAN;sp|Q99880|H2B1L_HUMAN;sp|P57053|H2BFS_HUMAN;sp|Q96A08|H2B1A_HUMAN	sp|Q99879|H2B1M_HUMAN;sp|Q99877|H2B1N_HUMAN;sp|Q93079|H2B1H_HUMAN;sp|Q5QNW6|H2B2F_HUMAN;sp|P62807|H2B1C_HUMAN;sp|P58876|H2B1D_HUMAN;sp|O60814|H2B1K_HUMAN;sp|Q99880|H2B1L_HUMAN;sp|P57053|H2BFS_HUMAN	7;7;7;7;7;7;7;6;6;2	7;7;7;7;7;7;7;6;6;2	2;2;2;2;2;2;2;2;2;0	;;;;;;;;	10	7	7	2	7	6	7	6	7	6	7	6	7	6	7	6	2	1	2	2	2	2	45.2	45.2	7.9	13.989	126	126;126;126;126;126;126;126;126;126;127	0	26.347	By MS/MS	By MS/MS	By MS/MS	By MS/MS	By MS/MS	By MS/MS	45.2	44.4	45.2	39.7	45.2	36.5	4719200000	714050000
sp|O60832|DKC1_HUMAN	sp|O60832|DKC1_HUMAN	1	1	1		1	1	1	1	1	0	0	0	1	1	1	0	0	0	1	1	1	0	0	0	1	1	1.9	1.9	1.9	57.673	514	514	0.0026333	3.2449	By MS/MS				By MS/MS	By MS/MS	1.9	0	0	0	1.9	1.9	59663000	14843000
sp|O60841|IF2P_HUMAN	sp|O60841|IF2P_HUMAN	12	12	12		1	12	12	12	7	5	5	7	4	7	7	5	5	7	4	7	7	5	5	7	4	7	8.8	8.8	8.8	138.83	1220	1220	0	33.567	By MS/MS	By MS/MS	By MS/MS	By MS/MS	By MS/MS	By MS/MS	5.7	4.2	3.5	6.1	3	4.9	854430000	121290000
sp|O60869|EDF1_HUMAN	sp|O60869|EDF1_HUMAN	10	10	10		1	10	10	10	5	5	7	8	6	7	5	5	7	8	6	7	5	5	7	8	6	7	57.4	57.4	57.4	16.368	148	148	0	94.143	By MS/MS	By MS/MS	By MS/MS	By MS/MS	By MS/MS	By MS/MS	33.1	33.8	48.6	51.4	42.6	44.6	1455100000	165050000
sp|O60888|CUTA_HUMAN	sp|O60888|CUTA_HUMAN	1	1	1		1	1	1	1	1	1	1	1	1	1	1	1	1	1	1	1	1	1	1	1	1	1	7.8	7.8	7.8	19.116	179	179	0	9.5255	By MS/MS	By MS/MS	By MS/MS	By MS/MS	By MS/MS	By MS/MS	7.8	7.8	7.8	7.8	7.8	7.8	102480000	15766000
sp|O60911|CATL2_HUMAN;sp|P43235|CATK_HUMAN	sp|O60911|CATL2_HUMAN	13;2	13;2	12;1		2	13	13	12	12	13	12	6	6	7	12	13	12	6	6	7	11	12	11	5	5	6	38.9	38.9	38.9	37.329	334	334;329	0	211.9	By MS/MS	By MS/MS	By MS/MS	By MS/MS	By MS/MS	By MS/MS	36.8	38.9	38.6	18.6	11.1	20.4	3044400000	959000000
sp|O60925|PFD1_HUMAN	sp|O60925|PFD1_HUMAN	5	5	5		1	5	5	5	4	5	5	4	4	4	4	5	5	4	4	4	4	5	5	4	4	4	37.7	37.7	37.7	14.21	122	122	0	22.068	By MS/MS	By MS/MS	By MS/MS	By MS/MS	By MS/MS	By MS/MS	29.5	37.7	37.7	29.5	32	31.1	270620000	41407000
sp|O75083|WDR1_HUMAN	sp|O75083|WDR1_HUMAN	12	12	12		1	12	12	12	6	6	7	7	3	6	6	6	7	7	3	6	6	6	7	7	3	6	21	21	21	66.193	606	606	0	35.582	By MS/MS	By MS/MS	By MS/MS	By MS/MS	By MS/MS	By MS/MS	10.1	8.6	14.2	12.7	5.1	10.4	732440000	273310000
sp|O75131|CPNE3_HUMAN;sp|Q96FN4|CPNE2_HUMAN;sp|Q8IYJ1|CPNE9_HUMAN;sp|Q96A23|CPNE4_HUMAN;sp|O95741|CPNE6_HUMAN;sp|Q86YQ8|CPNE8_HUMAN;sp|Q9HCH3|CPNE5_HUMAN;sp|Q9UBL6|CPNE7_HUMAN	sp|O75131|CPNE3_HUMAN;sp|Q96FN4|CPNE2_HUMAN;sp|Q8IYJ1|CPNE9_HUMAN;sp|Q96A23|CPNE4_HUMAN;sp|O95741|CPNE6_HUMAN;sp|Q86YQ8|CPNE8_HUMAN;sp|Q9HCH3|CPNE5_HUMAN;sp|Q9UBL6|CPNE7_HUMAN	1;1;1;1;1;1;1;1	1;1;1;1;1;1;1;1	1;1;1;1;1;1;1;1	;;;;;;;	8	1	1	1	1	0	1	0	0	0	1	0	1	0	0	0	1	0	1	0	0	0	1.7	1.7	1.7	60.13	537	537;548;553;557;557;564;593;633	0.0098949	2.5778	By matching		By MS/MS				1.7	0	1.7	0	0	0	10438000	6415900
sp|O75153|CLU_HUMAN	sp|O75153|CLU_HUMAN	2	2	2		1	2	2	2	2	0	0	0	0	1	2	0	0	0	0	1	2	0	0	0	0	1	1.5	1.5	1.5	146.67	1309	1309	0.0013432	3.4801	By MS/MS					By matching	1.5	0	0	0	0	0.8	27992000	21875000
sp|O75175|CNOT3_HUMAN	sp|O75175|CNOT3_HUMAN	1	1	1		1	1	1	1	0	0	0	1	0	1	0	0	0	1	0	1	0	0	0	1	0	1	0.9	0.9	0.9	81.871	753	753	0.0038986	3.0973				By MS/MS		By MS/MS	0	0	0	0.9	0	0.9	22319000	0
sp|O75223|GGCT_HUMAN	sp|O75223|GGCT_HUMAN	1	1	1		1	1	1	1	1	1	1	1	1	1	1	1	1	1	1	1	1	1	1	1	1	1	5.9	5.9	5.9	21.007	188	188	0.0063012	2.7773	By MS/MS	By MS/MS	By MS/MS	By MS/MS	By MS/MS	By MS/MS	5.9	5.9	5.9	5.9	5.9	5.9	118210000	0
sp|O75340|PDCD6_HUMAN	sp|O75340|PDCD6_HUMAN	3	3	3		1	3	3	3	2	0	3	3	2	2	2	0	3	3	2	2	2	0	3	3	2	2	16.8	16.8	16.8	21.868	191	191	0	7.6952	By MS/MS		By MS/MS	By MS/MS	By MS/MS	By MS/MS	9.9	0	16.8	16.8	12.6	9.9	111560000	10309000
sp|O75347|TBCA_HUMAN	sp|O75347|TBCA_HUMAN	10	10	10		1	10	10	10	8	9	8	8	10	10	8	9	8	8	10	10	8	9	8	8	10	10	67.6	67.6	67.6	12.855	108	108	0	65.627	By MS/MS	By MS/MS	By MS/MS	By MS/MS	By MS/MS	By MS/MS	65.7	67.6	61.1	61.1	67.6	67.6	5866400000	634050000
sp|O75368|SH3L1_HUMAN	sp|O75368|SH3L1_HUMAN	2	2	2		1	2	2	2	1	0	1	1	2	2	1	0	1	1	2	2	1	0	1	1	2	2	27.2	27.2	27.2	12.774	114	114	0	11.249	By MS/MS		By MS/MS	By MS/MS	By MS/MS	By MS/MS	11.4	0	15.8	11.4	27.2	27.2	96362000	0
sp|O75369|FLNB_HUMAN	sp|O75369|FLNB_HUMAN	45	40	39		1	45	40	39	0	0	0	33	31	33	0	0	0	28	28	28	0	0	0	28	27	28	19.6	18	17.4	278.16	2602	2602	0	132.4				By MS/MS	By MS/MS	By MS/MS	0	0	0	14.1	14.1	14.8	1230300000	0
sp|O75390|CISY_HUMAN	sp|O75390|CISY_HUMAN	1	1	1		1	1	1	1	0	1	0	0	1	1	0	1	0	0	1	1	0	1	0	0	1	1	2.4	2.4	2.4	51.712	466	466	0.0045045	2.9791		By MS/MS			By matching	By MS/MS	0	2.4	0	0	2.4	2.4	22396000	0
sp|O75396|SC22B_HUMAN	sp|O75396|SC22B_HUMAN	2	2	2		1	2	2	2	0	0	0	1	1	2	0	0	0	1	1	2	0	0	0	1	1	2	10.2	10.2	10.2	24.593	215	215	0	10.947				By matching	By MS/MS	By MS/MS	0	0	0	5.6	5.6	10.2	24976000	0
sp|O75436|VP26A_HUMAN	sp|O75436|VP26A_HUMAN	3	3	3		1	3	3	3	0	0	2	0	1	1	0	0	2	0	1	1	0	0	2	0	1	1	10.1	10.1	10.1	38.169	327	327	0	8.3201			By MS/MS		By MS/MS	By MS/MS	0	0	6.1	0	4	4	4578700	0
sp|O75475|PSIP1_HUMAN	sp|O75475|PSIP1_HUMAN	4	3	3		1	4	3	3	3	2	3	2	1	2	2	1	2	1	0	1	2	1	2	1	0	1	7.9	6.4	6.4	60.103	530	530	0	7.5357	By MS/MS	By MS/MS	By MS/MS	By matching	By matching	By MS/MS	5.3	3.6	6.2	3.6	1.5	3.6	131870000	62008000
sp|O75494|SRS10_HUMAN;sp|Q8WXF0|SRS12_HUMAN	sp|O75494|SRS10_HUMAN;sp|Q8WXF0|SRS12_HUMAN	2;1	2;1	2;1	;	2	2	2	2	1	0	1	2	2	1	1	0	1	2	2	1	1	0	1	2	2	1	8.8	8.8	8.8	31.3	262	262;261	0	13.546	By MS/MS		By MS/MS	By MS/MS	By MS/MS	By MS/MS	4.6	0	4.2	8.8	8.8	4.6	44922000	0
sp|O75503|CLN5_HUMAN	sp|O75503|CLN5_HUMAN	4	4	4		1	4	4	4	1	1	2	2	1	3	1	1	2	2	1	3	1	1	2	2	1	3	9.5	9.5	9.5	41.496	358	358	0	9.2738	By MS/MS	By MS/MS	By MS/MS	By MS/MS	By MS/MS	By MS/MS	2.5	2.5	5	4.5	2	7	477950000	8331700
sp|O75531|BAF_HUMAN	sp|O75531|BAF_HUMAN	5	5	5		1	5	5	5	4	2	3	3	5	2	4	2	3	3	5	2	4	2	3	3	5	2	56.2	56.2	56.2	10.058	89	89	0	21.2	By MS/MS	By MS/MS	By MS/MS	By MS/MS	By MS/MS	By MS/MS	47.2	19.1	46.1	20.2	56.2	19.1	942280000	189880000
sp|O75533|SF3B1_HUMAN	sp|O75533|SF3B1_HUMAN	11	11	11		1	11	11	11	7	5	4	6	4	5	7	5	4	6	4	5	7	5	4	6	4	5	9.6	9.6	9.6	145.83	1304	1304	0	25.414	By MS/MS	By MS/MS	By MS/MS	By MS/MS	By MS/MS	By MS/MS	4.6	4.4	3.8	4.4	3	4.7	640160000	153300000
sp|O75607|NPM3_HUMAN	sp|O75607|NPM3_HUMAN	1	1	1		1	1	1	1	1	1	1	1	1	1	1	1	1	1	1	1	1	1	1	1	1	1	9	9	9	19.343	178	178	0	11.558	By MS/MS	By MS/MS	By MS/MS	By MS/MS	By MS/MS	By MS/MS	9	9	9	9	9	9	43076000	5228900
sp|O75629|CREG1_HUMAN	sp|O75629|CREG1_HUMAN	3	3	3		1	3	3	3	0	0	0	2	3	3	0	0	0	2	3	3	0	0	0	2	3	3	15.9	15.9	15.9	24.074	220	220	0	68.726				By MS/MS	By MS/MS	By MS/MS	0	0	0	10	15.9	15.9	209160000	0
sp|O75643|U520_HUMAN	sp|O75643|U520_HUMAN	3	3	3		1	3	3	3	2	1	2	1	2	1	2	1	2	1	2	1	2	1	2	1	2	1	1.6	1.6	1.6	244.5	2136	2136	0	5.9631	By MS/MS	By MS/MS	By MS/MS	By matching	By MS/MS	By matching	0.8	0.4	1.3	0.4	1.3	0.4	39982000	5025000
sp|O75718|CRTAP_HUMAN	sp|O75718|CRTAP_HUMAN	3	3	3		1	3	3	3	1	2	3	2	2	1	1	2	3	2	2	1	1	2	3	2	2	1	6.5	6.5	6.5	46.561	401	401	0	6.8209	By MS/MS	By MS/MS	By MS/MS	By MS/MS	By MS/MS	By MS/MS	2	3.7	6.5	3.7	3.7	2	63028000	25534000
sp|O75787|RENR_HUMAN	sp|O75787|RENR_HUMAN	8	8	8		1	8	8	8	7	5	8	5	6	6	7	5	8	5	6	6	7	5	8	5	6	6	30.3	30.3	30.3	39.008	350	350	0	58.19	By MS/MS	By MS/MS	By MS/MS	By MS/MS	By MS/MS	By MS/MS	24.3	16.3	30.3	19.1	25.1	25.1	1715100000	437950000
sp|O75821|EIF3G_HUMAN	sp|O75821|EIF3G_HUMAN	8	8	8		1	8	8	8	5	3	4	5	3	4	5	3	4	5	3	4	5	3	4	5	3	4	22.2	22.2	22.2	35.611	320	320	0	32.556	By MS/MS	By MS/MS	By MS/MS	By MS/MS	By MS/MS	By MS/MS	17.2	10.6	10.3	17.5	10	14.4	669380000	166450000
sp|O75822|EIF3J_HUMAN	sp|O75822|EIF3J_HUMAN	4	4	4		1	4	4	4	3	2	2	2	4	3	3	2	2	2	4	3	3	2	2	2	4	3	17.8	17.8	17.8	29.062	258	258	0	22.929	By MS/MS	By MS/MS	By MS/MS	By MS/MS	By MS/MS	By MS/MS	13.6	9.7	9.7	9.7	17.8	13.6	307820000	72343000
sp|O75832|PSD10_HUMAN	sp|O75832|PSD10_HUMAN	1	1	1		1	1	1	1	0	0	0	1	0	0	0	0	0	1	0	0	0	0	0	1	0	0	4.4	4.4	4.4	24.428	226	226	0.0013396	3.4383				By MS/MS			0	0	0	4.4	0	0	12247000	0
sp|O75874|IDHC_HUMAN	sp|O75874|IDHC_HUMAN	25	25	23		1	25	25	23	17	16	18	22	20	22	17	16	18	22	20	22	15	14	16	20	18	20	61.4	61.4	57.5	46.659	414	414	0	196.91	By MS/MS	By MS/MS	By MS/MS	By MS/MS	By MS/MS	By MS/MS	39.6	36.7	45.7	50.2	47.3	55.1	5165900000	755860000
sp|O75882|ATRN_HUMAN	sp|O75882|ATRN_HUMAN	7	7	7		1	7	7	7	6	2	4	4	2	1	6	2	4	4	2	1	6	2	4	4	2	1	5.5	5.5	5.5	158.54	1429	1429	0	70.093	By MS/MS	By MS/MS	By MS/MS	By MS/MS	By MS/MS	By MS/MS	4.6	1.5	3.1	3.1	1.4	0.7	222370000	78664000
sp|O75937|DNJC8_HUMAN	sp|O75937|DNJC8_HUMAN	10	10	10		1	10	10	10	6	5	3	8	7	6	6	5	3	8	7	6	6	5	3	8	7	6	45.8	45.8	45.8	29.841	253	253	0	28.022	By MS/MS	By MS/MS	By MS/MS	By MS/MS	By MS/MS	By MS/MS	18.6	15	9.5	31.6	25.3	27.3	1643200000	208590000
sp|O75973|C1QRF_HUMAN;sp|Q5VWW1|C1QL3_HUMAN;sp|Q7Z5L3|C1QL2_HUMAN	sp|O75973|C1QRF_HUMAN;sp|Q5VWW1|C1QL3_HUMAN;sp|Q7Z5L3|C1QL2_HUMAN	2;1;1	2;1;1	2;1;1	;;	3	2	2	2	2	1	2	0	0	0	2	1	2	0	0	0	2	1	2	0	0	0	8.5	8.5	8.5	26.452	258	258;255;287	0	5.867	By MS/MS	By matching	By MS/MS				8.5	5	8.5	0	0	0	43454000	24932000
sp|O75976|CBPD_HUMAN	sp|O75976|CBPD_HUMAN	8	8	8		1	8	8	8	5	3	4	2	1	1	5	3	4	2	1	1	5	3	4	2	1	1	6	6	6	152.93	1380	1380	0	29.695	By MS/MS	By MS/MS	By MS/MS	By MS/MS	By MS/MS	By MS/MS	3.7	2.6	2.8	1.4	0.5	0.5	129000000	52285000
sp|O76003|GLRX3_HUMAN	sp|O76003|GLRX3_HUMAN	5	5	5		1	5	5	5	4	2	5	4	4	3	4	2	5	4	4	3	4	2	5	4	4	3	19.4	19.4	19.4	37.432	335	335	0	14.299	By MS/MS	By MS/MS	By MS/MS	By MS/MS	By MS/MS	By MS/MS	11.9	6	19.4	11.9	17.3	9.9	300770000	64586000
sp|O76024|WFS1_HUMAN	sp|O76024|WFS1_HUMAN	1	1	1		1	1	1	1	0	0	0	0	1	0	0	0	0	0	1	0	0	0	0	0	1	0	1.5	1.5	1.5	100.29	890	890	0.00070522	4.199					By MS/MS		0	0	0	0	1.5	0	0	0
sp|O76061|STC2_HUMAN	sp|O76061|STC2_HUMAN	7	7	7		1	7	7	7	5	6	7	5	6	6	5	6	7	5	6	6	5	6	7	5	6	6	30.8	30.8	30.8	33.248	302	302	0	198.38	By MS/MS	By MS/MS	By MS/MS	By MS/MS	By MS/MS	By MS/MS	17.5	19.2	30.8	17.5	29.1	29.1	8020300000	2779800000
sp|O76076|WISP2_HUMAN	sp|O76076|WISP2_HUMAN	7	7	7		1	7	7	7	0	0	0	7	6	5	0	0	0	7	6	5	0	0	0	7	6	5	37.6	37.6	37.6	26.825	250	250	0	86.074				By MS/MS	By MS/MS	By MS/MS	0	0	0	37.6	34	22.4	2434900000	0
sp|O94760|DDAH1_HUMAN;sp|O95865|DDAH2_HUMAN	sp|O94760|DDAH1_HUMAN	6;1	6;1	6;1		2	6	6	6	5	5	4	2	2	4	5	5	4	2	2	4	5	5	4	2	2	4	25.6	25.6	25.6	31.121	285	285;285	0	25.146	By MS/MS	By MS/MS	By MS/MS	By MS/MS	By MS/MS	By MS/MS	21.4	21.4	16.5	9.5	6.7	17.2	340170000	76020000
sp|O94886|CSCL1_HUMAN	sp|O94886|CSCL1_HUMAN	1	1	1		1	1	1	1	1	1	1	1	1	1	1	1	1	1	1	1	1	1	1	1	1	1	1.5	1.5	1.5	92.125	807	807	0.0019881	3.3034	By matching	By MS/MS	By matching	By matching	By MS/MS	By MS/MS	1.5	1.5	1.5	1.5	1.5	1.5	735150000	189070000
sp|O94888|UBXN7_HUMAN	sp|O94888|UBXN7_HUMAN	1	1	1		1	1	1	1	1	0	1	1	1	1	1	0	1	1	1	1	1	0	1	1	1	1	1.8	1.8	1.8	54.862	489	489	0.0069226	2.7594	By matching		By MS/MS	By matching	By matching	By MS/MS	1.8	0	1.8	1.8	1.8	1.8	30443000	3209000
sp|O94903|PLPHP_HUMAN	sp|O94903|PLPHP_HUMAN	2	2	2		1	2	2	2	0	2	2	0	0	2	0	2	2	0	0	2	0	2	2	0	0	2	8	8	8	30.344	275	275	0	4.6452		By MS/MS	By MS/MS			By matching	0	8	8	0	0	8	31814000	0
sp|O94907|DKK1_HUMAN;sp|Q9UBU2|DKK2_HUMAN	sp|O94907|DKK1_HUMAN	10;2	10;2	10;2		2	10	10	10	3	5	2	9	9	10	3	5	2	9	9	10	3	5	2	9	9	10	35	35	35	28.671	266	266;259	0	126.52	By MS/MS	By MS/MS	By MS/MS	By MS/MS	By MS/MS	By MS/MS	11.7	18.4	8.3	32.3	30.1	35	8247900000	152980000
sp|O94979|SC31A_HUMAN	sp|O94979|SC31A_HUMAN	6	6	6		1	6	6	6	1	6	3	2	2	4	1	6	3	2	2	4	1	6	3	2	2	4	4.6	4.6	4.6	133.01	1220	1220	0	11.492	By MS/MS	By MS/MS	By MS/MS	By MS/MS	By MS/MS	By MS/MS	0.6	4.6	2	1.1	1.2	2.5	46111000	15578000
sp|O94985|CSTN1_HUMAN	sp|O94985|CSTN1_HUMAN	30	30	30		1	30	30	30	24	24	25	24	26	23	24	24	25	24	26	23	24	24	25	24	26	23	27.1	27.1	27.1	109.79	981	981	0	175.22	By MS/MS	By MS/MS	By MS/MS	By MS/MS	By MS/MS	By MS/MS	22.1	24.6	24.7	25.4	22.2	24.6	14442000000	2605400000
sp|O94992|HEXI1_HUMAN	sp|O94992|HEXI1_HUMAN	5	5	5		1	5	5	5	2	0	2	4	4	5	2	0	2	4	4	5	2	0	2	4	4	5	13.6	13.6	13.6	40.623	359	359	0	21.366	By MS/MS		By MS/MS	By MS/MS	By MS/MS	By MS/MS	6.7	0	6.7	9.7	10.6	13.6	322500000	20941000
sp|O95025|SEM3D_HUMAN	sp|O95025|SEM3D_HUMAN	4	4	4		1	4	4	4	4	2	1	0	0	0	4	2	1	0	0	0	4	2	1	0	0	0	4.9	4.9	4.9	89.65	777	777	0	18.765	By MS/MS	By MS/MS	By MS/MS				4.9	1.8	1.4	0	0	0	0	0
sp|O95084|PRS23_HUMAN	sp|O95084|PRS23_HUMAN	10	10	10		1	10	10	10	3	2	3	10	9	9	3	2	3	10	9	9	3	2	3	10	9	9	38.6	38.6	38.6	43.001	383	383	0	124.88	By MS/MS	By MS/MS	By MS/MS	By MS/MS	By MS/MS	By MS/MS	12	8.6	12	38.6	35.2	35.2	2972800000	42142000
sp|O95218|ZRAB2_HUMAN	sp|O95218|ZRAB2_HUMAN	5	5	5		1	5	5	5	1	0	1	3	3	4	1	0	1	3	3	4	1	0	1	3	3	4	15.2	15.2	15.2	37.404	330	330	0	13.117	By MS/MS		By MS/MS	By MS/MS	By MS/MS	By MS/MS	2.7	0	3.3	8.8	9.7	12.7	17296000	0
sp|O95274|LYPD3_HUMAN	sp|O95274|LYPD3_HUMAN	2	2	2		1	2	2	2	0	0	0	2	1	1	0	0	0	2	1	1	0	0	0	2	1	1	6.1	6.1	6.1	35.97	346	346	0	16.654				By MS/MS	By MS/MS	By MS/MS	0	0	0	6.1	2.9	2.9	141100000	0
sp|O95292|VAPB_HUMAN	sp|O95292|VAPB_HUMAN	3	2	2		1	3	2	2	2	0	2	1	3	2	1	0	1	0	2	1	1	0	1	0	2	1	14	9.1	9.1	27.228	243	243	0	12.755	By matching		By MS/MS	By matching	By MS/MS	By MS/MS	10.7	0	10.7	4.9	14	10.7	94632000	21974000
sp|O95336|6PGL_HUMAN	sp|O95336|6PGL_HUMAN	7	7	7		1	7	7	7	3	4	5	5	4	7	3	4	5	5	4	7	3	4	5	5	4	7	32.9	32.9	32.9	27.547	258	258	0	31.232	By MS/MS	By MS/MS	By MS/MS	By MS/MS	By MS/MS	By MS/MS	13.6	19.4	25.2	22.9	16.7	32.9	478360000	68808000
sp|O95347|SMC2_HUMAN	sp|O95347|SMC2_HUMAN	1	1	1		1	1	1	1	1	0	0	0	0	0	1	0	0	0	0	0	1	0	0	0	0	0	0.9	0.9	0.9	135.65	1197	1197	0.0044843	2.9419	By MS/MS						0.9	0	0	0	0	0	9384400	9384400
sp|O95372|LYPA2_HUMAN	sp|O95372|LYPA2_HUMAN	3	3	3		1	3	3	3	0	1	1	2	0	0	0	1	1	2	0	0	0	1	1	2	0	0	14.7	14.7	14.7	24.737	231	231	0	5.2964		By MS/MS	By MS/MS	By MS/MS			0	7.8	7.8	6.9	0	0	0	0
sp|O95373|IPO7_HUMAN	sp|O95373|IPO7_HUMAN	2	2	2		1	2	2	2	1	2	2	1	2	2	1	2	2	1	2	2	1	2	2	1	2	2	1.9	1.9	1.9	119.52	1038	1038	0	8.501	By MS/MS	By MS/MS	By MS/MS	By MS/MS	By MS/MS	By MS/MS	0.9	1.9	1.9	0.9	1.9	1.9	97676000	34569000
sp|O95394|AGM1_HUMAN	sp|O95394|AGM1_HUMAN	4	4	4		1	4	4	4	2	1	2	1	0	1	2	1	2	1	0	1	2	1	2	1	0	1	7.7	7.7	7.7	59.851	542	542	0	9.4386	By MS/MS	By MS/MS	By MS/MS	By MS/MS		By MS/MS	3.3	1.3	4.4	1.3	0	2	1990800	0
sp|O95433|AHSA1_HUMAN	sp|O95433|AHSA1_HUMAN	5	5	5		1	5	5	5	2	4	5	3	4	2	2	4	5	3	4	2	2	4	5	3	4	2	18.6	18.6	18.6	38.274	338	338	0	38.598	By MS/MS	By MS/MS	By MS/MS	By MS/MS	By MS/MS	By MS/MS	5.6	14.5	18.6	12.1	16.3	8.6	129650000	35994000
sp|O95445|APOM_HUMAN	sp|O95445|APOM_HUMAN	6	6	6		1	6	6	6	4	5	5	2	3	1	4	5	5	2	3	1	4	5	5	2	3	1	21.3	21.3	21.3	21.253	188	188	0	16.486	By MS/MS	By MS/MS	By MS/MS	By MS/MS	By MS/MS	By MS/MS	12.8	17	17	8.5	12.2	3.7	968920000	272250000
sp|O95490|AGRL2_HUMAN	sp|O95490|AGRL2_HUMAN	2	2	2		1	2	2	2	1	0	2	0	0	0	1	0	2	0	0	0	1	0	2	0	0	0	1.9	1.9	1.9	163.35	1459	1459	0.00070126	4.0292	By MS/MS		By MS/MS				0.6	0	1.9	0	0	0	2130700	0
sp|O95633|FSTL3_HUMAN	sp|O95633|FSTL3_HUMAN	7	7	7		1	7	7	7	0	0	0	6	3	5	0	0	0	6	3	5	0	0	0	6	3	5	26.2	26.2	26.2	27.663	263	263	0	43.083				By MS/MS	By MS/MS	By MS/MS	0	0	0	25.9	14.1	21.3	406160000	0
sp|O95757|HS74L_HUMAN	sp|O95757|HS74L_HUMAN	8	6	6		1	8	6	6	6	3	5	6	3	5	4	1	3	4	1	3	4	1	3	4	1	3	10.7	8	8	94.511	839	839	0	19.362	By MS/MS	By MS/MS	By MS/MS	By MS/MS	By MS/MS	By MS/MS	7.9	3.8	6.7	8.1	4.2	6.3	85982000	26869000
sp|O95777|LSM8_HUMAN	sp|O95777|LSM8_HUMAN	5	5	5		1	5	5	5	3	3	4	5	1	5	3	3	4	5	1	5	3	3	4	5	1	5	54.2	54.2	54.2	10.403	96	96	0	17.164	By MS/MS	By MS/MS	By MS/MS	By MS/MS	By MS/MS	By MS/MS	36.5	36.5	46.9	54.2	16.7	54.2	217560000	58094000
sp|O95782|AP2A1_HUMAN	sp|O95782|AP2A1_HUMAN	3	3	3		1	3	3	3	1	0	1	3	1	2	1	0	1	3	1	2	1	0	1	3	1	2	3.6	3.6	3.6	107.54	977	977	0	10.1	By matching		By matching	By MS/MS	By MS/MS	By MS/MS	1.1	0	1.1	3.6	1.5	2.7	36372000	2714200
sp|O95793|STAU1_HUMAN;sp|Q9NUL3|STAU2_HUMAN	sp|O95793|STAU1_HUMAN	10;1	10;1	10;1		2	10	10	10	6	8	9	5	5	8	6	8	9	5	5	8	6	8	9	5	5	8	21.1	21.1	21.1	63.182	577	577;570	0	154.73	By MS/MS	By MS/MS	By MS/MS	By MS/MS	By MS/MS	By MS/MS	11.4	15.8	19.8	9.5	10.6	15.9	1092900000	108740000
sp|O95810|CAVN2_HUMAN	sp|O95810|CAVN2_HUMAN	2	2	2		1	2	2	2	1	2	2	1	1	1	1	2	2	1	1	1	1	2	2	1	1	1	5.9	5.9	5.9	47.173	425	425	0	9.8232	By MS/MS	By MS/MS	By MS/MS	By MS/MS	By MS/MS	By matching	1.9	5.9	5.9	1.9	1.9	1.9	154210000	39406000
sp|O95816|BAG2_HUMAN	sp|O95816|BAG2_HUMAN	2	2	2		1	2	2	2	0	0	0	1	1	1	0	0	0	1	1	1	0	0	0	1	1	1	9.5	9.5	9.5	23.772	211	211	0	5.2146				By MS/MS	By MS/MS	By MS/MS	0	0	0	4.3	5.2	5.2	4253300	0
sp|O95817|BAG3_HUMAN	sp|O95817|BAG3_HUMAN	5	5	5		1	5	5	5	1	1	1	4	3	4	1	1	1	4	3	4	1	1	1	4	3	4	9.9	9.9	9.9	61.594	575	575	0	19.795	By matching	By MS/MS	By matching	By MS/MS	By MS/MS	By MS/MS	1.7	1.7	1.7	8.7	6.6	7.8	85579000	4717300
sp|O95831|AIFM1_HUMAN	sp|O95831|AIFM1_HUMAN	3	3	3		1	3	3	3	2	2	3	3	2	2	2	2	3	3	2	2	2	2	3	3	2	2	6.2	6.2	6.2	66.9	613	613	0	15.946	By MS/MS	By MS/MS	By MS/MS	By MS/MS	By MS/MS	By MS/MS	4.1	4.2	6.2	6.2	4.2	4.2	68612000	8263700
sp|O95861|BPNT1_HUMAN	sp|O95861|BPNT1_HUMAN	7	7	7		1	7	7	7	2	2	3	7	4	6	2	2	3	7	4	6	2	2	3	7	4	6	24.7	24.7	24.7	33.392	308	308	0	26.077	By MS/MS	By MS/MS	By MS/MS	By MS/MS	By MS/MS	By MS/MS	6.2	7.8	11.7	24.7	14	21.8	494270000	32759000
sp|O95881|TXD12_HUMAN	sp|O95881|TXD12_HUMAN	6	6	6		1	6	6	6	2	3	3	3	5	4	2	3	3	3	5	4	2	3	3	3	5	4	40.1	40.1	40.1	19.206	172	172	0	22.172	By MS/MS	By MS/MS	By MS/MS	By MS/MS	By MS/MS	By MS/MS	14	18	18	22.7	34.9	27.9	362360000	62369000
sp|P00338|LDHA_HUMAN;sp|Q6ZMR3|LDH6A_HUMAN;sp|P07864|LDHC_HUMAN	sp|P00338|LDHA_HUMAN	21;1;1	21;1;1	20;0;0		3	21	21	20	16	18	20	17	18	20	16	18	20	17	18	20	15	17	19	16	17	19	50.9	50.9	47.3	36.688	332	332;332;332	0	283.35	By MS/MS	By MS/MS	By MS/MS	By MS/MS	By MS/MS	By MS/MS	43.7	44	44.6	45.5	44.6	50.9	13350000000	2247400000
sp|P00352|AL1A1_HUMAN;sp|P47895|AL1A3_HUMAN;sp|P30837|AL1B1_HUMAN;sp|O94788|AL1A2_HUMAN	sp|P00352|AL1A1_HUMAN	21;1;1;1	21;1;1;1	19;0;0;0		4	21	21	19	20	20	21	15	15	16	20	20	21	15	15	16	18	18	19	13	13	14	45.3	45.3	42.3	54.861	501	501;512;517;518	0	196.98	By MS/MS	By MS/MS	By MS/MS	By MS/MS	By MS/MS	By MS/MS	45.3	45.3	45.3	34.1	33.1	35.3	3663000000	991590000
sp|P00367|DHE3_HUMAN;sp|P49448|DHE4_HUMAN	sp|P00367|DHE3_HUMAN;sp|P49448|DHE4_HUMAN	2;1	2;1	2;1	;	2	2	2	2	1	2	1	1	0	1	1	2	1	1	0	1	1	2	1	1	0	1	3.8	3.8	3.8	61.397	558	558;558	0	7.3619	By MS/MS	By MS/MS	By MS/MS	By MS/MS		By MS/MS	2.5	3.8	1.3	1.3	0	1.3	0	0
sp|P00390|GSHR_HUMAN	sp|P00390|GSHR_HUMAN	9	9	9		1	9	9	9	5	4	3	5	7	7	5	4	3	5	7	7	5	4	3	5	7	7	16.5	16.5	16.5	56.256	522	522	0	31.57	By MS/MS	By MS/MS	By MS/MS	By MS/MS	By MS/MS	By MS/MS	9	7.7	5.2	10.7	12.8	13	657460000	77186000
sp|P00439|PH4H_HUMAN	sp|P00439|PH4H_HUMAN	3	3	3		1	3	3	3	1	3	3	0	0	3	1	3	3	0	0	3	1	3	3	0	0	3	8.6	8.6	8.6	51.861	452	452	0	10.379	By MS/MS	By MS/MS	By MS/MS			By MS/MS	1.8	8.6	8.6	0	0	8.6	72710000	12149000
sp|P00441|SODC_HUMAN	sp|P00441|SODC_HUMAN	6	6	6		1	6	6	6	5	5	5	6	6	6	5	5	5	6	6	6	5	5	5	6	6	6	40.9	40.9	40.9	15.936	154	154	0	121.93	By MS/MS	By MS/MS	By MS/MS	By MS/MS	By MS/MS	By MS/MS	33.1	33.1	33.1	40.9	40.9	40.9	5319900000	588810000
sp|P00450|CERU_HUMAN	sp|P00450|CERU_HUMAN	31	31	26		1	31	31	26	27	26	30	17	16	21	27	26	30	17	16	21	22	21	25	13	13	17	34.6	34.6	30	122.2	1065	1065	0	323.31	By MS/MS	By MS/MS	By MS/MS	By MS/MS	By MS/MS	By MS/MS	27.2	29.3	34.4	22.4	20.8	25.7	13863000000	4215100000
sp|P00491|PNPH_HUMAN	sp|P00491|PNPH_HUMAN	8	8	8		1	8	8	8	1	0	1	5	3	7	1	0	1	5	3	7	1	0	1	5	3	7	32.5	32.5	32.5	32.118	289	289	0	27.459	By matching		By MS/MS	By MS/MS	By MS/MS	By MS/MS	3.5	0	3.5	19.7	13.1	29.4	193300000	8135900
sp|P00492|HPRT_HUMAN;sp|Q9NRG1|PRDC1_HUMAN	sp|P00492|HPRT_HUMAN	4;1	4;1	4;1		2	4	4	4	4	4	4	2	3	2	4	4	4	2	3	2	4	4	4	2	3	2	18.8	18.8	18.8	24.579	218	218;225	0	10.926	By MS/MS	By MS/MS	By MS/MS	By MS/MS	By MS/MS	By MS/MS	18.8	18.8	18.8	9.6	15.6	9.6	359330000	109550000
sp|P00505|AATM_HUMAN	sp|P00505|AATM_HUMAN	11	11	11		1	11	11	11	5	6	3	8	9	7	5	6	3	8	9	7	5	6	3	8	9	7	27.7	27.7	27.7	47.517	430	430	0	68.518	By MS/MS	By MS/MS	By MS/MS	By MS/MS	By MS/MS	By MS/MS	11.2	16.3	8.8	20	22.6	16.7	522240000	61293000
sp|P00558|PGK1_HUMAN;sp|P07205|PGK2_HUMAN	sp|P00558|PGK1_HUMAN	28;3	28;3	28;3		2	28	28	28	25	24	25	23	24	23	25	24	25	23	24	23	25	24	25	23	24	23	70.3	70.3	70.3	44.614	417	417;417	0	323.31	By MS/MS	By MS/MS	By MS/MS	By MS/MS	By MS/MS	By MS/MS	67.4	65	65.9	64.7	65.9	65.2	14696000000	2465000000
sp|P00568|KAD1_HUMAN;sp|Q9Y6K8|KAD5_HUMAN	sp|P00568|KAD1_HUMAN	3;1	3;1	3;1		2	3	3	3	0	0	0	2	1	3	0	0	0	2	1	3	0	0	0	2	1	3	17.5	17.5	17.5	21.635	194	194;562	0	4.7808				By MS/MS	By MS/MS	By MS/MS	0	0	0	11.9	4.6	17.5	3053300	0
sp|P00734|THRB_HUMAN;CON__P00735	sp|P00734|THRB_HUMAN	20;3	20;3	20;3		2	20	20	20	19	17	17	10	13	13	19	17	17	10	13	13	19	17	17	10	13	13	35.7	35.7	35.7	70.036	622	622;625	0	311.02	By MS/MS	By MS/MS	By MS/MS	By MS/MS	By MS/MS	By MS/MS	35.7	30.2	33.3	21.2	26.7	27.3	3196600000	852340000
sp|P00736|C1R_HUMAN;sp|Q9NZP8|C1RL_HUMAN	sp|P00736|C1R_HUMAN	12;1	12;1	12;1		2	12	12	12	1	0	0	8	8	8	1	0	0	8	8	8	1	0	0	8	8	8	15.3	15.3	15.3	80.118	705	705;487	0	68.089	By matching			By MS/MS	By MS/MS	By MS/MS	1	0	0	10.9	10.5	10.5	264880000	14967000
sp|P00742|FA10_HUMAN	sp|P00742|FA10_HUMAN	4	4	4		1	4	4	4	3	3	2	1	2	2	3	3	2	1	2	2	3	3	2	1	2	2	7.6	7.6	7.6	54.731	488	488	0	14.775	By MS/MS	By MS/MS	By MS/MS	By MS/MS	By MS/MS	By MS/MS	5.7	5.1	3.3	2.5	3.3	3.3	133200000	35821000
sp|P00746|CFAD_HUMAN	sp|P00746|CFAD_HUMAN	11	11	11		1	11	11	11	0	0	0	11	9	9	0	0	0	11	9	9	0	0	0	11	9	9	51	51	51	27.033	253	253	0	89.187				By MS/MS	By MS/MS	By MS/MS	0	0	0	51	48.2	48.2	2486400000	0
sp|P00748|FA12_HUMAN	sp|P00748|FA12_HUMAN	13	13	13		1	13	13	13	11	9	12	7	5	5	11	9	12	7	5	5	11	9	12	7	5	5	25.5	25.5	25.5	67.791	615	615	0	120.16	By MS/MS	By MS/MS	By MS/MS	By MS/MS	By MS/MS	By MS/MS	19.8	16.7	24.1	12.7	8.3	9.9	1303700000	445230000
sp|P00751|CFAB_HUMAN;CON__Q3KUS7	sp|P00751|CFAB_HUMAN	16;1	16;1	16;1		2	16	16	16	0	0	0	11	12	10	0	0	0	11	12	10	0	0	0	11	12	10	21.6	21.6	21.6	85.532	764	764;760	0	88.092				By MS/MS	By MS/MS	By MS/MS	0	0	0	11.8	16.4	15.1	854380000	0
sp|P00918|CAH2_HUMAN	sp|P00918|CAH2_HUMAN	8	8	8		1	8	8	8	5	6	7	4	4	3	5	6	7	4	4	3	5	6	7	4	4	3	30.4	30.4	30.4	29.246	260	260	0	33.896	By MS/MS	By MS/MS	By MS/MS	By MS/MS	By MS/MS	By MS/MS	18.5	21.2	26.9	14.6	14.2	10.8	947560000	270910000
sp|P00966|ASSY_HUMAN	sp|P00966|ASSY_HUMAN	21	21	21		1	21	21	21	20	18	19	19	17	19	20	18	19	19	17	19	20	18	19	19	17	19	43.2	43.2	43.2	46.53	412	412	0	108.19	By MS/MS	By MS/MS	By MS/MS	By MS/MS	By MS/MS	By MS/MS	37.6	35.2	40.8	43	37.6	40.5	9080200000	2506600000
sp|P01009|A1AT_HUMAN;sp|P20848|A1ATR_HUMAN	sp|P01009|A1AT_HUMAN	35;1	35;1	35;1		2	35	35	35	35	34	32	32	32	32	35	34	32	32	32	32	35	34	32	32	32	32	64.4	64.4	64.4	46.736	418	418;420	0	323.31	By MS/MS	By MS/MS	By MS/MS	By MS/MS	By MS/MS	By MS/MS	64.4	64.1	61.7	61.7	64.1	61.7	587490000000	148190000000
sp|P01019|ANGT_HUMAN	sp|P01019|ANGT_HUMAN	16	16	16		1	16	16	16	14	14	15	12	12	12	14	14	15	12	12	12	14	14	15	12	12	12	32	32	32	53.154	485	485	0	272.35	By MS/MS	By MS/MS	By MS/MS	By MS/MS	By MS/MS	By MS/MS	26.8	26.8	28.5	23.3	21.6	21.6	39807000000	12095000000
sp|P01023|A2MG_HUMAN;sp|P20742|PZP_HUMAN	sp|P01023|A2MG_HUMAN	72;7	72;7	64;5		2	72	72	64	68	65	70	61	62	62	68	65	70	61	62	62	60	58	63	54	55	55	58.8	58.8	55.1	163.29	1474	1474;1482	0	323.31	By MS/MS	By MS/MS	By MS/MS	By MS/MS	By MS/MS	By MS/MS	55.2	52.6	58.7	50.5	51.9	52.9	166570000000	49059000000
sp|P01024|CO3_HUMAN;CON__Q2UVX4;sp|O95568|MET18_HUMAN	sp|P01024|CO3_HUMAN	103;14;1	103;14;1	103;14;1		3	103	103	103	89	87	93	80	82	85	89	87	93	80	82	85	89	87	93	80	82	85	55.8	55.8	55.8	187.15	1663	1663;1662;372	0	323.31	By MS/MS	By MS/MS	By MS/MS	By MS/MS	By MS/MS	By MS/MS	46.4	49.7	51.1	45.5	44.9	48.2	54309000000	13054000000
sp|P01031|CO5_HUMAN;CON__Q1A7A4	sp|P01031|CO5_HUMAN	30;5	30;5	30;5		2	30	30	30	24	19	23	8	5	5	24	19	23	8	5	5	24	19	23	8	5	5	16.1	16.1	16.1	188.3	1676	1676;1677	0	88.085	By MS/MS	By MS/MS	By MS/MS	By MS/MS	By MS/MS	By MS/MS	13.2	10.5	12.5	3.8	2.9	2.9	1964300000	728370000
sp|P01033|TIMP1_HUMAN	sp|P01033|TIMP1_HUMAN	7	7	7		1	7	7	7	2	3	5	7	6	7	2	3	5	7	6	7	2	3	5	7	6	7	45.4	45.4	45.4	23.171	207	207	0	266.11	By MS/MS	By MS/MS	By MS/MS	By MS/MS	By MS/MS	By MS/MS	11.1	14.5	33.3	45.4	41.1	45.4	4621400000	62279000
sp|P01034|CYTC_HUMAN	sp|P01034|CYTC_HUMAN	7	7	7		1	7	7	7	7	5	6	7	7	7	7	5	6	7	7	7	7	5	6	7	7	7	37.7	37.7	37.7	15.799	146	146	0	79.722	By MS/MS	By MS/MS	By MS/MS	By MS/MS	By MS/MS	By MS/MS	37.7	37	37	37.7	37.7	37.7	5635500000	907790000
sp|P01042|KNG1_HUMAN	sp|P01042|KNG1_HUMAN	5	5	5		1	5	5	5	2	2	4	3	1	1	2	2	4	3	1	1	2	2	4	3	1	1	7.3	7.3	7.3	71.957	644	644	0	23.394	By MS/MS	By MS/MS	By MS/MS	By MS/MS	By MS/MS	By MS/MS	3.3	2.5	5.3	4	1.2	1.2	108240000	6401400
sp|P01130|LDLR_HUMAN	sp|P01130|LDLR_HUMAN	16	16	15		1	16	16	15	14	15	16	9	11	12	14	15	16	9	11	12	13	14	15	8	11	11	21.4	21.4	20.6	95.375	860	860	0	109.55	By MS/MS	By MS/MS	By MS/MS	By MS/MS	By MS/MS	By MS/MS	18.6	18.6	21.4	10.9	14.4	16	2355200000	638600000
sp|P01137|TGFB1_HUMAN	sp|P01137|TGFB1_HUMAN	4	4	4		1	4	4	4	3	2	3	0	2	3	3	2	3	0	2	3	3	2	3	0	2	3	10.5	10.5	10.5	44.341	390	390	0	15.972	By MS/MS	By MS/MS	By MS/MS		By MS/MS	By MS/MS	8.5	4.6	6.7	0	4.6	6.7	280330000	31121000
sp|P01215|GLHA_HUMAN	sp|P01215|GLHA_HUMAN	3	3	3		1	3	3	3	3	3	3	3	3	3	3	3	3	3	3	3	3	3	3	3	3	3	19	19	19	13.075	116	116	0	9.4461	By MS/MS	By MS/MS	By MS/MS	By MS/MS	By MS/MS	By MS/MS	19	19	19	19	19	19	10661000000	3117900000
sp|P01893|HLAH_HUMAN	sp|P01893|HLAH_HUMAN	1	1	1		1	1	1	1	0	0	0	1	1	1	0	0	0	1	1	1	0	0	0	1	1	1	4.7	4.7	4.7	40.891	362	362	0.0075188	2.7052				By matching	By matching	By MS/MS	0	0	0	4.7	4.7	4.7	60524000	0
sp|P02545|LMNA_HUMAN	sp|P02545|LMNA_HUMAN	51	51	49		1	51	51	49	19	12	14	47	47	50	19	12	14	47	47	50	19	12	14	45	46	48	60.1	60.1	58.7	74.139	664	664	0	323.31	By MS/MS	By MS/MS	By MS/MS	By MS/MS	By MS/MS	By MS/MS	30.9	22	23.9	58.4	58.6	60.1	14226000000	309620000
sp|P02647|APOA1_HUMAN	sp|P02647|APOA1_HUMAN	27	27	27		1	27	27	27	26	24	27	26	24	25	26	24	27	26	24	25	26	24	27	26	24	25	73.8	73.8	73.8	30.777	267	267	0	243.16	By MS/MS	By MS/MS	By MS/MS	By MS/MS	By MS/MS	By MS/MS	67	66.3	73.8	73	66.3	66.3	24990000000	5573200000
sp|P02649|APOE_HUMAN	sp|P02649|APOE_HUMAN	33	33	29		1	33	33	29	33	31	32	28	29	27	33	31	32	28	29	27	29	27	28	24	25	23	78.5	78.5	70.7	36.154	317	317	0	323.31	By MS/MS	By MS/MS	By MS/MS	By MS/MS	By MS/MS	By MS/MS	78.5	77.9	78.5	74.8	75.7	74.4	54279000000	12274000000
sp|P02652|APOA2_HUMAN	sp|P02652|APOA2_HUMAN	5	5	5		1	5	5	5	4	3	3	5	3	2	4	3	3	5	3	2	4	3	3	5	3	2	22	22	22	11.175	100	100	0	18.971	By MS/MS	By MS/MS	By MS/MS	By MS/MS	By MS/MS	By MS/MS	22	22	22	22	22	11	813680000	178530000
sp|P02654|APOC1_HUMAN	sp|P02654|APOC1_HUMAN	3	3	3		1	3	3	3	3	3	3	2	1	2	3	3	3	2	1	2	3	3	3	2	1	2	26.5	26.5	26.5	9.3318	83	83	0	12.672	By MS/MS	By MS/MS	By MS/MS	By MS/MS	By MS/MS	By MS/MS	26.5	26.5	26.5	13.3	13.3	13.3	254740000	73045000
sp|P02656|APOC3_HUMAN	sp|P02656|APOC3_HUMAN	3	3	3		1	3	3	3	2	1	3	3	3	3	2	1	3	3	3	3	2	1	3	3	3	3	34.3	34.3	34.3	10.852	99	99	0	56.488	By MS/MS	By MS/MS	By MS/MS	By MS/MS	By MS/MS	By MS/MS	18.2	7.1	34.3	34.3	34.3	34.3	396760000	57265000
sp|P02671|FIBA_HUMAN	sp|P02671|FIBA_HUMAN	24	24	24		1	24	24	24	19	16	18	14	14	13	19	16	18	14	14	13	19	16	18	14	14	13	29.7	29.7	29.7	94.972	866	866	0	147.28	By MS/MS	By MS/MS	By MS/MS	By MS/MS	By MS/MS	By MS/MS	26.3	22.4	23.4	19.5	19.5	17.8	4262900000	1067100000
sp|P02679|FIBG_HUMAN	sp|P02679|FIBG_HUMAN	2	2	2		1	2	2	2	1	1	2	0	0	0	1	1	2	0	0	0	1	1	2	0	0	0	4.4	4.4	4.4	51.511	453	453	0.00067659	3.5512	By matching	By MS/MS	By MS/MS				2.4	2.4	4.4	0	0	0	18988000	13165000
sp|P02743|SAMP_HUMAN	sp|P02743|SAMP_HUMAN	3	3	3		1	3	3	3	2	2	2	2	1	0	2	2	2	2	1	0	2	2	2	2	1	0	17	17	17	25.387	223	223	0	14.207	By MS/MS	By MS/MS	By MS/MS	By MS/MS	By matching		11.7	12.6	11.7	11.7	7.2	0	167290000	55468000
sp|P02749|APOH_HUMAN	sp|P02749|APOH_HUMAN	12	12	10		1	12	12	10	12	11	12	9	10	9	12	11	12	9	10	9	10	9	10	7	8	8	47.5	47.5	42.3	38.298	345	345	0	164.65	By MS/MS	By MS/MS	By MS/MS	By MS/MS	By MS/MS	By MS/MS	47.5	47.2	47.5	40.6	41.2	38.3	7091800000	1526100000
sp|P02750|A2GL_HUMAN	sp|P02750|A2GL_HUMAN	11	11	11		1	11	11	11	10	10	11	11	10	10	10	10	11	11	10	10	10	10	11	11	10	10	36	36	36	38.177	347	347	0	169.78	By MS/MS	By MS/MS	By MS/MS	By MS/MS	By MS/MS	By MS/MS	33.7	33.7	36	36	33.1	33.7	6550800000	1712300000
sp|P02751|FINC_HUMAN	sp|P02751|FINC_HUMAN	63	63	63		1	63	63	63	53	53	56	43	36	42	53	53	56	43	36	42	53	53	56	43	36	42	32.7	32.7	32.7	272.32	2477	2477	0	323.31	By MS/MS	By MS/MS	By MS/MS	By MS/MS	By MS/MS	By MS/MS	24.6	24.8	30.1	21.4	18.1	20.7	22114000000	6677300000
sp|P02753|RET4_HUMAN	sp|P02753|RET4_HUMAN	11	11	11		1	11	11	11	10	9	10	10	9	10	10	9	10	10	9	10	10	9	10	10	9	10	61.7	61.7	61.7	23.01	201	201	0	141.08	By MS/MS	By MS/MS	By MS/MS	By MS/MS	By MS/MS	By MS/MS	61.7	58.2	58.2	61.7	58.2	61.7	11681000000	4134800000
sp|P02760|AMBP_HUMAN;CON__P00978	sp|P02760|AMBP_HUMAN	22;1	22;1	22;1		2	22	22	22	21	20	22	18	18	18	21	20	22	18	18	18	21	20	22	18	18	18	58.2	58.2	58.2	38.999	352	352;352	0	323.31	By MS/MS	By MS/MS	By MS/MS	By MS/MS	By MS/MS	By MS/MS	51.7	50.9	58.2	48.6	49.4	48.6	137570000000	32516000000
sp|P02763|A1AG1_HUMAN	sp|P02763|A1AG1_HUMAN	5	4	4		1	5	4	4	5	4	4	3	3	4	4	3	3	2	2	3	4	3	3	2	2	3	23.4	19.4	19.4	23.511	201	201	0	14.448	By MS/MS	By MS/MS	By MS/MS	By MS/MS	By MS/MS	By MS/MS	23.4	15.9	15.9	9	15.4	15.9	504410000	137190000
sp|P02765|FETUA_HUMAN	sp|P02765|FETUA_HUMAN	6	3	3		1	6	3	3	4	3	4	5	5	6	2	2	2	2	3	3	2	2	2	2	3	3	13.9	8.4	8.4	39.34	367	367	0	30.874	By MS/MS	By MS/MS	By MS/MS	By MS/MS	By MS/MS	By MS/MS	11.2	7.6	11.2	11.2	13.9	13.9	588610000	104710000
sp|P02771|FETA_HUMAN;CON__Q3SZ57	sp|P02771|FETA_HUMAN	31;3	31;3	31;3		2	31	31	31	26	27	31	22	27	26	26	27	31	22	27	26	26	27	31	22	27	26	58	58	58	68.677	609	609;610	0	323.31	By MS/MS	By MS/MS	By MS/MS	By MS/MS	By MS/MS	By MS/MS	42.2	47.9	58	42.7	48.6	53.9	23114000000	5307800000
sp|P02786|TFR1_HUMAN	sp|P02786|TFR1_HUMAN	18	18	18		1	18	18	18	16	13	15	11	10	12	16	13	15	11	10	12	16	13	15	11	10	12	24.1	24.1	24.1	84.87	760	760	0	82.17	By MS/MS	By MS/MS	By MS/MS	By MS/MS	By MS/MS	By MS/MS	21.1	19.7	21.3	17.2	15	18.2	1631900000	496160000
sp|P02787|TRFE_HUMAN	sp|P02787|TRFE_HUMAN	65	65	61		1	65	65	61	59	60	62	55	56	56	59	60	62	55	56	56	55	56	58	51	53	52	68.6	68.6	65.6	77.063	698	698	0	323.31	By MS/MS	By MS/MS	By MS/MS	By MS/MS	By MS/MS	By MS/MS	64.6	64.8	67.5	61.9	64	65.3	166270000000	43700000000
sp|P02792|FRIL_HUMAN	sp|P02792|FRIL_HUMAN	1	1	1		1	1	1	1	1	1	1	0	0	1	1	1	1	0	0	1	1	1	1	0	0	1	8.6	8.6	8.6	20.019	175	175	0.00071378	4.5503	By MS/MS	By MS/MS	By MS/MS			By MS/MS	8.6	8.6	8.6	0	0	8.6	16421000	4900400
sp|P02794|FRIH_HUMAN	sp|P02794|FRIH_HUMAN	3	3	3		1	3	3	3	2	2	2	2	3	2	2	2	2	2	3	2	2	2	2	2	3	2	15.3	15.3	15.3	21.225	183	183	0	7.6917	By MS/MS	By MS/MS	By MS/MS	By MS/MS	By MS/MS	By MS/MS	9.8	9.8	9.8	9.8	15.3	9.8	262050000	38597000
sp|P03950|ANGI_HUMAN	sp|P03950|ANGI_HUMAN	6	6	6		1	6	6	6	4	4	3	4	4	3	4	4	3	4	4	3	4	4	3	4	4	3	44.9	44.9	44.9	16.55	147	147	0	35.392	By MS/MS	By MS/MS	By MS/MS	By MS/MS	By MS/MS	By MS/MS	24.5	27.9	21.1	32	32	31.3	456190000	192700000
sp|P03973|SLPI_HUMAN	sp|P03973|SLPI_HUMAN	14	14	14		1	14	14	14	1	0	0	14	11	12	1	0	0	14	11	12	1	0	0	14	11	12	70.5	70.5	70.5	14.326	132	132	0	217.94	By matching			By MS/MS	By MS/MS	By MS/MS	6.1	0	0	70.5	65.2	65.2	7440400000	80219000
sp|P04004|VTNC_HUMAN	sp|P04004|VTNC_HUMAN	12	12	10		1	12	12	10	11	11	12	11	12	12	11	11	12	11	12	12	9	9	10	9	10	10	27.2	27.2	22.4	54.305	478	478	0	78.992	By MS/MS	By MS/MS	By MS/MS	By MS/MS	By MS/MS	By MS/MS	22.6	27.2	27.2	22.6	27.2	27.2	14901000000	2337000000
sp|P04062|GLCM_HUMAN	sp|P04062|GLCM_HUMAN	12	12	12		1	12	12	12	10	11	11	8	10	10	10	11	11	8	10	10	10	11	11	8	10	10	21.5	21.5	21.5	59.716	536	536	0	50.468	By MS/MS	By MS/MS	By MS/MS	By MS/MS	By MS/MS	By MS/MS	19	20.5	20.5	15.7	18.1	17.5	1762500000	482940000
sp|P04066|FUCO_HUMAN	sp|P04066|FUCO_HUMAN	9	9	9		1	9	9	9	6	4	8	5	4	4	6	4	8	5	4	4	6	4	8	5	4	4	23	23	23	53.688	466	466	0	35.108	By MS/MS	By MS/MS	By MS/MS	By MS/MS	By MS/MS	By MS/MS	14.4	7.9	21.2	10.3	7.9	8.6	956250000	281300000
sp|P04070|PROC_HUMAN	sp|P04070|PROC_HUMAN	1	1	1		1	1	1	1	1	0	0	0	0	0	1	0	0	0	0	0	1	0	0	0	0	0	2.8	2.8	2.8	52.071	461	461	0.0013423	3.4723	By MS/MS						2.8	0	0	0	0	0	0	0
sp|P04075|ALDOA_HUMAN;sp|P05062|ALDOB_HUMAN	sp|P04075|ALDOA_HUMAN	28;1	28;1	23;0		2	28	28	23	21	21	23	26	25	26	21	21	23	26	25	26	17	19	20	21	21	21	74.5	74.5	61	39.42	364	364;364	0	323.31	By MS/MS	By MS/MS	By MS/MS	By MS/MS	By MS/MS	By MS/MS	51.6	49.5	63.5	65.4	66.2	73.6	19680000000	2644800000
sp|P04080|CYTB_HUMAN	sp|P04080|CYTB_HUMAN	1	1	1		1	1	1	1	1	0	0	1	1	1	1	0	0	1	1	1	1	0	0	1	1	1	12.2	12.2	12.2	11.139	98	98	0.00069013	3.7831	By MS/MS			By MS/MS	By MS/MS	By MS/MS	12.2	0	0	12.2	12.2	12.2	60676000	0
sp|P04083|ANXA1_HUMAN	sp|P04083|ANXA1_HUMAN	4	4	4		1	4	4	4	0	0	0	3	3	4	0	0	0	3	3	4	0	0	0	3	3	4	11	11	11	38.714	346	346	0	20.704				By MS/MS	By MS/MS	By MS/MS	0	0	0	8.7	8.7	11	82150000	0
sp|P04114|APOB_HUMAN;CON__ENSEMBL:ENSBTAP00000032840	sp|P04114|APOB_HUMAN	69;4	69;4	69;4		2	69	69	69	54	44	54	22	26	26	54	44	54	22	26	26	54	44	54	22	26	26	14.7	14.7	14.7	515.6	4563	4563;825	0	242.01	By MS/MS	By MS/MS	By MS/MS	By MS/MS	By MS/MS	By MS/MS	11.3	9.9	11.9	4.8	5.7	5.8	4207900000	1395500000
sp|P04156|PRIO_HUMAN	sp|P04156|PRIO_HUMAN	3	3	3		1	3	3	3	3	2	2	3	2	2	3	2	2	3	2	2	3	2	2	3	2	2	13	13	13	27.661	253	253	0	68.971	By MS/MS	By MS/MS	By MS/MS	By MS/MS	By MS/MS	By MS/MS	13	9.5	9.5	13	9.5	9.5	974560000	236290000
sp|P04179|SODM_HUMAN	sp|P04179|SODM_HUMAN	2	2	2		1	2	2	2	0	0	1	1	0	2	0	0	1	1	0	2	0	0	1	1	0	2	12.6	12.6	12.6	24.75	222	222	0	9.9216			By MS/MS	By matching		By MS/MS	0	0	6.3	6.3	0	12.6	9323000	0
sp|P04181|OAT_HUMAN	sp|P04181|OAT_HUMAN	3	3	3		1	3	3	3	3	0	0	0	0	0	3	0	0	0	0	0	3	0	0	0	0	0	7.3	7.3	7.3	48.534	439	439	0	7.5529	By MS/MS						7.3	0	0	0	0	0	5395600	5395600
sp|P04406|G3P_HUMAN;sp|O14556|G3PT_HUMAN	sp|P04406|G3P_HUMAN	18;1	18;1	18;1		2	18	18	18	18	18	18	18	18	18	18	18	18	18	18	18	18	18	18	18	18	18	57.9	57.9	57.9	36.053	335	335;408	0	323.31	By MS/MS	By MS/MS	By MS/MS	By MS/MS	By MS/MS	By MS/MS	57.9	57.9	57.9	57.9	57.9	57.9	42585000000	9480400000
sp|P04439|HLAA_HUMAN	sp|P04439|HLAA_HUMAN	3	3	3		1	3	3	3	1	0	0	3	2	2	1	0	0	3	2	2	1	0	0	3	2	2	7.7	7.7	7.7	40.84	365	365	0	9.3809	By MS/MS			By MS/MS	By MS/MS	By MS/MS	1.9	0	0	7.7	5.8	5.8	226580000	0
sp|P04632|CPNS1_HUMAN;sp|Q96L46|CPNS2_HUMAN	sp|P04632|CPNS1_HUMAN;sp|Q96L46|CPNS2_HUMAN	2;1	2;1	2;1	;	2	2	2	2	0	1	1	1	1	1	0	1	1	1	1	1	0	1	1	1	1	1	9.7	9.7	9.7	28.315	268	268;248	0	5.7413		By MS/MS	By MS/MS	By MS/MS	By MS/MS	By MS/MS	0	2.6	7.1	7.1	2.6	2.6	31513000	0
sp|P04792|HSPB1_HUMAN	sp|P04792|HSPB1_HUMAN	11	11	11		1	11	11	11	8	8	7	6	7	5	8	8	7	6	7	5	8	8	7	6	7	5	46.3	46.3	46.3	22.782	205	205	0	60.18	By MS/MS	By MS/MS	By MS/MS	By MS/MS	By MS/MS	By MS/MS	39	42.4	38	33.7	38.5	29.3	1769400000	469290000
sp|P04818|TYSY_HUMAN	sp|P04818|TYSY_HUMAN	3	3	3		1	3	3	3	1	1	3	0	0	1	1	1	3	0	0	1	1	1	3	0	0	1	9.3	9.3	9.3	35.716	313	313	0	6.7814	By matching	By MS/MS	By MS/MS			By matching	3.5	2.9	9.3	0	0	3.5	53186000	4979300
sp|P05067|A4_HUMAN	sp|P05067|A4_HUMAN	25	25	23		1	25	25	23	21	22	22	23	19	17	21	22	22	23	19	17	19	20	20	22	17	16	31.9	31.9	30.8	86.942	770	770	0	247.17	By MS/MS	By MS/MS	By MS/MS	By MS/MS	By MS/MS	By MS/MS	26.4	27.3	28.6	29.6	22.9	21.3	13181000000	3023400000
sp|P05091|ALDH2_HUMAN	sp|P05091|ALDH2_HUMAN	3	1	1		1	3	1	1	2	2	3	2	2	2	0	0	1	0	0	0	0	0	1	0	0	0	5.4	2.5	2.5	56.381	517	517	0.0087336	2.6504	By matching	By matching	By MS/MS	By matching	By matching	By matching	2.9	2.9	5.4	2.9	2.9	2.9	1757800	0
sp|P05114|HMGN1_HUMAN	sp|P05114|HMGN1_HUMAN	3	3	3		1	3	3	3	1	2	2	3	2	2	1	2	2	3	2	2	1	2	2	3	2	2	21	21	21	10.659	100	100	0	10.624	By MS/MS	By MS/MS	By MS/MS	By MS/MS	By MS/MS	By MS/MS	8	21	21	21	21	21	1177900000	80425000
sp|P05155|IC1_HUMAN;CON__P50448	sp|P05155|IC1_HUMAN	19;2	19;2	19;2		2	19	19	19	19	17	17	16	16	15	19	17	17	16	16	15	19	17	17	16	16	15	32.8	32.8	32.8	55.154	500	500;468	0	207.77	By MS/MS	By MS/MS	By MS/MS	By MS/MS	By MS/MS	By MS/MS	32.8	30.8	30.8	29.4	29.8	27.4	29015000000	7019600000
sp|P05161|ISG15_HUMAN	sp|P05161|ISG15_HUMAN	5	5	5		1	5	5	5	4	4	4	4	5	4	4	4	4	4	5	4	4	4	4	4	5	4	27.3	27.3	27.3	17.887	165	165	0	28.447	By MS/MS	By MS/MS	By MS/MS	By MS/MS	By MS/MS	By MS/MS	21.8	21.8	21.8	21.8	27.3	21.8	1308100000	303950000
sp|P10696|PPBN_HUMAN;sp|P05187|PPB1_HUMAN;sp|P09923|PPBI_HUMAN	sp|P10696|PPBN_HUMAN;sp|P05187|PPB1_HUMAN	7;7;3	7;7;3	7;7;3	;	3	7	7	7	0	0	0	5	3	5	0	0	0	5	3	5	0	0	0	5	3	5	13	13	13	57.376	532	532;535;528	0	18.408				By MS/MS	By MS/MS	By MS/MS	0	0	0	9.6	5.5	8.8	157590000	0
sp|P05198|IF2A_HUMAN	sp|P05198|IF2A_HUMAN	10	10	10		1	10	10	10	5	5	8	8	9	9	5	5	8	8	9	9	5	5	8	8	9	9	32.4	32.4	32.4	36.112	315	315	0	29.303	By MS/MS	By MS/MS	By MS/MS	By MS/MS	By MS/MS	By MS/MS	15.2	15.9	25.7	25.7	28.3	29.2	457910000	66794000
sp|P05204|HMGN2_HUMAN;sp|Q15651|HMGN3_HUMAN	sp|P05204|HMGN2_HUMAN;sp|Q15651|HMGN3_HUMAN	4;2	4;2	3;2	;	2	4	4	3	2	2	2	4	3	2	2	2	2	4	3	2	2	2	2	3	3	2	37.8	37.8	30	9.3926	90	90;99	0	19.836	By MS/MS	By MS/MS	By MS/MS	By MS/MS	By MS/MS	By MS/MS	14.4	14.4	14.4	37.8	30	14.4	3054600000	324840000
sp|P05305|EDN1_HUMAN	sp|P05305|EDN1_HUMAN	2	2	2		1	2	2	2	2	2	2	2	0	2	2	2	2	2	0	2	2	2	2	2	0	2	8	8	8	24.425	212	212	0	6.0561	By MS/MS	By MS/MS	By MS/MS	By MS/MS		By MS/MS	8	8	8	8	0	8	160770000	84209000
sp|P05362|ICAM1_HUMAN	sp|P05362|ICAM1_HUMAN	10	10	10		1	10	10	10	8	6	8	6	3	5	8	6	8	6	3	5	8	6	8	6	3	5	21.8	21.8	21.8	57.825	532	532	0	75.329	By MS/MS	By MS/MS	By MS/MS	By MS/MS	By MS/MS	By MS/MS	18.4	13.7	20.1	15.2	7.1	11.8	631800000	154030000
sp|P05386|RLA1_HUMAN	sp|P05386|RLA1_HUMAN	2	2	2		1	2	2	2	1	1	2	1	2	2	1	1	2	1	2	2	1	1	2	1	2	2	51.8	51.8	51.8	11.514	114	114	0	19.025	By MS/MS	By MS/MS	By MS/MS	By MS/MS	By MS/MS	By MS/MS	14	14	51.8	14	51.8	51.8	461660000	49983000
sp|P05387|RLA2_HUMAN	sp|P05387|RLA2_HUMAN	5	5	5		1	5	5	5	4	4	4	4	5	5	4	4	4	4	5	5	4	4	4	4	5	5	32.2	32.2	32.2	11.665	115	115	0	33.324	By MS/MS	By MS/MS	By MS/MS	By MS/MS	By MS/MS	By MS/MS	32.2	32.2	32.2	32.2	32.2	32.2	3235700000	432590000
sp|P05388|RLA0_HUMAN;sp|Q8NHW5|RLA0L_HUMAN	sp|P05388|RLA0_HUMAN;sp|Q8NHW5|RLA0L_HUMAN	12;9	12;9	12;9	;	2	12	12	12	10	11	12	11	11	11	10	11	12	11	11	11	10	11	12	11	11	11	25.6	25.6	25.6	34.273	317	317;317	0	52.685	By MS/MS	By MS/MS	By MS/MS	By MS/MS	By MS/MS	By MS/MS	25.6	21.8	25.6	25.6	25.6	25.6	2549900000	470500000
sp|P05413|FABPH_HUMAN	sp|P05413|FABPH_HUMAN	9	9	9		1	9	9	9	0	0	0	8	8	9	0	0	0	8	8	9	0	0	0	8	8	9	60.9	60.9	60.9	14.858	133	133	0	25.335				By MS/MS	By MS/MS	By MS/MS	0	0	0	54.1	54.1	60.9	1783100000	0
sp|P05455|LA_HUMAN	sp|P05455|LA_HUMAN	11	11	11		1	11	11	11	8	6	7	8	6	6	8	6	7	8	6	6	8	6	7	8	6	6	28.7	28.7	28.7	46.836	408	408	0	35.298	By MS/MS	By MS/MS	By MS/MS	By MS/MS	By MS/MS	By MS/MS	21.1	15.7	21.3	20.8	16.4	16.4	1031800000	222930000
sp|P05546|HEP2_HUMAN	sp|P05546|HEP2_HUMAN	4	4	4		1	4	4	4	2	2	1	1	3	1	2	2	1	1	3	1	2	2	1	1	3	1	6.2	6.2	6.2	57.07	499	499	0	7.9173	By MS/MS	By MS/MS	By matching	By matching	By MS/MS	By MS/MS	2.8	3.2	1.8	1.4	4.8	1.4	118900000	20969000
sp|P05783|K1C18_HUMAN;CON__P05784;CON__H-INV:HIT000015463;sp|P08727|K1C19_HUMAN;CON__P08727;CON__P19001;CON__Q497I4	sp|P05783|K1C18_HUMAN	21;9;2;1;1;1;1	21;9;2;1;1;1;1	20;9;2;1;1;1;0		7	21	21	20	7	7	6	17	15	17	7	7	6	17	15	17	7	7	6	16	14	16	43.5	43.5	43.5	48.057	430	430;423;295;400;400;403;455	0	127.81	By MS/MS	By MS/MS	By MS/MS	By MS/MS	By MS/MS	By MS/MS	16	13.7	13.3	31.4	29.5	37.9	4719400000	302410000
sp|P05976|MYL1_HUMAN;sp|P08590|MYL3_HUMAN	sp|P05976|MYL1_HUMAN;sp|P08590|MYL3_HUMAN	1;1	1;1	1;1	;	2	1	1	1	1	0	1	1	1	1	1	0	1	1	1	1	1	0	1	1	1	1	8.2	8.2	8.2	21.145	194	194;195	0	7.7362	By matching		By MS/MS	By MS/MS	By MS/MS	By MS/MS	8.2	0	8.2	8.2	8.2	8.2	259000000	48589000
sp|P06132|DCUP_HUMAN	sp|P06132|DCUP_HUMAN	2	2	2		1	2	2	2	0	1	2	0	1	0	0	1	2	0	1	0	0	1	2	0	1	0	8.2	8.2	8.2	40.786	367	367	0	8.9157		By matching	By MS/MS		By matching		0	3.8	8.2	0	3.8	0	20938000	0
sp|P06280|AGAL_HUMAN	sp|P06280|AGAL_HUMAN	12	12	12		1	12	12	12	10	10	11	7	6	8	10	10	11	7	6	8	10	10	11	7	6	8	26.6	26.6	26.6	48.766	429	429	0	52.161	By MS/MS	By MS/MS	By MS/MS	By MS/MS	By MS/MS	By MS/MS	22.4	21.2	26.3	17.2	14.5	19.3	1672500000	483450000
sp|P06396|GELS_HUMAN;REV__sp|Q6TDU7|CASC1_HUMAN	sp|P06396|GELS_HUMAN	24;1	24;1	7;1		2	24	24	7	2	1	1	23	18	21	2	1	1	23	18	21	0	0	0	7	5	7	29.9	29.9	10.4	85.696	782	782;716	0	129.4	By MS/MS	By MS/MS	By MS/MS	By MS/MS	By MS/MS	By MS/MS	2.6	1.7	1.7	28.5	23.4	26.5	3070700000	34110000
sp|P06454|PTMA_HUMAN	sp|P06454|PTMA_HUMAN	2	2	2		1	2	2	2	1	1	1	2	1	1	1	1	1	2	1	1	1	1	1	2	1	1	21.6	21.6	21.6	12.203	111	111	0	24.062	By MS/MS	By MS/MS	By MS/MS	By MS/MS	By MS/MS	By MS/MS	12.6	12.6	12.6	21.6	12.6	12.6	643500000	130610000
sp|P06493|CDK1_HUMAN;sp|P24941|CDK2_HUMAN;sp|Q00526|CDK3_HUMAN;sp|Q00535|CDK5_HUMAN;sp|P11802|CDK4_HUMAN;sp|Q00534|CDK6_HUMAN;sp|P50750|CDK9_HUMAN;sp|Q96Q40|CDK15_HUMAN;sp|O94921|CDK14_HUMAN;sp|Q07002|CDK18_HUMAN;sp|Q00536|CDK16_HUMAN;sp|Q00537|CDK17_HUMAN;sp|Q9NYV4|CDK12_HUMAN;sp|Q14004|CDK13_HUMAN	sp|P06493|CDK1_HUMAN;sp|P24941|CDK2_HUMAN;sp|Q00526|CDK3_HUMAN;sp|Q00535|CDK5_HUMAN;sp|P11802|CDK4_HUMAN;sp|Q00534|CDK6_HUMAN;sp|P50750|CDK9_HUMAN;sp|Q96Q40|CDK15_HUMAN;sp|O94921|CDK14_HUMAN;sp|Q07002|CDK18_HUMAN;sp|Q00536|CDK16_HUMAN;sp|Q00537|CDK17_HUMAN;sp|Q9NYV4|CDK12_HUMAN;sp|Q14004|CDK13_HUMAN	2;2;2;1;1;1;1;1;1;1;1;1;1;1	2;2;2;1;1;1;1;1;1;1;1;1;1;1	2;2;2;1;1;1;1;1;1;1;1;1;1;1	;;;;;;;;;;;;;	14	2	2	2	2	1	1	0	0	1	2	1	1	0	0	1	2	1	1	0	0	1	6.4	6.4	6.4	34.095	297	297;298;305;292;303;326;372;435;469;474;496;523;1490;1512	0	7.4868	By MS/MS	By MS/MS	By MS/MS			By MS/MS	6.4	2.7	2.7	0	0	2.7	90459000	27795000
sp|P06576|ATPB_HUMAN	sp|P06576|ATPB_HUMAN	7	7	7		1	7	7	7	2	0	4	1	0	4	2	0	4	1	0	4	2	0	4	1	0	4	19.7	19.7	19.7	56.559	529	529	0	19.618	By MS/MS		By MS/MS	By MS/MS		By MS/MS	4.2	0	13	2.3	0	11	35611000	8051900
sp|P06703|S10A6_HUMAN	sp|P06703|S10A6_HUMAN	3	3	3		1	3	3	3	0	0	0	3	2	3	0	0	0	3	2	3	0	0	0	3	2	3	24.4	24.4	24.4	10.18	90	90	0	9.972				By MS/MS	By MS/MS	By MS/MS	0	0	0	24.4	16.7	24.4	707910000	0
sp|P06730|IF4E_HUMAN	sp|P06730|IF4E_HUMAN	4	4	4		1	4	4	4	3	3	4	3	3	2	3	3	4	3	3	2	3	3	4	3	3	2	15.2	15.2	15.2	25.097	217	217	0	16.876	By MS/MS	By MS/MS	By MS/MS	By MS/MS	By MS/MS	By MS/MS	12	12	15.2	12	12	8.8	174070000	23508000
sp|P06733|ENOA_HUMAN	sp|P06733|ENOA_HUMAN	28	28	26		1	28	28	26	25	26	27	26	28	27	25	26	27	26	28	27	23	24	25	24	26	25	61.3	61.3	56.2	47.168	434	434	0	323.31	By MS/MS	By MS/MS	By MS/MS	By MS/MS	By MS/MS	By MS/MS	60.6	61.3	60.8	61.3	61.3	61.3	30242000000	4847600000
sp|P06737|PYGL_HUMAN;sp|P11217|PYGM_HUMAN;sp|P11216|PYGB_HUMAN	sp|P06737|PYGL_HUMAN	5;2;2	5;2;2	5;2;2		3	5	5	5	1	2	3	2	3	4	1	2	3	2	3	4	1	2	3	2	3	4	7.1	7.1	7.1	97.147	847	847;842;843	0	30.033	By MS/MS	By MS/MS	By MS/MS	By MS/MS	By MS/MS	By MS/MS	0.9	2.4	3.8	2.4	4.3	5.7	91699000	20900000
sp|P06744|G6PI_HUMAN;sp|Q8N196|SIX5_HUMAN	sp|P06744|G6PI_HUMAN	21;1	21;1	18;1		2	21	21	18	18	15	13	13	11	14	18	15	13	13	11	14	16	12	11	10	9	12	38.7	38.7	33.3	63.146	558	558;739	0	126.35	By MS/MS	By MS/MS	By MS/MS	By MS/MS	By MS/MS	By MS/MS	31.9	29.4	30.6	24.9	19.9	28.3	2954300000	550090000
sp|P06748|NPM_HUMAN	sp|P06748|NPM_HUMAN	20	20	20		1	20	20	20	17	16	17	17	19	19	17	16	17	17	19	19	17	16	17	17	19	19	56.1	56.1	56.1	32.575	294	294	0	323.31	By MS/MS	By MS/MS	By MS/MS	By MS/MS	By MS/MS	By MS/MS	48	40.8	49	53.1	49	53.4	41820000000	8358500000
sp|P06753|TPM3_HUMAN	sp|P06753|TPM3_HUMAN	21	9	8		1	21	9	8	19	19	18	19	20	19	7	8	7	9	9	9	6	7	7	8	8	8	43.2	23.5	20.4	32.95	285	285	0	76.031	By MS/MS	By MS/MS	By MS/MS	By MS/MS	By MS/MS	By MS/MS	38.6	38.6	35.4	40.7	43.2	43.2	6235100000	644870000
sp|P06858|LIPL_HUMAN	sp|P06858|LIPL_HUMAN	5	5	5		1	5	5	5	0	0	0	4	3	4	0	0	0	4	3	4	0	0	0	4	3	4	13.1	13.1	13.1	53.162	475	475	0	12.448				By MS/MS	By MS/MS	By MS/MS	0	0	0	10.1	8.6	10.3	48880000	0
sp|P06865|HEXA_HUMAN	sp|P06865|HEXA_HUMAN	19	19	19		1	19	19	19	12	11	14	17	14	16	12	11	14	17	14	16	12	11	14	17	14	16	28.9	28.9	28.9	60.702	529	529	0	76.802	By MS/MS	By MS/MS	By MS/MS	By MS/MS	By MS/MS	By MS/MS	23.8	22.1	27.2	28.2	26.7	26.7	2303500000	214690000
sp|Q16778|H2B2E_HUMAN;sp|P33778|H2B1B_HUMAN;sp|P23527|H2B1O_HUMAN;sp|P06899|H2B1J_HUMAN;sp|Q8N257|H2B3B_HUMAN;sp|Q6DRA6|H2B2D_HUMAN;sp|Q6DN03|H2B2C_HUMAN	sp|Q16778|H2B2E_HUMAN;sp|P33778|H2B1B_HUMAN;sp|P23527|H2B1O_HUMAN;sp|P06899|H2B1J_HUMAN;sp|Q8N257|H2B3B_HUMAN;sp|Q6DRA6|H2B2D_HUMAN;sp|Q6DN03|H2B2C_HUMAN	6;6;6;6;4;3;3	1;1;1;1;1;1;1	1;1;1;1;1;1;1	;;;;;;	7	6	1	1	5	5	5	5	5	5	0	0	0	1	0	1	0	0	0	1	0	1	44.4	7.1	7.1	13.92	126	126;126;126;126;126;164;193	1	-2	By matching	By matching	By matching	By MS/MS	By matching	By MS/MS	37.3	37.3	37.3	38.9	37.3	35.7	64011000	0
sp|P07093|GDN_HUMAN	sp|P07093|GDN_HUMAN	15	15	15		1	15	15	15	0	0	0	12	12	15	0	0	0	12	12	15	0	0	0	12	12	15	35.2	35.2	35.2	44.002	398	398	0	79.28				By MS/MS	By MS/MS	By MS/MS	0	0	0	29.6	29.6	35.2	1124700000	0
sp|P07108|ACBP_HUMAN	sp|P07108|ACBP_HUMAN	8	8	8		1	8	8	8	5	4	5	7	7	7	5	4	5	7	7	7	5	4	5	7	7	7	90.8	90.8	90.8	10.044	87	87	0	26.323	By MS/MS	By MS/MS	By MS/MS	By MS/MS	By MS/MS	By MS/MS	64.4	42.5	42.5	75.9	80.5	75.9	1115400000	90983000
sp|P07195|LDHB_HUMAN	sp|P07195|LDHB_HUMAN	13	12	12		1	13	12	12	5	6	9	12	11	12	4	5	8	11	10	11	4	5	8	11	10	11	38.6	35	35	36.638	334	334	0	117.11	By MS/MS	By MS/MS	By MS/MS	By MS/MS	By MS/MS	By MS/MS	16.8	20.1	32	33.5	32.9	35.9	4480300000	304120000
sp|P07225|PROS_HUMAN;CON__P07224	sp|P07225|PROS_HUMAN	13;1	13;1	13;1		2	13	13	13	10	8	12	9	7	8	10	8	12	9	7	8	10	8	12	9	7	8	22.6	22.6	22.6	75.122	676	676;675	0	88.589	By MS/MS	By MS/MS	By MS/MS	By MS/MS	By MS/MS	By MS/MS	17.3	14.2	21.2	17.5	13.6	14.9	2731600000	604860000
sp|P07237|PDIA1_HUMAN	sp|P07237|PDIA1_HUMAN	32	32	32		1	32	32	32	27	28	29	30	30	27	27	28	29	30	30	27	27	28	29	30	30	27	54.3	54.3	54.3	57.116	508	508	0	238.19	By MS/MS	By MS/MS	By MS/MS	By MS/MS	By MS/MS	By MS/MS	45.1	45.9	52.4	47.8	52.8	49.6	13648000000	2399700000
sp|P07305|H10_HUMAN	sp|P07305|H10_HUMAN	2	2	2		1	2	2	2	1	1	1	1	2	2	1	1	1	1	2	2	1	1	1	1	2	2	10.8	10.8	10.8	20.863	194	194	0	5.552	By matching	By matching	By matching	By matching	By MS/MS	By MS/MS	6.7	6.7	6.7	6.7	10.8	10.8	53563000	12473000
sp|P07307|ASGR2_HUMAN	sp|P07307|ASGR2_HUMAN	6	6	6		1	6	6	6	6	6	6	4	4	5	6	6	6	4	4	5	6	6	6	4	4	5	20.3	20.3	20.3	35.092	311	311	0	34.271	By MS/MS	By MS/MS	By MS/MS	By MS/MS	By MS/MS	By MS/MS	20.3	20.3	20.3	11.9	11.9	18	1150200000	370180000
sp|P07311|ACYP1_HUMAN	sp|P07311|ACYP1_HUMAN	2	2	2		1	2	2	2	0	0	0	1	1	1	0	0	0	1	1	1	0	0	0	1	1	1	22.2	22.2	22.2	11.261	99	99	0.00071174	4.5182				By matching	By MS/MS	By MS/MS	0	0	0	10.1	12.1	10.1	16513000	0
sp|P07339|CATD_HUMAN	sp|P07339|CATD_HUMAN	18	18	18		1	18	18	18	15	15	17	18	18	18	15	15	17	18	18	18	15	15	17	18	18	18	45.6	45.6	45.6	44.552	412	412	0	183.64	By MS/MS	By MS/MS	By MS/MS	By MS/MS	By MS/MS	By MS/MS	35.7	33.3	43	45.6	45.6	45.6	21734000000	1549700000
sp|P07355|ANXA2_HUMAN;sp|A6NMY6|AXA2L_HUMAN	sp|P07355|ANXA2_HUMAN;sp|A6NMY6|AXA2L_HUMAN	18;15	18;15	18;15	;	2	18	18	18	14	12	13	14	15	16	14	12	13	14	15	16	14	12	13	14	15	16	53.1	53.1	53.1	38.604	339	339;339	0	110.61	By MS/MS	By MS/MS	By MS/MS	By MS/MS	By MS/MS	By MS/MS	46.3	38.9	40.7	44.5	46.6	48.7	3248400000	243820000
sp|P07358|CO8B_HUMAN	sp|P07358|CO8B_HUMAN	1	1	1		1	1	1	1	1	1	1	0	1	1	1	1	1	0	1	1	1	1	1	0	1	1	2	2	2	67.046	591	591	0	5.0678	By MS/MS	By MS/MS	By MS/MS		By MS/MS	By MS/MS	2	2	2	0	2	2	7060700	0
sp|P07437|TBB5_HUMAN;sp|A6NNZ2|TBB8B_HUMAN;sp|Q9H4B7|TBB1_HUMAN;CON__ENSEMBL:ENSBTAP00000025008	sp|P07437|TBB5_HUMAN	16;7;5;5	3;0;0;0	2;0;0;0		4	16	3	2	16	16	16	15	14	14	3	3	3	3	3	3	2	2	2	2	2	2	35.1	9.5	6.1	49.67	444	444;444;451;536	0	33.306	By MS/MS	By MS/MS	By MS/MS	By MS/MS	By MS/MS	By MS/MS	35.1	35.1	35.1	35.1	33.1	33.1	1081400000	247010000
sp|P07602|SAP_HUMAN	sp|P07602|SAP_HUMAN	34	34	34		1	34	34	34	26	26	29	34	34	34	26	26	29	34	34	34	26	26	29	34	34	34	55.5	55.5	55.5	58.112	524	524	0	323.31	By MS/MS	By MS/MS	By MS/MS	By MS/MS	By MS/MS	By MS/MS	52.5	54.8	55.5	55.5	55.5	55.5	81336000000	5941700000
sp|P07686|HEXB_HUMAN	sp|P07686|HEXB_HUMAN	20	20	20		1	20	20	20	16	14	15	18	17	18	16	14	15	18	17	18	16	14	15	18	17	18	32.9	32.9	32.9	63.111	556	556	0	111.65	By MS/MS	By MS/MS	By MS/MS	By MS/MS	By MS/MS	By MS/MS	29.1	26.1	27.9	30.9	31.7	29.7	4030900000	690740000
sp|P07711|CATL1_HUMAN;sp|Q5NE16|CATL3_HUMAN	sp|P07711|CATL1_HUMAN	9;2	8;1	8;1		2	9	8	8	9	9	9	8	9	8	8	8	8	7	8	7	8	8	8	7	8	7	23.7	23.7	23.7	37.564	333	333;218	0	63.407	By MS/MS	By MS/MS	By MS/MS	By MS/MS	By MS/MS	By MS/MS	23.7	23.7	23.7	21	23.7	21	5071500000	1008400000
sp|P07737|PROF1_HUMAN;CON__P02584	sp|P07737|PROF1_HUMAN	13;6	13;6	13;6		2	13	13	13	12	12	12	13	10	10	12	12	12	13	10	10	12	12	12	13	10	10	82.1	82.1	82.1	15.054	140	140;140	0	163.1	By MS/MS	By MS/MS	By MS/MS	By MS/MS	By MS/MS	By MS/MS	82.1	82.1	82.1	82.1	79.3	79.3	11099000000	2780400000
sp|P07814|SYEP_HUMAN	sp|P07814|SYEP_HUMAN	18	18	18		1	18	18	18	8	9	12	11	9	13	8	9	12	11	9	13	8	9	12	11	9	13	12.8	12.8	12.8	170.59	1512	1512	0	49.041	By MS/MS	By MS/MS	By MS/MS	By MS/MS	By MS/MS	By MS/MS	5.6	6.6	9.6	7.9	7.1	9.1	709690000	105110000
sp|P07858|CATB_HUMAN	sp|P07858|CATB_HUMAN	15	15	15		1	15	15	15	8	10	10	14	14	14	8	10	10	14	14	14	8	10	10	14	14	14	47.5	47.5	47.5	37.821	339	339	0	127.58	By MS/MS	By MS/MS	By MS/MS	By MS/MS	By MS/MS	By MS/MS	25.4	30.1	30.7	42.2	46.6	42.2	5833500000	165200000
sp|P07900|HS90A_HUMAN;sp|Q14568|HS902_HUMAN;sp|Q58FF6|H90B4_HUMAN;sp|Q58FG0|HS905_HUMAN;sp|Q58FG1|HS904_HUMAN	sp|P07900|HS90A_HUMAN	43;6;4;3;1	28;2;0;2;1	28;2;0;2;1		5	43	28	28	40	40	40	40	40	40	26	25	25	26	25	26	26	25	25	26	25	26	45.9	33.6	33.6	84.659	732	732;343;505;334;418	0	232.31	By MS/MS	By MS/MS	By MS/MS	By MS/MS	By MS/MS	By MS/MS	41.7	40.4	43.2	44.8	40.4	44.8	15058000000	2884800000
sp|P07910|HNRPC_HUMAN;sp|O60812|HNRC1_HUMAN;sp|B2RXH8|HNRC2_HUMAN;sp|P0DMR1|HNRC4_HUMAN;sp|B7ZW38|HNRC3_HUMAN	sp|P07910|HNRPC_HUMAN;sp|O60812|HNRC1_HUMAN;sp|B2RXH8|HNRC2_HUMAN;sp|P0DMR1|HNRC4_HUMAN;sp|B7ZW38|HNRC3_HUMAN	18;10;10;9;9	18;10;10;9;9	17;10;10;9;9	;;;;	5	18	18	17	16	13	14	17	16	16	16	13	14	17	16	16	15	12	13	16	15	15	41.2	41.2	38.6	33.67	306	306;293;293;293;293	0	63.797	By MS/MS	By MS/MS	By MS/MS	By MS/MS	By MS/MS	By MS/MS	38.2	31.4	33.7	38.9	38.9	38.9	6916900000	1574600000
sp|P07942|LAMB1_HUMAN	sp|P07942|LAMB1_HUMAN	22	22	22		1	22	22	22	0	0	1	19	15	17	0	0	1	19	15	17	0	0	1	19	15	17	12.8	12.8	12.8	198.04	1786	1786	0	92.857			By matching	By MS/MS	By MS/MS	By MS/MS	0	0	1.1	10.3	9.5	10.4	1023800000	0
sp|P07954|FUMH_HUMAN	sp|P07954|FUMH_HUMAN	11	11	11		1	11	11	11	3	1	4	10	9	9	3	1	4	10	9	9	3	1	4	10	9	9	27.5	27.5	27.5	54.636	510	510	0	64.949	By MS/MS	By MS/MS	By MS/MS	By MS/MS	By MS/MS	By MS/MS	5.3	1.4	12.4	25.1	24.1	23.7	687450000	45386000
sp|P07996|TSP1_HUMAN;CON__Q28194;sp|P35442|TSP2_HUMAN	sp|P07996|TSP1_HUMAN;CON__Q28194	3;2;1	3;2;1	3;2;1	;	3	3	3	3	0	0	1	2	3	2	0	0	1	2	3	2	0	0	1	2	3	2	3.2	3.2	3.2	129.38	1170	1170;1170;1172	0	11.793			By MS/MS	By MS/MS	By MS/MS	By MS/MS	0	0	1	2	3.2	2	71758000	0
sp|P08174|DAF_HUMAN	sp|P08174|DAF_HUMAN	10	10	10		1	10	10	10	0	0	0	10	6	9	0	0	0	10	6	9	0	0	0	10	6	9	23.1	23.1	23.1	41.4	381	381	0	25.154				By MS/MS	By MS/MS	By MS/MS	0	0	0	23.1	14.7	20.7	1160200000	0
sp|P08185|CBG_HUMAN	sp|P08185|CBG_HUMAN	6	6	6		1	6	6	6	5	6	5	5	6	6	5	6	5	5	6	6	5	6	5	5	6	6	15.3	15.3	15.3	45.14	405	405	0	23.298	By MS/MS	By MS/MS	By MS/MS	By MS/MS	By MS/MS	By MS/MS	12.1	15.3	12.1	13.3	15.3	15.3	3126800000	924670000
sp|P08195|4F2_HUMAN	sp|P08195|4F2_HUMAN	7	7	7		1	7	7	7	6	5	6	5	5	7	6	5	6	5	5	7	6	5	6	5	5	7	13	13	13	67.993	630	630	0	29.024	By MS/MS	By MS/MS	By MS/MS	By MS/MS	By MS/MS	By MS/MS	11.6	10	11.6	10	10.2	13	528910000	103480000
sp|P08236|BGLR_HUMAN	sp|P08236|BGLR_HUMAN	2	2	2		1	2	2	2	1	0	1	1	1	1	1	0	1	1	1	1	1	0	1	1	1	1	2.5	2.5	2.5	74.731	651	651	0.0019868	3.2974	By matching		By matching	By matching	By MS/MS	By MS/MS	1.4	0	1.4	1.4	1.1	1.4	26875000	5676800
sp|P08238|HS90B_HUMAN;sp|Q58FF7|H90B3_HUMAN;sp|Q58FF8|H90B2_HUMAN	sp|P08238|HS90B_HUMAN	46;20;12	46;20;12	29;11;4		3	46	46	29	39	40	46	40	41	40	39	40	46	40	41	40	23	23	29	24	24	24	50.4	50.4	37.3	83.263	724	724;597;381	0	323.31	By MS/MS	By MS/MS	By MS/MS	By MS/MS	By MS/MS	By MS/MS	45	46	50.4	45	48.5	47.5	38768000000	8086500000
sp|P08240|SRPRA_HUMAN	sp|P08240|SRPRA_HUMAN	2	2	2		1	2	2	2	2	2	1	1	0	0	2	2	1	1	0	0	2	2	1	1	0	0	3.6	3.6	3.6	69.81	638	638	0	7.1878	By MS/MS	By MS/MS	By MS/MS	By matching			3.6	3.6	2.2	2.2	0	0	16216000	6657000
sp|P08243|ASNS_HUMAN	sp|P08243|ASNS_HUMAN	10	10	10		1	10	10	10	7	8	6	2	3	3	7	8	6	2	3	3	7	8	6	2	3	3	16.9	16.9	16.9	64.369	561	561	0	25.982	By MS/MS	By MS/MS	By MS/MS	By MS/MS	By MS/MS	By MS/MS	11.9	13.9	10.7	3	5.5	6.1	438640000	153330000
sp|P08294|SODE_HUMAN	sp|P08294|SODE_HUMAN	5	5	5		1	5	5	5	0	0	0	4	3	2	0	0	0	4	3	2	0	0	0	4	3	2	26.7	26.7	26.7	25.851	240	240	0	19.035				By MS/MS	By MS/MS	By MS/MS	0	0	0	20	14.6	11.2	80317000	0
sp|P08397|HEM3_HUMAN	sp|P08397|HEM3_HUMAN	2	2	2		1	2	2	2	2	0	0	1	0	0	2	0	0	1	0	0	2	0	0	1	0	0	6.4	6.4	6.4	39.33	361	361	0	6.5195	By MS/MS			By matching			6.4	0	0	3.3	0	0	22145000	17081000
sp|P08572|CO4A2_HUMAN	sp|P08572|CO4A2_HUMAN	2	2	2		1	2	2	2	0	0	0	2	1	2	0	0	0	2	1	2	0	0	0	2	1	2	1.2	1.2	1.2	167.55	1712	1712	0	8.2133				By MS/MS	By MS/MS	By MS/MS	0	0	0	1.2	0.5	1.2	183560000	0
sp|P08579|RU2B_HUMAN	sp|P08579|RU2B_HUMAN	2	2	2		1	2	2	2	1	0	0	1	1	0	1	0	0	1	1	0	1	0	0	1	1	0	8.4	8.4	8.4	25.486	225	225	0	5.5088	By MS/MS			By MS/MS	By MS/MS		4.9	0	0	4.9	3.6	0	28020000	0
sp|P08621|RU17_HUMAN	sp|P08621|RU17_HUMAN	8	8	8		1	8	8	8	2	2	3	4	2	6	2	2	3	4	2	6	2	2	3	4	2	6	19.2	19.2	19.2	51.556	437	437	0	22.739	By MS/MS	By MS/MS	By MS/MS	By MS/MS	By MS/MS	By MS/MS	4.1	4.6	6.6	9.6	4.6	14.6	132870000	28787000
sp|P08670|VIME_HUMAN;sp|P17661|DESM_HUMAN;sp|P41219|PERI_HUMAN;sp|Q16352|AINX_HUMAN;sp|P07196|NFL_HUMAN;sp|P07197|NFM_HUMAN;sp|P12036|NFH_HUMAN	sp|P08670|VIME_HUMAN	29;5;3;1;1;1;1	26;3;1;1;1;1;1	26;3;1;1;1;1;1		7	29	26	26	0	2	2	25	21	25	0	1	0	22	18	22	0	1	0	22	18	22	46.4	42.9	42.9	53.651	466	466;470;470;499;543;916;1026	0	163.32		By matching	By matching	By MS/MS	By MS/MS	By MS/MS	0	3.6	3.4	39.7	36.7	42.5	3482200000	0
sp|P08697|A2AP_HUMAN;CON__P28800	sp|P08697|A2AP_HUMAN	20;2	20;2	20;2		2	20	20	20	20	17	19	18	17	18	20	17	19	18	17	18	20	17	19	18	17	18	40.5	40.5	40.5	54.565	491	491;492	0	323.31	By MS/MS	By MS/MS	By MS/MS	By MS/MS	By MS/MS	By MS/MS	40.5	40.5	40.5	35.2	36.7	36.7	18044000000	4161600000
sp|P08708|RS17_HUMAN	sp|P08708|RS17_HUMAN	4	4	4		1	4	4	4	3	4	3	2	2	1	3	4	3	2	2	1	3	4	3	2	2	1	23.7	23.7	23.7	15.55	135	135	0	15.299	By MS/MS	By MS/MS	By MS/MS	By MS/MS	By MS/MS	By MS/MS	23.7	23.7	23.7	16.3	16.3	8.9	387300000	116630000
sp|P08758|ANXA5_HUMAN	sp|P08758|ANXA5_HUMAN	8	8	8		1	8	8	8	5	4	3	5	4	7	5	4	3	5	4	7	5	4	3	5	4	7	26.9	26.9	26.9	35.936	320	320	0	23.686	By MS/MS	By MS/MS	By MS/MS	By MS/MS	By MS/MS	By MS/MS	17.8	15	11.6	15.6	12.8	24.4	427750000	100060000
sp|P08833|IBP1_HUMAN	sp|P08833|IBP1_HUMAN	14	14	14		1	14	14	14	14	14	14	14	14	14	14	14	14	14	14	14	14	14	14	14	14	14	54.1	54.1	54.1	27.903	259	259	0	323.31	By MS/MS	By MS/MS	By MS/MS	By MS/MS	By MS/MS	By MS/MS	54.1	54.1	54.1	54.1	54.1	54.1	116440000000	28763000000
sp|P08865|RSSA_HUMAN	sp|P08865|RSSA_HUMAN	11	11	11		1	11	11	11	11	5	10	7	8	8	11	5	10	7	8	8	11	5	10	7	8	8	41	41	41	32.854	295	295	0	99.65	By MS/MS	By MS/MS	By MS/MS	By MS/MS	By MS/MS	By MS/MS	41	21.7	40	34.2	39.7	34.9	1674100000	380590000
sp|P09012|SNRPA_HUMAN	sp|P09012|SNRPA_HUMAN	3	3	3		1	3	3	3	1	2	0	3	2	3	1	2	0	3	2	3	1	2	0	3	2	3	11	11	11	31.279	282	282	0	9.5371	By MS/MS	By MS/MS		By MS/MS	By MS/MS	By MS/MS	2.8	7.4	0	11	7.4	11	179400000	17320000
sp|P09211|GSTP1_HUMAN	sp|P09211|GSTP1_HUMAN	12	12	12		1	12	12	12	12	12	12	10	11	12	12	12	12	10	11	12	12	12	12	10	11	12	70	70	70	23.356	210	210	0	206.03	By MS/MS	By MS/MS	By MS/MS	By MS/MS	By MS/MS	By MS/MS	70	70	70	62.4	70	70	5784200000	1720000000
sp|P09341|GROA_HUMAN	sp|P09341|GROA_HUMAN	6	6	5		1	6	6	5	6	6	6	5	5	5	6	6	6	5	5	5	5	5	5	4	4	4	46.7	46.7	31.8	11.301	107	107	0	158.42	By MS/MS	By MS/MS	By MS/MS	By MS/MS	By MS/MS	By MS/MS	46.7	46.7	46.7	45.8	45.8	45.8	5892400000	1524200000
sp|P09382|LEG1_HUMAN	sp|P09382|LEG1_HUMAN	8	8	8		1	8	8	8	7	7	6	7	8	7	7	7	6	7	8	7	7	7	6	7	8	7	70.4	70.4	70.4	14.716	135	135	0	213.42	By MS/MS	By MS/MS	By MS/MS	By MS/MS	By MS/MS	By MS/MS	64.4	64.4	57	64.4	70.4	64.4	5628800000	418910000
sp|P09417|DHPR_HUMAN	sp|P09417|DHPR_HUMAN	2	2	2		1	2	2	2	2	0	1	1	0	2	2	0	1	1	0	2	2	0	1	1	0	2	9.8	9.8	9.8	25.789	244	244	0	8.5869	By MS/MS		By MS/MS	By MS/MS		By MS/MS	9.8	0	4.5	4.5	0	9.8	21664000	0
sp|P09429|HMGB1_HUMAN;sp|B2RPK0|HGB1A_HUMAN;sp|P23497|SP100_HUMAN	sp|P09429|HMGB1_HUMAN;sp|B2RPK0|HGB1A_HUMAN	16;8;3	16;8;3	14;7;3	;	3	16	16	14	14	13	12	15	13	14	14	13	12	15	13	14	13	12	11	13	12	13	46	46	36.3	24.893	215	215;211;879	0	168.88	By MS/MS	By MS/MS	By MS/MS	By MS/MS	By MS/MS	By MS/MS	40.5	35.8	35.8	46	35.8	40.5	11514000000	2211200000
sp|P09493|TPM1_HUMAN	sp|P09493|TPM1_HUMAN	16	2	2		1	16	2	2	14	14	13	13	15	15	0	1	1	1	2	2	0	1	1	1	2	2	34.9	9.5	9.5	32.708	284	284	0	12.926	By matching	By MS/MS	By MS/MS	By MS/MS	By MS/MS	By MS/MS	25.7	29.2	26.1	26.8	34.9	34.9	263400000	0
sp|P09496|CLCA_HUMAN	sp|P09496|CLCA_HUMAN	8	8	8		1	8	8	8	8	8	8	7	7	7	8	8	8	7	7	7	8	8	8	7	7	7	23.8	23.8	23.8	27.076	248	248	0	44.529	By MS/MS	By MS/MS	By MS/MS	By MS/MS	By MS/MS	By MS/MS	23.8	23.8	23.8	22.6	21	22.6	4057400000	1149200000
sp|P09497|CLCB_HUMAN	sp|P09497|CLCB_HUMAN	6	6	6		1	6	6	6	3	3	3	5	4	6	3	3	3	5	4	6	3	3	3	5	4	6	19.2	19.2	19.2	25.19	229	229	0	16.911	By MS/MS	By MS/MS	By MS/MS	By MS/MS	By MS/MS	By MS/MS	11.4	10.5	11.4	16.2	14.4	19.2	827190000	66731000
sp|P09525|ANXA4_HUMAN	sp|P09525|ANXA4_HUMAN	2	2	2		1	2	2	2	1	1	2	0	0	0	1	1	2	0	0	0	1	1	2	0	0	0	10	10	10	35.882	319	319	0	7.9847	By matching	By matching	By MS/MS				5	5	10	0	0	0	13144000	3160400
sp|P09529|INHBB_HUMAN	sp|P09529|INHBB_HUMAN	2	2	2		1	2	2	2	1	1	1	1	0	0	1	1	1	1	0	0	1	1	1	1	0	0	4.7	4.7	4.7	45.121	407	407	0	5.1961	By MS/MS	By MS/MS	By matching	By matching			2.7	2	2.7	2.7	0	0	53862000	26176000
sp|P09603|CSF1_HUMAN	sp|P09603|CSF1_HUMAN	5	5	5		1	5	5	5	3	3	5	3	3	3	3	3	5	3	3	3	3	3	5	3	3	3	12.1	12.1	12.1	60.179	554	554	0	27.641	By MS/MS	By MS/MS	By MS/MS	By MS/MS	By MS/MS	By MS/MS	6.9	6.9	12.1	6.9	6.9	6.9	183690000	34018000
sp|P09622|DLDH_HUMAN	sp|P09622|DLDH_HUMAN	6	6	6		1	6	6	6	0	0	0	4	0	3	0	0	0	4	0	3	0	0	0	4	0	3	12.4	12.4	12.4	54.177	509	509	0	12.368				By MS/MS		By MS/MS	0	0	0	8.1	0	6.9	89737000	0
sp|P09651|ROA1_HUMAN;sp|Q32P51|RA1L2_HUMAN	sp|P09651|ROA1_HUMAN;sp|Q32P51|RA1L2_HUMAN	23;17	22;16	21;15	;	2	23	22	21	21	17	18	17	15	17	20	16	17	16	14	16	19	16	17	15	14	16	44.4	44.4	44.4	38.746	372	372;320	0	167.24	By MS/MS	By MS/MS	By MS/MS	By MS/MS	By MS/MS	By MS/MS	44.1	43.8	44.1	41.4	42.7	43	11483000000	2853200000
sp|P09661|RU2A_HUMAN	sp|P09661|RU2A_HUMAN	8	8	8		1	8	8	8	6	3	4	6	3	3	6	3	4	6	3	3	6	3	4	6	3	3	30.6	30.6	30.6	28.415	255	255	0	58.008	By MS/MS	By MS/MS	By MS/MS	By MS/MS	By MS/MS	By MS/MS	20.8	16.5	21.2	25.5	16.5	16.5	257850000	72935000
sp|P09668|CATH_HUMAN	sp|P09668|CATH_HUMAN	1	1	1		1	1	1	1	1	0	1	0	0	0	1	0	1	0	0	0	1	0	1	0	0	0	4.5	4.5	4.5	37.393	335	335	0	6.2697	By MS/MS		By MS/MS				4.5	0	4.5	0	0	0	9674200	5333900
sp|P09871|C1S_HUMAN	sp|P09871|C1S_HUMAN	18	18	18		1	18	18	18	1	0	1	16	13	13	1	0	1	16	13	13	1	0	1	16	13	13	26	26	26	76.684	688	688	0	67.25	By matching		By matching	By MS/MS	By MS/MS	By MS/MS	1.6	0	2	24.1	21.4	19.5	1965500000	12661000
sp|P09874|PARP1_HUMAN	sp|P09874|PARP1_HUMAN	17	17	17		1	17	17	17	10	7	10	14	12	12	10	7	10	14	12	12	10	7	10	14	12	12	19.8	19.8	19.8	113.08	1014	1014	0	65.298	By MS/MS	By MS/MS	By MS/MS	By MS/MS	By MS/MS	By MS/MS	12	8.4	12	16.7	14.8	14.3	1322200000	234100000
sp|P09936|UCHL1_HUMAN	sp|P09936|UCHL1_HUMAN	10	10	10		1	10	10	10	8	8	8	8	7	7	8	8	8	8	7	7	8	8	8	8	7	7	45.3	45.3	45.3	24.824	223	223	0	103.56	By MS/MS	By MS/MS	By MS/MS	By MS/MS	By MS/MS	By MS/MS	37.2	43.5	43.5	43.5	35.9	35.9	2293600000	520570000
sp|P09958|FURIN_HUMAN	sp|P09958|FURIN_HUMAN	4	4	4		1	4	4	4	3	3	1	2	2	1	3	3	1	2	2	1	3	3	1	2	2	1	4.9	4.9	4.9	86.677	794	794	0	16.409	By MS/MS	By MS/MS	By MS/MS	By MS/MS	By matching	By MS/MS	4	3.1	1	2.3	2.1	1	188150000	49079000
sp|P09960|LKHA4_HUMAN	sp|P09960|LKHA4_HUMAN	12	12	12		1	12	12	12	9	11	8	6	3	9	9	11	8	6	3	9	9	11	8	6	3	9	19.8	19.8	19.8	69.284	611	611	0	47.53	By MS/MS	By MS/MS	By MS/MS	By MS/MS	By MS/MS	By MS/MS	13.9	18.3	13.9	11.1	5.6	16.4	582180000	125390000
sp|P09972|ALDOC_HUMAN	sp|P09972|ALDOC_HUMAN	8	3	3		1	8	3	3	4	2	3	6	5	7	0	0	0	1	1	2	0	0	0	1	1	2	23.9	10.4	10.4	39.455	364	364	0	9.4509	By matching	By matching	By matching	By MS/MS	By MS/MS	By MS/MS	6	3.8	11.5	15.7	17.9	21.7	0	0
sp|Q99878|H2A1J_HUMAN;sp|Q96KK5|H2A1H_HUMAN;sp|Q9BTM1|H2AJ_HUMAN;sp|Q16777|H2A2C_HUMAN;sp|Q6FI13|H2A2A_HUMAN;sp|P0C0S8|H2A1_HUMAN;sp|P20671|H2A1D_HUMAN;sp|Q96QV6|H2A1A_HUMAN;sp|Q71UI9|H2AV_HUMAN;sp|P0C0S5|H2AZ_HUMAN;sp|Q8IUE6|H2A2B_HUMAN;sp|P16104|H2AX_HUMAN	sp|Q99878|H2A1J_HUMAN;sp|Q96KK5|H2A1H_HUMAN;sp|Q9BTM1|H2AJ_HUMAN;sp|Q16777|H2A2C_HUMAN;sp|Q6FI13|H2A2A_HUMAN;sp|P0C0S8|H2A1_HUMAN;sp|P20671|H2A1D_HUMAN;sp|Q96QV6|H2A1A_HUMAN;sp|Q71UI9|H2AV_HUMAN;sp|P0C0S5|H2AZ_HUMAN;sp|Q8IUE6|H2A2B_HUMAN;sp|P16104|H2AX_HUMAN	4;4;4;4;4;4;3;3;2;2;2;2	4;4;4;4;4;4;3;3;2;2;2;2	1;1;1;1;1;1;1;0;0;0;0;0	;;;;;;;;;;;	12	4	4	1	4	3	4	3	4	4	4	3	4	3	4	4	1	1	1	1	1	1	26.6	26.6	8.6	13.936	128	128;128;129;129;130;130;130;131;128;128;130;143	0	22.92	By MS/MS	By MS/MS	By MS/MS	By MS/MS	By MS/MS	By MS/MS	26.6	21.1	26.6	21.1	26.6	26.6	2429200000	263910000
sp|P0DMV9|HS71B_HUMAN;sp|P0DMV8|HS71A_HUMAN	sp|P0DMV9|HS71B_HUMAN;sp|P0DMV8|HS71A_HUMAN	31;31	27;27	13;13	;	2	31	27	13	26	25	27	30	25	30	22	22	23	26	22	26	10	11	11	13	11	12	46.3	41.8	23.2	70.051	641	641;641	0	239.9	By MS/MS	By MS/MS	By MS/MS	By MS/MS	By MS/MS	By MS/MS	36.3	39.8	44.6	46.2	39.8	46	9482300000	1095700000
sp|Q8WU68|U2AF4_HUMAN;sp|Q01081|U2AF1_HUMAN;sp|P0DN76|U2AF5_HUMAN	sp|Q8WU68|U2AF4_HUMAN;sp|Q01081|U2AF1_HUMAN;sp|P0DN76|U2AF5_HUMAN	2;2;2	2;2;2	2;2;2	;;	3	2	2	2	1	1	0	0	1	2	1	1	0	0	1	2	1	1	0	0	1	2	6.4	6.4	6.4	25.743	220	220;240;240	0	5.4248	By MS/MS	By MS/MS			By MS/MS	By MS/MS	5.5	5.5	0	0	5.5	6.4	7585200	2891700
sp|P35520|CBS_HUMAN;sp|P0DN79|CBSL_HUMAN	sp|P35520|CBS_HUMAN;sp|P0DN79|CBSL_HUMAN	11;11	11;11	11;11	;	2	11	11	11	3	6	8	4	0	1	3	6	8	4	0	1	3	6	8	4	0	1	21.4	21.4	21.4	60.586	551	551;551	0	56.516	By MS/MS	By MS/MS	By MS/MS	By MS/MS		By MS/MS	4.7	10.9	15.2	8.2	0	2.5	645010000	0
sp|P0DP25|CALM3_HUMAN;sp|P0DP24|CALM2_HUMAN;sp|P0DP23|CALM1_HUMAN;sp|P27482|CALL3_HUMAN;sp|P02585|TNNC2_HUMAN	sp|P0DP25|CALM3_HUMAN;sp|P0DP24|CALM2_HUMAN;sp|P0DP23|CALM1_HUMAN	4;4;4;1;1	4;4;4;1;1	4;4;4;1;1	;;	5	4	4	4	3	4	4	4	3	4	3	4	4	4	3	4	3	4	4	4	3	4	35.6	35.6	35.6	16.837	149	149;149;149;149;160	0	29.327	By MS/MS	By MS/MS	By MS/MS	By MS/MS	By MS/MS	By MS/MS	35.6	35.6	35.6	35.6	35.6	35.6	1596200000	271990000
sp|P10124|SRGN_HUMAN	sp|P10124|SRGN_HUMAN	8	8	8		1	8	8	8	0	0	0	8	7	8	0	0	0	8	7	8	0	0	0	8	7	8	41.8	41.8	41.8	17.652	158	158	0	121.35				By MS/MS	By MS/MS	By MS/MS	0	0	0	41.8	36.7	41.8	2470900000	0
sp|P10145|IL8_HUMAN	sp|P10145|IL8_HUMAN	3	3	3		1	3	3	3	3	3	3	3	3	3	3	3	3	3	3	3	3	3	3	3	3	3	32.3	32.3	32.3	11.098	99	99	0	57.701	By MS/MS	By MS/MS	By MS/MS	By MS/MS	By MS/MS	By MS/MS	32.3	32.3	32.3	32.3	32.3	32.3	22449000000	6221900000
sp|P10155|RO60_HUMAN	sp|P10155|RO60_HUMAN	2	2	2		1	2	2	2	1	2	2	1	1	1	1	2	2	1	1	1	1	2	2	1	1	1	4.5	4.5	4.5	60.67	538	538	0	5.6913	By matching	By MS/MS	By MS/MS	By matching	By MS/MS	By MS/MS	2	4.5	4.5	2	2	2.4	39651000	4586800
sp|P10253|LYAG_HUMAN	sp|P10253|LYAG_HUMAN	2	2	2		1	2	2	2	0	0	1	1	0	1	0	0	1	1	0	1	0	0	1	1	0	1	2.7	2.7	2.7	105.32	952	952	0	5.5425			By MS/MS	By MS/MS		By MS/MS	0	0	1.9	0.8	0	1.9	0	0
sp|P10321|HLAC_HUMAN;sp|P01889|HLAB_HUMAN	sp|P10321|HLAC_HUMAN;sp|P01889|HLAB_HUMAN	3;2	3;2	3;2	;	2	3	3	3	1	0	1	2	3	3	1	0	1	2	3	3	1	0	1	2	3	3	9.6	9.6	9.6	40.648	366	366;362	0	34.758	By MS/MS		By matching	By MS/MS	By MS/MS	By MS/MS	3.3	0	3.3	5.7	9.6	9.6	189330000	0
sp|P10586|PTPRF_HUMAN;sp|P23468|PTPRD_HUMAN	sp|P10586|PTPRF_HUMAN	12;1	12;1	12;1		2	12	12	12	3	4	9	6	3	2	3	4	9	6	3	2	3	4	9	6	3	2	7.7	7.7	7.7	212.88	1907	1907;1912	0	38.572	By MS/MS	By MS/MS	By MS/MS	By MS/MS	By MS/MS	By MS/MS	1.4	2.3	6.1	3.4	1.8	1.3	171290000	11359000
sp|P10599|THIO_HUMAN	sp|P10599|THIO_HUMAN	11	11	11		1	11	11	11	10	9	9	11	11	11	10	9	9	11	11	11	10	9	9	11	11	11	59	59	59	11.737	105	105	0	70.872	By MS/MS	By MS/MS	By MS/MS	By MS/MS	By MS/MS	By MS/MS	59	58.1	58.1	59	59	59	33310000000	2761500000
sp|P10606|COX5B_HUMAN	sp|P10606|COX5B_HUMAN	4	4	4		1	4	4	4	2	0	0	1	0	1	2	0	0	1	0	1	2	0	0	1	0	1	30.2	30.2	30.2	13.696	129	129	0	7.1794	By MS/MS			By MS/MS		By MS/MS	14.7	0	0	10.1	0	5.4	8078600	8078600
sp|P10619|PPGB_HUMAN	sp|P10619|PPGB_HUMAN	9	9	9		1	9	9	9	9	9	8	8	8	9	9	9	8	8	8	9	9	9	8	8	8	9	17.5	17.5	17.5	54.465	480	480	0	102.53	By MS/MS	By MS/MS	By MS/MS	By MS/MS	By MS/MS	By MS/MS	17.5	17.5	16	16	16	17.5	3777000000	964980000
sp|P10644|KAP0_HUMAN	sp|P10644|KAP0_HUMAN	4	4	4		1	4	4	4	1	2	1	1	3	4	1	2	1	1	3	4	1	2	1	1	3	4	9.2	9.2	9.2	42.981	381	381	0	15.81	By MS/MS	By MS/MS	By matching	By MS/MS	By MS/MS	By MS/MS	3.1	4.2	3.1	2.1	7.3	9.2	132920000	0
sp|P10645|CMGA_HUMAN	sp|P10645|CMGA_HUMAN	3	3	3		1	3	3	3	3	2	2	1	1	2	3	2	2	1	1	2	3	2	2	1	1	2	6.8	6.8	6.8	50.688	457	457	0	11.264	By MS/MS	By MS/MS	By MS/MS	By MS/MS	By MS/MS	By MS/MS	6.8	4.8	4.8	2.4	2.4	4.8	278760000	109190000
sp|P10646|TFPI1_HUMAN	sp|P10646|TFPI1_HUMAN	8	8	8		1	8	8	8	6	6	8	7	6	8	6	6	8	7	6	8	6	6	8	7	6	8	34.5	34.5	34.5	35.015	304	304	0	112.39	By MS/MS	By MS/MS	By MS/MS	By MS/MS	By MS/MS	By MS/MS	25.7	25.7	34.5	28.6	23.4	34.5	6435300000	1734600000
sp|P10768|ESTD_HUMAN	sp|P10768|ESTD_HUMAN	4	4	4		1	4	4	4	1	0	2	2	2	3	1	0	2	2	2	3	1	0	2	2	2	3	18.1	18.1	18.1	31.462	282	282	0	32.157	By MS/MS		By MS/MS	By MS/MS	By MS/MS	By MS/MS	4.3	0	10.6	10.6	9.6	13.8	14345000	0
sp|P10809|CH60_HUMAN	sp|P10809|CH60_HUMAN	27	27	27		1	27	27	27	24	20	22	22	21	22	24	20	22	22	21	22	24	20	22	22	21	22	45	45	45	61.054	573	573	0	166.19	By MS/MS	By MS/MS	By MS/MS	By MS/MS	By MS/MS	By MS/MS	34	29.3	40.7	33.7	36.3	39.8	5330700000	1233000000
sp|P10909|CLUS_HUMAN	sp|P10909|CLUS_HUMAN	24	24	24		1	24	24	24	20	17	19	24	22	23	20	17	19	24	22	23	20	17	19	24	22	23	43.2	43.2	43.2	52.494	449	449	0	323.31	By MS/MS	By MS/MS	By MS/MS	By MS/MS	By MS/MS	By MS/MS	39.6	32.5	37.6	43.2	42.3	42.3	45208000000	4472100000
sp|P11021|BIP_HUMAN	sp|P11021|BIP_HUMAN	33	32	32		1	33	32	32	30	30	31	29	29	30	29	29	30	28	28	29	29	29	30	28	28	29	44.8	44.8	44.8	72.332	654	654	0	323.31	By MS/MS	By MS/MS	By MS/MS	By MS/MS	By MS/MS	By MS/MS	38.7	39.1	41.9	36.5	37.8	39.1	22346000000	4348200000
sp|P11047|LAMC1_HUMAN;sp|Q9Y6N6|LAMC3_HUMAN	sp|P11047|LAMC1_HUMAN	58;1	58;1	58;1		2	58	58	58	40	33	40	44	40	47	40	33	40	44	40	47	40	33	40	44	40	47	39.3	39.3	39.3	177.6	1609	1609;1575	0	323.31	By MS/MS	By MS/MS	By MS/MS	By MS/MS	By MS/MS	By MS/MS	26.2	22.2	28.7	28.5	27.6	31.4	7536400000	1361200000
sp|P11142|HSP7C_HUMAN	sp|P11142|HSP7C_HUMAN	37	37	23		1	37	37	23	34	31	35	34	33	35	34	31	35	34	33	35	20	19	21	21	21	22	52.6	52.6	36.8	70.897	646	646	0	323.31	By MS/MS	By MS/MS	By MS/MS	By MS/MS	By MS/MS	By MS/MS	46	44.4	49.7	47.1	46.3	52	40371000000	8555400000
sp|P11150|LIPC_HUMAN	sp|P11150|LIPC_HUMAN	1	1	1		1	1	1	1	0	0	1	0	0	0	0	0	1	0	0	0	0	0	1	0	0	0	2.8	2.8	2.8	55.914	499	499	0.00068729	3.7077			By MS/MS				0	0	2.8	0	0	0	0	0
sp|P11279|LAMP1_HUMAN	sp|P11279|LAMP1_HUMAN	3	3	3		1	3	3	3	1	3	2	2	3	2	1	3	2	2	3	2	1	3	2	2	3	2	6.5	6.5	6.5	44.882	417	417	0	8.7914	By MS/MS	By MS/MS	By MS/MS	By MS/MS	By MS/MS	By MS/MS	2.2	6.5	4.8	3.8	6.5	3.8	698680000	101980000
sp|P11310|ACADM_HUMAN	sp|P11310|ACADM_HUMAN	1	1	1		1	1	1	1	0	1	1	1	0	1	0	1	1	1	0	1	0	1	1	1	0	1	2.9	2.9	2.9	46.588	421	421	0.00070621	4.2945		By matching	By matching	By MS/MS		By MS/MS	0	2.9	2.9	2.9	0	2.9	22507000	0
sp|P11413|G6PD_HUMAN	sp|P11413|G6PD_HUMAN	24	24	24		1	24	24	24	2	4	3	22	22	24	2	4	3	22	22	24	2	4	3	22	22	24	43.3	43.3	43.3	59.256	515	515	0	120.79	By matching	By MS/MS	By MS/MS	By MS/MS	By MS/MS	By MS/MS	3.9	6.2	5.8	38.8	37.5	43.3	3569000000	20001000
sp|P11441|UBL4A_HUMAN	sp|P11441|UBL4A_HUMAN	1	1	1		1	1	1	1	1	0	1	0	1	0	1	0	1	0	1	0	1	0	1	0	1	0	6.4	6.4	6.4	17.776	157	157	0.0075377	2.7393	By MS/MS		By matching		By matching		6.4	0	6.4	0	6.4	0	31935000	19596000
sp|P11586|C1TC_HUMAN	sp|P11586|C1TC_HUMAN	16	16	16		1	16	16	16	7	5	5	10	6	8	7	5	5	10	6	8	7	5	5	10	6	8	16.9	16.9	16.9	101.56	935	935	0	45.288	By MS/MS	By MS/MS	By MS/MS	By MS/MS	By MS/MS	By MS/MS	6.7	5.7	5.3	10.1	7.4	8.6	467920000	86386000
sp|P11717|MPRI_HUMAN	sp|P11717|MPRI_HUMAN	10	10	10		1	10	10	10	6	3	3	3	2	3	6	3	3	3	2	3	6	3	3	3	2	3	4	4	4	274.37	2491	2491	0	28.119	By MS/MS	By MS/MS	By MS/MS	By MS/MS	By MS/MS	By MS/MS	2.1	1.2	1.2	1.1	0.8	1.1	138800000	25358000
sp|P11766|ADHX_HUMAN	sp|P11766|ADHX_HUMAN	7	7	7		1	7	7	7	3	2	2	6	3	3	3	2	2	6	3	3	3	2	2	6	3	3	16	16	16	39.724	374	374	0	20.596	By MS/MS	By MS/MS	By MS/MS	By MS/MS	By MS/MS	By MS/MS	6.7	6.7	7.2	15.5	7.2	7.2	231200000	56479000
sp|P60891|PRPS1_HUMAN;sp|P11908|PRPS2_HUMAN;sp|P21108|PRPS3_HUMAN	sp|P60891|PRPS1_HUMAN;sp|P11908|PRPS2_HUMAN;sp|P21108|PRPS3_HUMAN	3;3;2	3;3;2	3;3;2	;;	3	3	3	3	1	3	2	0	1	2	1	3	2	0	1	2	1	3	2	0	1	2	8.5	8.5	8.5	34.834	318	318;318;318	0	8.2394	By MS/MS	By MS/MS	By MS/MS		By MS/MS	By MS/MS	2.5	8.5	4.7	0	2.5	6.3	67285000	20006000
sp|P11940|PABP1_HUMAN;sp|Q9H361|PABP3_HUMAN;sp|Q4VXU2|PAP1L_HUMAN;sp|Q96DU9|PABP5_HUMAN	sp|P11940|PABP1_HUMAN	23;11;6;1	23;11;6;1	14;8;3;1		4	23	23	14	20	15	20	16	17	19	20	15	20	16	17	19	12	8	12	10	10	12	38.4	38.4	23.1	70.67	636	636;631;614;382	0	175.67	By MS/MS	By MS/MS	By MS/MS	By MS/MS	By MS/MS	By MS/MS	32.1	22.8	33.5	24.7	28.8	31.4	4257300000	956840000
sp|P12004|PCNA_HUMAN	sp|P12004|PCNA_HUMAN	12	12	12		1	12	12	12	10	10	11	9	9	10	10	10	11	9	9	10	10	10	11	9	9	10	46	46	46	28.768	261	261	0	109.7	By MS/MS	By MS/MS	By MS/MS	By MS/MS	By MS/MS	By MS/MS	34.9	34.9	42.9	39.5	39.5	42.5	2083500000	400230000
sp|P12081|SYHC_HUMAN;sp|P49590|SYHM_HUMAN	sp|P12081|SYHC_HUMAN	13;5	13;5	13;5		2	13	13	13	9	5	11	5	4	5	9	5	11	5	4	5	9	5	11	5	4	5	26.5	26.5	26.5	57.41	509	509;506	0	34.016	By MS/MS	By MS/MS	By MS/MS	By MS/MS	By MS/MS	By MS/MS	16.5	9.4	23.6	9.4	8.3	12.2	368830000	97302000
sp|P12109|CO6A1_HUMAN	sp|P12109|CO6A1_HUMAN	13	13	13		1	13	13	13	1	1	2	8	9	8	1	1	2	8	9	8	1	1	2	8	9	8	14.3	14.3	14.3	108.53	1028	1028	0	68.552	By MS/MS	By MS/MS	By MS/MS	By MS/MS	By MS/MS	By MS/MS	0.9	0.9	2.3	9.4	11.8	8.5	708770000	7493200
sp|P12259|FA5_HUMAN	sp|P12259|FA5_HUMAN	17	17	15		1	17	17	15	10	10	13	4	6	3	10	10	13	4	6	3	9	10	11	4	6	3	8	8	7.2	251.7	2224	2224	0	57.804	By MS/MS	By MS/MS	By MS/MS	By MS/MS	By MS/MS	By MS/MS	4.9	5	6.2	2.2	2.9	1.4	854810000	258230000
sp|P12268|IMDH2_HUMAN	sp|P12268|IMDH2_HUMAN	3	3	3		1	3	3	3	1	0	1	3	1	1	1	0	1	3	1	1	1	0	1	3	1	1	6	6	6	55.804	514	514	0	11.008	By MS/MS		By MS/MS	By MS/MS	By matching	By MS/MS	2.1	0	2.1	6	2.1	2.1	56025000	10417000
sp|P12270|TPR_HUMAN	sp|P12270|TPR_HUMAN	10	10	10		1	10	10	10	5	3	3	5	8	6	5	3	3	5	8	6	5	3	3	5	8	6	5.2	5.2	5.2	267.29	2363	2363	0	28.946	By MS/MS	By MS/MS	By MS/MS	By MS/MS	By MS/MS	By MS/MS	2.5	1.6	1.4	2.4	4.1	3.1	301650000	42284000
sp|P12277|KCRB_HUMAN;sp|P06732|KCRM_HUMAN	sp|P12277|KCRB_HUMAN	8;1	8;1	8;1		2	8	8	8	7	8	7	6	6	6	7	8	7	6	6	6	7	8	7	6	6	6	25.7	25.7	25.7	42.644	381	381;381	0	39.759	By MS/MS	By MS/MS	By MS/MS	By MS/MS	By MS/MS	By MS/MS	23.1	25.7	21.8	19.7	19.7	19.4	1093800000	204400000
sp|P12643|BMP2_HUMAN	sp|P12643|BMP2_HUMAN	1	1	1		1	1	1	1	0	0	0	0	0	1	0	0	0	0	0	1	0	0	0	0	0	1	3.3	3.3	3.3	44.701	396	396	0.00068634	3.6937						By MS/MS	0	0	0	0	0	3.3	3944800	0
sp|P12644|BMP4_HUMAN	sp|P12644|BMP4_HUMAN	2	2	2		1	2	2	2	2	1	2	0	0	0	2	1	2	0	0	0	2	1	2	0	0	0	5.1	5.1	5.1	46.554	408	408	0.00071073	4.4104	By MS/MS	By MS/MS	By MS/MS				5.1	2.9	5.1	0	0	0	14069000	7643100
sp|P12814|ACTN1_HUMAN	sp|P12814|ACTN1_HUMAN	18	6	6		1	18	6	6	11	12	10	14	12	16	3	2	2	3	3	5	3	2	2	3	3	5	22.2	9.1	9.1	103.06	892	892	0	21.027	By MS/MS	By MS/MS	By MS/MS	By MS/MS	By MS/MS	By MS/MS	13.5	14.3	10.5	16.9	15	20.6	132830000	45710000
sp|P12830|CADH1_HUMAN	sp|P12830|CADH1_HUMAN	3	3	3		1	3	3	3	2	1	1	0	0	0	2	1	1	0	0	0	2	1	1	0	0	0	2.8	2.8	2.8	97.455	882	882	0	5.627	By MS/MS	By MS/MS	By MS/MS				1.8	1	0.8	0	0	0	14008000	0
sp|P12955|PEPD_HUMAN	sp|P12955|PEPD_HUMAN	2	2	2		1	2	2	2	2	1	2	0	0	1	2	1	2	0	0	1	2	1	2	0	0	1	4.7	4.7	4.7	54.548	493	493	0	5.8923	By MS/MS	By MS/MS	By MS/MS			By MS/MS	4.7	1.4	4.7	0	0	3.2	28520000	20826000
sp|P12956|XRCC6_HUMAN	sp|P12956|XRCC6_HUMAN	16	16	16		1	16	16	16	12	14	14	13	10	14	12	14	14	13	10	14	12	14	14	13	10	14	29.9	29.9	29.9	69.842	609	609	0	76.923	By MS/MS	By MS/MS	By MS/MS	By MS/MS	By MS/MS	By MS/MS	20	27.6	26.4	22	19	27.6	1449900000	300960000
sp|P13010|XRCC5_HUMAN	sp|P13010|XRCC5_HUMAN	12	12	12		1	12	12	12	10	7	10	11	6	10	10	7	10	11	6	10	10	7	10	11	6	10	19	19	19	82.704	732	732	0	39.518	By MS/MS	By MS/MS	By MS/MS	By MS/MS	By MS/MS	By MS/MS	14.9	10.4	14.9	16	7.5	15	1237300000	337260000
sp|P13284|GILT_HUMAN	sp|P13284|GILT_HUMAN	3	3	3		1	3	3	3	2	2	2	3	2	3	2	2	2	3	2	3	2	2	2	3	2	3	12.4	12.4	12.4	27.963	250	250	0	20.32	By MS/MS	By MS/MS	By MS/MS	By MS/MS	By MS/MS	By MS/MS	7.2	7.2	7.2	12.4	7.2	12.4	3280800000	306150000
sp|P13473|LAMP2_HUMAN	sp|P13473|LAMP2_HUMAN	3	3	3		1	3	3	3	1	2	3	2	2	2	1	2	3	2	2	2	1	2	3	2	2	2	7.1	7.1	7.1	44.96	410	410	0	14.751	By MS/MS	By MS/MS	By MS/MS	By MS/MS	By MS/MS	By MS/MS	2	4.9	7.1	4.1	4.1	4.9	162670000	26680000
sp|P13489|RINI_HUMAN	sp|P13489|RINI_HUMAN	9	9	9		1	9	9	9	3	3	2	7	3	6	3	3	2	7	3	6	3	3	2	7	3	6	29.3	29.3	29.3	49.973	461	461	0	31.673	By MS/MS	By MS/MS	By MS/MS	By MS/MS	By MS/MS	By MS/MS	9.8	8.7	5.6	23	8.9	19.1	247020000	24665000
sp|P13497|BMP1_HUMAN;sp|Q9Y6L7|TLL2_HUMAN	sp|P13497|BMP1_HUMAN	4;1	4;1	4;1		2	4	4	4	2	0	1	2	3	3	2	0	1	2	3	3	2	0	1	2	3	3	4.6	4.6	4.6	111.25	986	986;1015	0	12.996	By matching		By matching	By MS/MS	By MS/MS	By MS/MS	1.9	0	1.6	2.7	3.5	3.8	183940000	45165000
sp|P13639|EF2_HUMAN	sp|P13639|EF2_HUMAN	46	46	45		1	46	46	45	43	44	45	40	41	40	43	44	45	40	41	40	42	43	44	39	40	39	49.5	49.5	48.4	95.337	858	858	0	314.68	By MS/MS	By MS/MS	By MS/MS	By MS/MS	By MS/MS	By MS/MS	48.4	49.4	48.5	45.8	47.2	46.7	21364000000	4768200000
sp|P13667|PDIA4_HUMAN	sp|P13667|PDIA4_HUMAN	27	27	27		1	27	27	27	20	15	16	17	15	19	20	15	16	17	15	19	20	15	16	17	15	19	38.3	38.3	38.3	72.932	645	645	0	101.47	By MS/MS	By MS/MS	By MS/MS	By MS/MS	By MS/MS	By MS/MS	28.4	21.7	23.6	22.3	23.3	31	2168100000	558410000
sp|P13693|TCTP_HUMAN;sp|Q56UQ5|TPT1L_HUMAN;sp|Q9HAU6|TCTP8_HUMAN	sp|P13693|TCTP_HUMAN	7;2;1	7;2;1	7;2;1		3	7	7	7	7	7	7	7	6	7	7	7	7	7	6	7	7	7	7	7	6	7	41.3	41.3	41.3	19.595	172	172;140;139	0	50.169	By MS/MS	By MS/MS	By MS/MS	By MS/MS	By MS/MS	By MS/MS	41.3	41.3	41.3	41.3	32.6	41.3	4850400000	735980000
sp|P13716|HEM2_HUMAN	sp|P13716|HEM2_HUMAN	1	1	1		1	1	1	1	1	0	0	0	0	1	1	0	0	0	0	1	1	0	0	0	0	1	3	3	3	36.294	330	330	0.00069589	3.8965	By MS/MS					By MS/MS	3	0	0	0	0	3	0	0
sp|P13797|PLST_HUMAN;sp|P13796|PLSL_HUMAN	sp|P13797|PLST_HUMAN	11;2	11;2	10;2		2	11	11	10	8	6	8	10	8	10	8	6	8	10	8	10	8	5	7	9	8	9	20.3	20.3	18.1	70.81	630	630;627	0	82.384	By MS/MS	By MS/MS	By MS/MS	By MS/MS	By MS/MS	By MS/MS	14.9	11.3	15.4	19	13.8	18.1	1022600000	217710000
sp|P13798|ACPH_HUMAN	sp|P13798|ACPH_HUMAN	2	2	2		1	2	2	2	2	1	2	1	1	1	2	1	2	1	1	1	2	1	2	1	1	1	2.9	2.9	2.9	81.224	732	732	0	6.7895	By MS/MS	By MS/MS	By MS/MS	By matching	By matching	By MS/MS	2.9	1.6	2.9	1.6	1.6	1.6	35139000	12758000
sp|P13804|ETFA_HUMAN	sp|P13804|ETFA_HUMAN	3	3	3		1	3	3	3	0	0	0	1	3	3	0	0	0	1	3	3	0	0	0	1	3	3	12.6	12.6	12.6	35.079	333	333	0	10.597				By matching	By MS/MS	By MS/MS	0	0	0	3.9	12.6	12.6	16510000	0
sp|P13861|KAP2_HUMAN	sp|P13861|KAP2_HUMAN	2	2	2		1	2	2	2	0	0	1	0	0	1	0	0	1	0	0	1	0	0	1	0	0	1	8.2	8.2	8.2	45.518	404	404	0.0039139	3.149			By MS/MS			By MS/MS	0	0	4.2	0	0	4	3858800	0
sp|P13929|ENOB_HUMAN	sp|P13929|ENOB_HUMAN	9	7	6		1	9	7	6	2	2	2	8	9	7	0	0	0	6	7	5	0	0	0	5	6	4	29	19.8	18	46.986	434	434	0	28.906	By matching	By matching	By matching	By MS/MS	By MS/MS	By MS/MS	9.2	9.2	9.2	25.8	29	22.1	541140000	0
sp|P13987|CD59_HUMAN	sp|P13987|CD59_HUMAN	4	4	4		1	4	4	4	2	2	3	4	4	4	2	2	3	4	4	4	2	2	3	4	4	4	25	25	25	14.177	128	128	0	21.627	By MS/MS	By MS/MS	By MS/MS	By MS/MS	By MS/MS	By MS/MS	15.6	15.6	25	25	25	25	2614800000	86611000
sp|P14174|MIF_HUMAN	sp|P14174|MIF_HUMAN	3	3	3		1	3	3	3	3	3	3	3	2	3	3	3	3	3	2	3	3	3	3	3	2	3	23.5	23.5	23.5	12.476	115	115	0	21.01	By MS/MS	By MS/MS	By MS/MS	By MS/MS	By MS/MS	By MS/MS	23.5	23.5	23.5	23.5	15.7	23.5	3813600000	772330000
sp|P14209|CD99_HUMAN	sp|P14209|CD99_HUMAN	1	1	1		1	1	1	1	1	1	0	1	1	1	1	1	0	1	1	1	1	1	0	1	1	1	5.4	5.4	5.4	18.848	185	185	0	5.8894	By matching	By MS/MS		By MS/MS	By MS/MS	By MS/MS	5.4	5.4	0	5.4	5.4	5.4	194190000	70614000
sp|P14314|GLU2B_HUMAN	sp|P14314|GLU2B_HUMAN	17	17	17		1	17	17	17	15	12	11	13	14	13	15	12	11	13	14	13	15	12	11	13	14	13	25.2	25.2	25.2	59.425	528	528	0	124.81	By MS/MS	By MS/MS	By MS/MS	By MS/MS	By MS/MS	By MS/MS	24.8	22.5	20.6	24.4	22.3	22.5	8305600000	1830100000
sp|P14324|FPPS_HUMAN	sp|P14324|FPPS_HUMAN	5	5	5		1	5	5	5	2	1	2	3	3	4	2	1	2	3	3	4	2	1	2	3	3	4	14.3	14.3	14.3	48.275	419	419	0	18.301	By MS/MS	By MS/MS	By MS/MS	By MS/MS	By MS/MS	By MS/MS	5	2.4	6.7	7.9	7.9	10	519200000	51245000
sp|P14543|NID1_HUMAN;sp|Q14112|NID2_HUMAN	sp|P14543|NID1_HUMAN	31;1	31;1	31;1		2	31	31	31	27	25	30	21	18	19	27	25	30	21	18	19	27	25	30	21	18	19	27.8	27.8	27.8	136.38	1247	1247;1375	0	195.46	By MS/MS	By MS/MS	By MS/MS	By MS/MS	By MS/MS	By MS/MS	22.9	20.2	26.9	18.2	15.8	16	6555000000	1810000000
sp|P14550|AK1A1_HUMAN	sp|P14550|AK1A1_HUMAN	5	5	5		1	5	5	5	4	3	3	5	4	5	4	3	3	5	4	5	4	3	3	5	4	5	16.3	16.3	16.3	36.573	325	325	0	36.691	By MS/MS	By MS/MS	By MS/MS	By MS/MS	By MS/MS	By MS/MS	13.8	10.2	10.5	16.3	12.9	16.3	700020000	10343000
sp|P14618|KPYM_HUMAN;sp|P30613|KPYR_HUMAN	sp|P14618|KPYM_HUMAN	43;1	43;1	43;1		2	43	43	43	33	30	35	38	38	41	33	30	35	38	38	41	33	30	35	38	38	41	73.6	73.6	73.6	57.936	531	531;574	0	323.31	By MS/MS	By MS/MS	By MS/MS	By MS/MS	By MS/MS	By MS/MS	65.9	64.4	66.5	71.6	68.7	70.6	21750000000	2381900000
sp|P14625|ENPL_HUMAN;sp|Q58FF3|ENPLL_HUMAN	sp|P14625|ENPL_HUMAN	32;7	30;7	30;7		2	32	30	30	24	24	26	26	25	25	22	22	24	24	23	23	22	22	24	24	23	23	41.1	39.4	39.4	92.468	803	803;399	0	179.14	By MS/MS	By MS/MS	By MS/MS	By MS/MS	By MS/MS	By MS/MS	29.6	29.1	34.2	30.3	32.3	31.3	5240500000	1059500000
sp|P63162|RSMN_HUMAN;sp|P14678|RSMB_HUMAN	sp|P63162|RSMN_HUMAN;sp|P14678|RSMB_HUMAN	4;4	4;4	4;4	;	2	4	4	4	4	4	3	4	3	2	4	4	3	4	3	2	4	4	3	4	3	2	15.4	15.4	15.4	24.614	240	240;240	0	12.069	By MS/MS	By MS/MS	By MS/MS	By MS/MS	By MS/MS	By MS/MS	15.4	15.4	9.6	15.4	9.6	6.2	496430000	112380000
sp|P14735|IDE_HUMAN	sp|P14735|IDE_HUMAN	2	2	2		1	2	2	2	1	1	1	0	1	0	1	1	1	0	1	0	1	1	1	0	1	0	2.4	2.4	2.4	117.97	1019	1019	0	10.956	By MS/MS	By MS/MS	By MS/MS		By MS/MS		0.9	1.5	1.5	0	1.5	0	8530500	4925500
sp|P14854|CX6B1_HUMAN	sp|P14854|CX6B1_HUMAN	2	2	2		1	2	2	2	1	1	2	1	2	2	1	1	2	1	2	2	1	1	2	1	2	2	33.7	33.7	33.7	10.192	86	86	0	10.844	By MS/MS	By MS/MS	By MS/MS	By MS/MS	By MS/MS	By MS/MS	12.8	12.8	33.7	12.8	33.7	33.7	85474000	13273000
sp|P14866|HNRPL_HUMAN	sp|P14866|HNRPL_HUMAN	8	8	8		1	8	8	8	6	4	6	5	3	6	6	4	6	5	3	6	6	4	6	5	3	6	15.8	15.8	15.8	64.132	589	589	0	44.187	By MS/MS	By MS/MS	By MS/MS	By MS/MS	By MS/MS	By MS/MS	11.2	7.5	12.2	9.2	5.9	11	456170000	137400000
sp|P14868|SYDC_HUMAN	sp|P14868|SYDC_HUMAN	9	9	9		1	9	9	9	2	2	5	5	6	8	2	2	5	5	6	8	2	2	5	5	6	8	17.2	17.2	17.2	57.136	501	501	0	26.356	By MS/MS	By MS/MS	By MS/MS	By MS/MS	By MS/MS	By MS/MS	3.8	4	10	10	11.8	15.2	190690000	5664000
sp|P15104|GLNA_HUMAN	sp|P15104|GLNA_HUMAN	2	2	2		1	2	2	2	0	1	0	1	0	0	0	1	0	1	0	0	0	1	0	1	0	0	6.7	6.7	6.7	42.064	373	373	0	5.0254		By MS/MS		By MS/MS			0	4.6	0	2.1	0	0	3955800	0
sp|P15121|ALDR_HUMAN;sp|C9JRZ8|AK1BF_HUMAN	sp|P15121|ALDR_HUMAN	14;1	14;1	14;1		2	14	14	14	2	2	1	13	14	14	2	2	1	13	14	14	2	2	1	13	14	14	35.1	35.1	35.1	35.853	316	316;316	0	53.415	By MS/MS	By MS/MS	By MS/MS	By MS/MS	By MS/MS	By MS/MS	5.1	4.7	2.2	32.6	35.1	35.1	8981100000	85823000
sp|P15151|PVR_HUMAN	sp|P15151|PVR_HUMAN	4	4	4		1	4	4	4	3	2	2	3	3	3	3	2	2	3	3	3	3	2	2	3	3	3	8.6	8.6	8.6	45.302	417	417	0	16.247	By MS/MS	By MS/MS	By MS/MS	By MS/MS	By MS/MS	By MS/MS	6.5	4.6	4.6	6.7	6.7	6.7	874040000	214040000
sp|P15169|CBPN_HUMAN;CON__Q2KJ83	sp|P15169|CBPN_HUMAN	9;2	9;2	9;2		2	9	9	9	7	5	8	2	3	4	7	5	8	2	3	4	7	5	8	2	3	4	22.5	22.5	22.5	52.286	458	458;462	0	75.579	By MS/MS	By MS/MS	By MS/MS	By MS/MS	By MS/MS	By MS/MS	16.2	12.2	20.7	3.9	6.8	9	1102100000	430530000
sp|P15170|ERF3A_HUMAN;sp|Q8IYD1|ERF3B_HUMAN	sp|P15170|ERF3A_HUMAN;sp|Q8IYD1|ERF3B_HUMAN	15;9	15;9	15;9	;	2	15	15	15	10	5	8	10	12	10	10	5	8	10	12	10	10	5	8	10	12	10	28.9	28.9	28.9	55.755	499	499;628	0	54.711	By MS/MS	By MS/MS	By MS/MS	By MS/MS	By MS/MS	By MS/MS	20	9.8	17	19.2	25.7	19	757410000	172700000
sp|P15289|ARSA_HUMAN	sp|P15289|ARSA_HUMAN	5	5	5		1	5	5	5	0	1	4	3	1	3	0	1	4	3	1	3	0	1	4	3	1	3	15.2	15.2	15.2	53.588	507	507	0	14.934		By matching	By MS/MS	By MS/MS	By MS/MS	By MS/MS	0	3.4	13.4	7.9	3.4	8.7	34273000	0
sp|P15291|B4GT1_HUMAN	sp|P15291|B4GT1_HUMAN	7	7	7		1	7	7	7	0	0	0	5	4	6	0	0	0	5	4	6	0	0	0	5	4	6	19.1	19.1	19.1	43.92	398	398	0	35.077				By MS/MS	By MS/MS	By MS/MS	0	0	0	13.3	14.6	19.1	408280000	0
sp|P15311|EZRI_HUMAN	sp|P15311|EZRI_HUMAN	37	24	24		1	37	24	24	27	23	24	30	28	35	17	13	14	19	18	23	17	13	14	19	18	23	49.7	34.3	34.3	69.412	586	586	0	144.1	By MS/MS	By MS/MS	By MS/MS	By MS/MS	By MS/MS	By MS/MS	40.3	32.6	33.8	41.6	39.4	49.5	3616900000	489410000
sp|P15328|FOLR1_HUMAN	sp|P15328|FOLR1_HUMAN	9	9	9		1	9	9	9	0	0	0	9	8	7	0	0	0	9	8	7	0	0	0	9	8	7	31.1	31.1	31.1	29.819	257	257	0	120.57				By MS/MS	By MS/MS	By MS/MS	0	0	0	31.1	31.1	28.4	2138700000	0
sp|P15374|UCHL3_HUMAN	sp|P15374|UCHL3_HUMAN	2	2	2		1	2	2	2	1	2	1	1	1	1	1	2	1	1	1	1	1	2	1	1	1	1	10.9	10.9	10.9	26.182	230	230	0	6.6352	By MS/MS	By MS/MS	By matching	By MS/MS	By MS/MS	By MS/MS	3.9	10.9	7	3.9	7	7	23545000	0
sp|P15514|AREG_HUMAN	sp|P15514|AREG_HUMAN	4	4	4		1	4	4	4	3	3	3	2	3	3	3	3	3	2	3	3	3	3	3	2	3	3	19.4	19.4	19.4	27.895	252	252	0	63.867	By MS/MS	By MS/MS	By MS/MS	By MS/MS	By MS/MS	By MS/MS	12.7	14.7	14.7	7.9	14.7	14.7	2829900000	938030000
sp|P15529|MCP_HUMAN	sp|P15529|MCP_HUMAN	2	2	2		1	2	2	2	0	0	0	1	2	1	0	0	0	1	2	1	0	0	0	1	2	1	5.9	5.9	5.9	43.747	392	392	0	7.3904				By matching	By MS/MS	By MS/MS	0	0	0	3.8	5.9	3.8	79193000	0
sp|P15531|NDKA_HUMAN	sp|P15531|NDKA_HUMAN	10	5	5		1	10	5	5	9	10	10	9	10	10	4	5	5	4	5	5	4	5	5	4	5	5	57.9	27	27	17.149	152	152	0	41.818	By MS/MS	By MS/MS	By MS/MS	By MS/MS	By MS/MS	By MS/MS	57.9	57.9	57.9	48.7	57.9	57.9	2249600000	304930000
sp|P15559|NQO1_HUMAN	sp|P15559|NQO1_HUMAN	9	9	9		1	9	9	9	0	0	0	8	8	7	0	0	0	8	8	7	0	0	0	8	8	7	35	35	35	30.867	274	274	0	52.813				By MS/MS	By MS/MS	By MS/MS	0	0	0	31.4	32.1	27.4	474060000	0
sp|P15586|GNS_HUMAN	sp|P15586|GNS_HUMAN	9	9	9		1	9	9	9	9	9	9	9	9	9	9	9	9	9	9	9	9	9	9	9	9	9	17.2	17.2	17.2	62.081	552	552	0	82.579	By MS/MS	By MS/MS	By MS/MS	By MS/MS	By MS/MS	By MS/MS	17.2	17.2	17.2	17.2	17.2	17.2	4454900000	447120000
sp|P15692|VEGFA_HUMAN	sp|P15692|VEGFA_HUMAN	2	2	2		1	2	2	2	2	2	2	0	0	0	2	2	2	0	0	0	2	2	2	0	0	0	7.8	7.8	7.8	27.042	232	232	0	10.202	By MS/MS	By MS/MS	By MS/MS				7.8	7.8	7.8	0	0	0	192640000	94283000
sp|P15848|ARSB_HUMAN	sp|P15848|ARSB_HUMAN	2	2	2		1	2	2	2	0	0	1	0	0	1	0	0	1	0	0	1	0	0	1	0	0	1	3.4	3.4	3.4	59.687	533	533	0.0019907	3.3193			By MS/MS			By MS/MS	0	0	2.1	0	0	1.3	0	0
sp|P15880|RS2_HUMAN	sp|P15880|RS2_HUMAN	12	12	12		1	12	12	12	9	11	12	10	11	11	9	11	12	10	11	11	9	11	12	10	11	11	42	42	42	31.324	293	293	0	65.431	By MS/MS	By MS/MS	By MS/MS	By MS/MS	By MS/MS	By MS/MS	30	36.9	42	35.8	36.9	39.6	2879200000	639080000
sp|P15927|RFA2_HUMAN	sp|P15927|RFA2_HUMAN	1	1	1		1	1	1	1	1	1	1	1	1	1	1	1	1	1	1	1	1	1	1	1	1	1	5.2	5.2	5.2	29.247	270	270	0	5.2259	By MS/MS	By MS/MS	By MS/MS	By matching	By MS/MS	By MS/MS	5.2	5.2	5.2	5.2	5.2	5.2	189560000	56074000
sp|P15941|MUC1_HUMAN	sp|P15941|MUC1_HUMAN	2	2	2		1	2	2	2	0	0	0	2	2	2	0	0	0	2	2	2	0	0	0	2	2	2	1.8	1.8	1.8	122.1	1255	1255	0	4.9947				By MS/MS	By MS/MS	By MS/MS	0	0	0	1.8	1.8	1.8	205160000	0
sp|P16035|TIMP2_HUMAN	sp|P16035|TIMP2_HUMAN	10	10	10		1	10	10	10	4	4	5	8	8	9	4	4	5	8	8	9	4	4	5	8	8	9	51.4	51.4	51.4	24.399	220	220	0	89.506	By MS/MS	By MS/MS	By MS/MS	By MS/MS	By MS/MS	By MS/MS	17.3	17.3	20	37.7	40.5	51.4	3957900000	228090000
sp|P16070|CD44_HUMAN	sp|P16070|CD44_HUMAN	4	4	4		1	4	4	4	1	0	0	4	4	4	1	0	0	4	4	4	1	0	0	4	4	4	5.3	5.3	5.3	81.537	742	742	0	13.742	By matching			By MS/MS	By MS/MS	By MS/MS	1.1	0	0	5.3	5.3	5.3	1308900000	61880000
sp|P16152|CBR1_HUMAN	sp|P16152|CBR1_HUMAN	11	11	9		1	11	11	9	7	7	8	10	9	6	7	7	8	10	9	6	5	5	6	8	7	4	47.7	47.7	37.2	30.375	277	277	0	73.399	By MS/MS	By MS/MS	By MS/MS	By MS/MS	By MS/MS	By MS/MS	32.1	32.9	39	43.7	39	28.9	949430000	185280000
sp|P16278|BGAL_HUMAN;sp|Q6UWU2|GLB1L_HUMAN	sp|P16278|BGAL_HUMAN	10;1	10;1	10;1		2	10	10	10	7	4	5	7	7	7	7	4	5	7	7	7	7	4	5	7	7	7	18.3	18.3	18.3	76.074	677	677;654	0	46.75	By MS/MS	By MS/MS	By MS/MS	By MS/MS	By MS/MS	By MS/MS	13.1	7.1	9.5	14	13.3	12.9	476370000	96719000
sp|P16401|H15_HUMAN	sp|P16401|H15_HUMAN	6	4	4		1	6	4	4	6	4	4	5	4	5	4	3	3	3	3	3	4	3	3	3	3	3	22.1	15	15	22.58	226	226	0	19.22	By MS/MS	By MS/MS	By MS/MS	By MS/MS	By MS/MS	By MS/MS	22.1	13.7	13.7	17.7	13.7	17.7	847020000	200610000
sp|P16403|H12_HUMAN;sp|P10412|H14_HUMAN;sp|P16402|H13_HUMAN;sp|Q02539|H11_HUMAN;sp|P22492|H1T_HUMAN	sp|P16403|H12_HUMAN;sp|P10412|H14_HUMAN;sp|P16402|H13_HUMAN	8;7;7;3;2	8;7;7;3;2	6;5;5;1;1	;;	5	8	8	6	7	4	6	8	5	7	7	4	6	8	5	7	5	3	5	6	4	5	27.7	27.7	20.2	21.364	213	213;219;221;215;207	0	22.449	By MS/MS	By MS/MS	By MS/MS	By MS/MS	By MS/MS	By MS/MS	23.5	14.1	19.2	27.7	19.2	23.5	1865100000	335510000
sp|P16870|CBPE_HUMAN	sp|P16870|CBPE_HUMAN	16	16	16		1	16	16	16	15	14	15	14	11	13	15	14	15	14	11	13	15	14	15	14	11	13	38	38	38	53.15	476	476	0	150.31	By MS/MS	By MS/MS	By MS/MS	By MS/MS	By MS/MS	By MS/MS	35.3	33.8	36.6	33.2	25.2	29.4	3901600000	1241100000
sp|P16949|STMN1_HUMAN;sp|Q9H169|STMN4_HUMAN	sp|P16949|STMN1_HUMAN	14;1	14;1	10;0		2	14	14	10	11	10	11	11	11	9	11	10	11	11	11	9	7	7	8	8	8	7	59.1	59.1	46.3	17.302	149	149;189	0	161.5	By MS/MS	By MS/MS	By MS/MS	By MS/MS	By MS/MS	By MS/MS	53	51.7	57	57	51.7	47	7061500000	1531100000
sp|P67809|YBOX1_HUMAN;sp|P16989|YBOX3_HUMAN;sp|Q9Y2T7|YBOX2_HUMAN	sp|P67809|YBOX1_HUMAN;sp|P16989|YBOX3_HUMAN;sp|Q9Y2T7|YBOX2_HUMAN	5;5;3	5;5;3	5;5;3	;;	3	5	5	5	5	5	5	4	5	5	5	5	5	4	5	5	5	5	5	4	5	5	7.4	7.4	7.4	35.924	324	324;372;364	0	50.371	By MS/MS	By MS/MS	By MS/MS	By MS/MS	By MS/MS	By MS/MS	7.4	7.4	7.4	7.4	7.4	7.4	1891800000	454320000
sp|P17050|NAGAB_HUMAN	sp|P17050|NAGAB_HUMAN	6	6	6		1	6	6	6	4	2	5	2	3	4	4	2	5	2	3	4	4	2	5	2	3	4	20	20	20	46.564	411	411	0	35.208	By MS/MS	By MS/MS	By MS/MS	By MS/MS	By MS/MS	By MS/MS	12.4	5.6	17.3	5.6	11.7	13.9	97664000	29550000
sp|P17066|HSP76_HUMAN;sp|P48741|HSP77_HUMAN	sp|P17066|HSP76_HUMAN;sp|P48741|HSP77_HUMAN	12;6	1;1	1;1	;	2	12	1	1	12	10	12	11	10	11	1	1	1	1	1	1	1	1	1	1	1	1	16.3	1.7	1.7	71.027	643	643;367	0.00070077	4.0289	By MS/MS	By MS/MS	By MS/MS	By MS/MS	By MS/MS	By MS/MS	16.3	15.4	16.3	15.7	15.4	15.7	2980200000	570460000
sp|P17096|HMGA1_HUMAN	sp|P17096|HMGA1_HUMAN	3	3	3		1	3	3	3	3	0	2	2	2	2	3	0	2	2	2	2	3	0	2	2	2	2	22.4	22.4	22.4	11.676	107	107	0	6.0854	By MS/MS		By MS/MS	By MS/MS	By MS/MS	By MS/MS	22.4	0	14	15.9	14	14	660680000	250800000
sp|P17174|AATC_HUMAN	sp|P17174|AATC_HUMAN	17	17	17		1	17	17	17	12	13	15	13	10	13	12	13	15	13	10	13	12	13	15	13	10	13	48.9	48.9	48.9	46.247	413	413	0	89.73	By MS/MS	By MS/MS	By MS/MS	By MS/MS	By MS/MS	By MS/MS	35.1	39.5	44.8	38	33.7	42.1	1488400000	288290000
sp|P17405|ASM_HUMAN	sp|P17405|ASM_HUMAN	2	2	2		1	2	2	2	0	0	0	2	0	1	0	0	0	2	0	1	0	0	0	2	0	1	3.2	3.2	3.2	69.935	631	631	0.00070671	4.3035				By MS/MS		By MS/MS	0	0	0	3.2	0	1.9	22657000	0
sp|P17812|PYRG1_HUMAN;sp|Q9NRF8|PYRG2_HUMAN	sp|P17812|PYRG1_HUMAN	6;1	6;1	6;1		2	6	6	6	5	2	3	3	2	2	5	2	3	3	2	2	5	2	3	3	2	2	11.7	11.7	11.7	66.69	591	591;586	0	21.905	By MS/MS	By MS/MS	By MS/MS	By MS/MS	By MS/MS	By MS/MS	10.3	3.6	6.8	6.1	4.7	4.7	158630000	74289000
sp|P17900|SAP3_HUMAN	sp|P17900|SAP3_HUMAN	7	7	7		1	7	7	7	7	7	7	6	7	7	7	7	7	6	7	7	7	7	7	6	7	7	42	42	42	20.838	193	193	0	115.22	By MS/MS	By MS/MS	By MS/MS	By MS/MS	By MS/MS	By MS/MS	42	42	42	42	42	42	3187600000	958290000
sp|P17931|LEG3_HUMAN	sp|P17931|LEG3_HUMAN	5	5	5		1	5	5	5	0	1	0	5	5	5	0	1	0	5	5	5	0	1	0	5	5	5	20	20	20	26.152	250	250	0	15.931		By matching		By MS/MS	By MS/MS	By MS/MS	0	5.6	0	20	20	20	806280000	0
sp|P17936|IBP3_HUMAN	sp|P17936|IBP3_HUMAN	10	10	10		1	10	10	10	9	8	7	5	7	7	9	8	7	5	7	7	9	8	7	5	7	7	41.9	41.9	41.9	31.674	291	291	0	45.515	By MS/MS	By MS/MS	By MS/MS	By MS/MS	By MS/MS	By MS/MS	33.7	30.6	31.6	18.6	27.1	27.1	6180100000	1740100000
sp|P17980|PRS6A_HUMAN	sp|P17980|PRS6A_HUMAN	8	8	8		1	8	8	8	4	3	7	2	4	4	4	3	7	2	4	4	4	3	7	2	4	4	26.4	26.4	26.4	49.203	439	439	0	25.714	By MS/MS	By MS/MS	By MS/MS	By matching	By MS/MS	By MS/MS	12.1	9.3	24.4	5.7	13.7	13.7	141740000	22061000
sp|P17987|TCPA_HUMAN	sp|P17987|TCPA_HUMAN	22	22	22		1	22	22	22	17	13	16	12	15	18	17	13	16	12	15	18	17	13	16	12	15	18	42.8	42.8	42.8	60.343	556	556	0	81.237	By MS/MS	By MS/MS	By MS/MS	By MS/MS	By MS/MS	By MS/MS	30.6	24.6	32.9	23	31.5	38.5	1656000000	359020000
sp|P18077|RL35A_HUMAN	sp|P18077|RL35A_HUMAN	6	6	6		1	6	6	6	5	3	5	3	1	2	5	3	5	3	1	2	5	3	5	3	1	2	42.7	42.7	42.7	12.538	110	110	0	13.223	By MS/MS	By MS/MS	By MS/MS	By MS/MS	By MS/MS	By MS/MS	33.6	20.9	36.4	20.9	6.4	12.7	401990000	143220000
sp|P18085|ARF4_HUMAN	sp|P18085|ARF4_HUMAN	2	2	2		1	2	2	2	0	0	1	2	0	1	0	0	1	2	0	1	0	0	1	2	0	1	8.3	8.3	8.3	20.511	180	180	0.00068776	3.7183			By MS/MS	By MS/MS		By MS/MS	0	0	4.4	8.3	0	4.4	5858000	0
sp|P18124|RL7_HUMAN	sp|P18124|RL7_HUMAN	7	7	7		1	7	7	7	4	5	6	5	4	4	4	5	6	5	4	4	4	5	6	5	4	4	24.6	24.6	24.6	29.225	248	248	0	19.325	By MS/MS	By MS/MS	By MS/MS	By MS/MS	By MS/MS	By MS/MS	15.7	18.5	24.2	21.4	18.5	17.3	272400000	53140000
sp|P18206|VINC_HUMAN	sp|P18206|VINC_HUMAN	46	46	46		1	46	46	46	36	29	36	36	34	37	36	29	36	36	34	37	36	29	36	36	34	37	42.9	42.9	42.9	123.8	1134	1134	0	304.49	By MS/MS	By MS/MS	By MS/MS	By MS/MS	By MS/MS	By MS/MS	32.9	28.7	34.5	34.5	31.5	38	7337100000	1279400000
sp|P18621|RL17_HUMAN	sp|P18621|RL17_HUMAN	4	4	4		1	4	4	4	3	1	3	0	1	1	3	1	3	0	1	1	3	1	3	0	1	1	27.7	27.7	27.7	21.397	184	184	0	10.357	By MS/MS	By MS/MS	By MS/MS		By MS/MS	By matching	17.9	8.7	22.8	0	8.7	8.7	76980000	24220000
sp|P18669|PGAM1_HUMAN;sp|P15259|PGAM2_HUMAN;sp|Q8N0Y7|PGAM4_HUMAN	sp|P18669|PGAM1_HUMAN	12;5;4	12;5;4	12;5;4		3	12	12	12	7	9	9	10	12	10	7	9	9	10	12	10	7	9	9	10	12	10	55.9	55.9	55.9	28.804	254	254;253;254	0	183.17	By MS/MS	By MS/MS	By MS/MS	By MS/MS	By MS/MS	By MS/MS	34.3	43.3	44.5	53.1	55.9	47.2	4207300000	699480000
sp|P18754|RCC1_HUMAN	sp|P18754|RCC1_HUMAN	3	3	3		1	3	3	3	1	1	1	1	2	1	1	1	1	1	2	1	1	1	1	1	2	1	7.1	7.1	7.1	44.969	421	421	0	5.4418	By MS/MS	By MS/MS	By MS/MS	By MS/MS	By MS/MS	By MS/MS	1.9	3.3	3.3	3.3	5.2	3.3	72793000	0
sp|P18827|SDC1_HUMAN	sp|P18827|SDC1_HUMAN	1	1	1		1	1	1	1	1	1	1	0	0	0	1	1	1	0	0	0	1	1	1	0	0	0	5.5	5.5	5.5	32.461	310	310	0	6.7174	By matching	By MS/MS	By MS/MS				5.5	5.5	5.5	0	0	0	18087000	3314400
sp|P19021|AMD_HUMAN	sp|P19021|AMD_HUMAN	4	4	4		1	4	4	4	1	3	4	1	0	2	1	3	4	1	0	2	1	3	4	1	0	2	3.9	3.9	3.9	108.33	973	973	0	21.344	By MS/MS	By MS/MS	By MS/MS	By MS/MS		By MS/MS	0.7	3	3.9	0.7	0	1.5	22720000	0
sp|P19022|CADH2_HUMAN	sp|P19022|CADH2_HUMAN	7	7	7		1	7	7	7	1	1	1	3	4	7	1	1	1	3	4	7	1	1	1	3	4	7	10.7	10.7	10.7	99.808	906	906	0	29.193	By matching	By matching	By matching	By MS/MS	By MS/MS	By MS/MS	1.3	1.3	1.3	3.8	5	10.7	466180000	40069000
sp|P19338|NUCL_HUMAN	sp|P19338|NUCL_HUMAN	45	45	45		1	45	45	45	38	39	42	38	39	41	38	39	42	38	39	41	38	39	42	38	39	41	46.2	46.2	46.2	76.613	710	710	0	323.31	By MS/MS	By MS/MS	By MS/MS	By MS/MS	By MS/MS	By MS/MS	41.8	44.2	45.9	39.4	44.8	46.2	39392000000	7744000000
sp|P19367|HXK1_HUMAN	sp|P19367|HXK1_HUMAN	3	3	2		1	3	3	2	0	0	0	2	2	2	0	0	0	2	2	2	0	0	0	1	1	1	2.8	2.8	2.1	102.48	917	917	0	7.9728				By MS/MS	By MS/MS	By MS/MS	0	0	0	1.5	2.1	2.1	13427000	0
sp|P19652|A1AG2_HUMAN	sp|P19652|A1AG2_HUMAN	5	5	4		1	5	5	4	4	3	5	4	4	3	4	3	5	4	4	3	3	2	4	3	3	2	22.4	22.4	18.4	23.602	201	201	0	29.046	By MS/MS	By MS/MS	By MS/MS	By MS/MS	By MS/MS	By MS/MS	17.4	9	22.4	13.9	13.9	9	1533500000	384320000
sp|P19823|ITIH2_HUMAN;CON__Q9TRI1	sp|P19823|ITIH2_HUMAN	43;15	43;15	43;15		2	43	43	43	38	37	36	26	26	25	38	37	36	26	26	25	38	37	36	26	26	25	46.3	46.3	46.3	106.46	946	946;946	0	323.31	By MS/MS	By MS/MS	By MS/MS	By MS/MS	By MS/MS	By MS/MS	36.7	40.4	42	29.1	30.7	29.7	24684000000	8074500000
sp|P19875|CXCL2_HUMAN	sp|P19875|CXCL2_HUMAN	3	1	1		1	3	1	1	3	3	3	3	3	3	1	1	1	1	1	1	1	1	1	1	1	1	37.4	10.3	10.3	11.389	107	107	0.001992	3.3309	By MS/MS	By MS/MS	By MS/MS	By MS/MS	By MS/MS	By MS/MS	37.4	37.4	37.4	37.4	37.4	37.4	264520000	94987000
sp|P19876|CXCL3_HUMAN	sp|P19876|CXCL3_HUMAN	4	3	2		1	4	3	2	3	4	4	3	2	2	2	3	3	2	1	1	1	2	2	1	0	0	45.8	30.8	18.7	11.342	107	107	0	26.589	By MS/MS	By MS/MS	By MS/MS	By MS/MS	By MS/MS	By MS/MS	34.6	45.8	45.8	34.6	27.1	27.1	765660000	273480000
sp|P19883|FST_HUMAN	sp|P19883|FST_HUMAN	16	16	16		1	16	16	16	12	13	15	10	8	8	12	13	15	10	8	8	12	13	15	10	8	8	53.2	53.2	53.2	38.007	344	344	0	158.39	By MS/MS	By MS/MS	By MS/MS	By MS/MS	By MS/MS	By MS/MS	34.3	38.1	53.2	28.2	21.8	20.6	3724300000	1173200000
sp|P19957|ELAF_HUMAN	sp|P19957|ELAF_HUMAN	7	7	7		1	7	7	7	0	0	0	7	6	6	0	0	0	7	6	6	0	0	0	7	6	6	47	47	47	12.269	117	117	0	25.24				By MS/MS	By MS/MS	By MS/MS	0	0	0	47	44.4	44.4	656730000	0
sp|P20042|IF2B_HUMAN	sp|P20042|IF2B_HUMAN	5	5	5		1	5	5	5	4	4	4	4	3	3	4	4	4	4	3	3	4	4	4	4	3	3	16.2	16.2	16.2	38.388	333	333	0	15.366	By MS/MS	By MS/MS	By MS/MS	By MS/MS	By MS/MS	By MS/MS	12.6	12.9	12.9	12.6	9.3	9.3	224520000	61938000
sp|P20061|TCO1_HUMAN	sp|P20061|TCO1_HUMAN	6	6	6		1	6	6	6	0	0	1	5	4	6	0	0	1	5	4	6	0	0	1	5	4	6	19.2	19.2	19.2	48.206	433	433	0	37.6			By matching	By MS/MS	By MS/MS	By MS/MS	0	0	4.4	14.8	12.9	19.2	693490000	0
sp|P20290|BTF3_HUMAN	sp|P20290|BTF3_HUMAN	3	3	3		1	3	3	3	1	2	2	3	1	1	1	2	2	3	1	1	1	2	2	3	1	1	7.8	7.8	7.8	22.168	206	206	0	5.5854	By MS/MS	By MS/MS	By MS/MS	By MS/MS	By MS/MS	By MS/MS	3.4	3.9	3.9	7.8	3.4	3.4	498250000	117180000
sp|Q9NRW1|RAB6B_HUMAN;sp|P20340|RAB6A_HUMAN;sp|Q14964|RB39A_HUMAN	sp|Q9NRW1|RAB6B_HUMAN;sp|P20340|RAB6A_HUMAN;sp|Q14964|RB39A_HUMAN	1;1;1	1;1;1	1;1;1	;;	3	1	1	1	1	1	1	1	1	1	1	1	1	1	1	1	1	1	1	1	1	1	5.3	5.3	5.3	23.461	208	208;208;217	0	6.0215	By MS/MS	By MS/MS	By MS/MS	By matching	By MS/MS	By MS/MS	5.3	5.3	5.3	5.3	5.3	5.3	99149000	25575000
sp|P20618|PSB1_HUMAN	sp|P20618|PSB1_HUMAN	6	6	6		1	6	6	6	6	6	6	6	6	6	6	6	6	6	6	6	6	6	6	6	6	6	34.9	34.9	34.9	26.489	241	241	0	63.56	By MS/MS	By MS/MS	By MS/MS	By MS/MS	By MS/MS	By MS/MS	34.9	34.9	34.9	34.9	34.9	34.9	1019000000	208690000
sp|P20674|COX5A_HUMAN	sp|P20674|COX5A_HUMAN	3	3	3		1	3	3	3	1	0	0	1	1	2	1	0	0	1	1	2	1	0	0	1	1	2	20.7	20.7	20.7	16.762	150	150	0	6.2482	By MS/MS			By MS/MS	By MS/MS	By MS/MS	4.7	0	0	6	6	14.7	23868000	0
sp|P20700|LMNB1_HUMAN	sp|P20700|LMNB1_HUMAN	26	24	23		1	26	24	23	14	8	10	18	18	18	14	8	10	16	17	16	13	8	10	15	16	15	37.5	36	34.6	66.408	586	586	0	98.717	By MS/MS	By MS/MS	By MS/MS	By MS/MS	By MS/MS	By MS/MS	23	13.7	16.7	25.9	30.7	28.2	2042200000	235650000
sp|P20810|ICAL_HUMAN	sp|P20810|ICAL_HUMAN	12	12	12		1	12	12	12	4	2	2	10	8	10	4	2	2	10	8	10	4	2	2	10	8	10	22.2	22.2	22.2	76.572	708	708	0	65.037	By MS/MS	By MS/MS	By MS/MS	By MS/MS	By MS/MS	By MS/MS	8.1	4.4	4.4	15.7	17.4	18.4	1278200000	43474000
sp|P20827|EFNA1_HUMAN	sp|P20827|EFNA1_HUMAN	5	5	5		1	5	5	5	1	2	2	4	5	4	1	2	2	4	5	4	1	2	2	4	5	4	18	18	18	23.787	205	205	0	14.979	By MS/MS	By MS/MS	By matching	By MS/MS	By MS/MS	By MS/MS	3.9	8.3	8.3	17.6	18	17.6	903190000	15085000
sp|P20908|CO5A1_HUMAN;sp|P12107|COBA1_HUMAN	sp|P20908|CO5A1_HUMAN	10;1	10;1	10;1		2	10	10	10	0	0	0	8	7	7	0	0	0	8	7	7	0	0	0	8	7	7	6.6	6.6	6.6	183.56	1838	1838;1806	0	38.101				By MS/MS	By MS/MS	By MS/MS	0	0	0	5.1	4.6	4.6	409010000	0
sp|P20933|ASPG_HUMAN	sp|P20933|ASPG_HUMAN	9	9	9		1	9	9	9	4	3	1	8	5	7	4	3	1	8	5	7	4	3	1	8	5	7	29.8	29.8	29.8	37.208	346	346	0	126.79	By MS/MS	By MS/MS	By MS/MS	By MS/MS	By MS/MS	By MS/MS	12.1	10.1	3.5	26.6	14.5	23.7	724280000	79448000
sp|P20962|PTMS_HUMAN	sp|P20962|PTMS_HUMAN	1	1	1		1	1	1	1	1	1	1	1	1	1	1	1	1	1	1	1	1	1	1	1	1	1	10.8	10.8	10.8	11.53	102	102	0.0019854	3.2967	By MS/MS	By MS/MS	By MS/MS	By MS/MS	By MS/MS	By MS/MS	10.8	10.8	10.8	10.8	10.8	10.8	1086000000	203080000
sp|P21266|GSTM3_HUMAN;sp|P46439|GSTM5_HUMAN	sp|P21266|GSTM3_HUMAN	6;1	6;1	5;0		2	6	6	5	3	1	5	1	2	1	3	1	5	1	2	1	3	1	4	1	2	1	30.2	30.2	26.2	26.559	225	225;218	0	29.289	By MS/MS	By MS/MS	By MS/MS	By matching	By MS/MS	By MS/MS	15.6	5.3	26.2	5.3	9.8	4.4	70334000	19055000
sp|P21283|VATC1_HUMAN	sp|P21283|VATC1_HUMAN	2	2	2		1	2	2	2	1	1	2	1	1	2	1	1	2	1	1	2	1	1	2	1	1	2	6.5	6.5	6.5	43.941	382	382	0	4.7265	By MS/MS	By MS/MS	By MS/MS	By MS/MS	By MS/MS	By MS/MS	3.4	3.4	6.5	3.4	3.4	6.5	1235800000	255310000
sp|P21291|CSRP1_HUMAN	sp|P21291|CSRP1_HUMAN	2	2	2		1	2	2	2	1	0	0	2	0	0	1	0	0	2	0	0	1	0	0	2	0	0	14	14	14	20.567	193	193	0	7.1368	By MS/MS			By MS/MS			8.8	0	0	14	0	0	96637000	48271000
sp|P21333|FLNA_HUMAN	sp|P21333|FLNA_HUMAN	74	74	68		1	74	74	68	17	12	13	63	53	62	17	12	13	63	53	62	17	12	13	57	50	57	35.5	35.5	33.5	280.74	2647	2647	0	323.31	By MS/MS	By MS/MS	By MS/MS	By MS/MS	By MS/MS	By MS/MS	7.3	4.9	6.5	30.3	26.9	31.3	9675200000	210880000
sp|P21399|ACOC_HUMAN	sp|P21399|ACOC_HUMAN	2	2	2		1	2	2	2	1	0	1	1	0	0	1	0	1	1	0	0	1	0	1	1	0	0	1.9	1.9	1.9	98.398	889	889	0.00067751	3.5638	By MS/MS		By matching	By MS/MS			1	0	0.9	0.9	0	0	5422600	0
sp|P21741|MK_HUMAN	sp|P21741|MK_HUMAN	10	10	10		1	10	10	10	10	10	10	9	9	8	10	10	10	9	9	8	10	10	10	9	9	8	60.8	60.8	60.8	15.585	143	143	0	184.87	By MS/MS	By MS/MS	By MS/MS	By MS/MS	By MS/MS	By MS/MS	60.8	60.8	60.8	55.2	55.2	49.7	8523100000	2263500000
sp|P21926|CD9_HUMAN	sp|P21926|CD9_HUMAN	1	1	1		1	1	1	1	1	0	1	1	1	1	1	0	1	1	1	1	1	0	1	1	1	1	4.4	4.4	4.4	25.416	228	228	0.0045455	3.0702	By matching		By MS/MS	By MS/MS	By MS/MS	By MS/MS	4.4	0	4.4	4.4	4.4	4.4	90672000	6186600
sp|P22061|PIMT_HUMAN	sp|P22061|PIMT_HUMAN	7	7	7		1	7	7	7	3	3	4	5	4	5	3	3	4	5	4	5	3	3	4	5	4	5	41.9	41.9	41.9	24.636	227	227	0	90.639	By MS/MS	By MS/MS	By MS/MS	By MS/MS	By MS/MS	By MS/MS	19.8	18.9	29.1	30	26.4	30	342760000	8351600
sp|P22102|PUR2_HUMAN	sp|P22102|PUR2_HUMAN	13	13	13		1	13	13	13	11	9	9	6	5	6	11	9	9	6	5	6	11	9	9	6	5	6	14.6	14.6	14.6	107.77	1010	1010	0	66.386	By MS/MS	By MS/MS	By MS/MS	By MS/MS	By MS/MS	By MS/MS	11.9	11.1	10.3	6.2	5.6	7.4	482530000	189250000
sp|P22234|PUR6_HUMAN	sp|P22234|PUR6_HUMAN	12	12	12		1	12	12	12	10	7	10	9	10	9	10	7	10	9	10	9	10	7	10	9	10	9	32.5	32.5	32.5	47.079	425	425	0	60.539	By MS/MS	By MS/MS	By MS/MS	By MS/MS	By MS/MS	By MS/MS	25.4	18.6	29.2	22.8	25.9	24	1420900000	298070000
sp|P22307|NLTP_HUMAN	sp|P22307|NLTP_HUMAN	5	5	5		1	5	5	5	1	1	3	3	4	4	1	1	3	3	4	4	1	1	3	3	4	4	11	11	11	58.993	547	547	0	30.541	By matching	By MS/MS	By MS/MS	By MS/MS	By MS/MS	By MS/MS	1.6	1.6	6.6	5.3	8.8	9.5	135260000	24081000
sp|P22314|UBA1_HUMAN	sp|P22314|UBA1_HUMAN	23	23	23		1	23	23	23	12	6	11	14	15	16	12	6	11	14	15	16	12	6	11	14	15	16	26.1	26.1	26.1	117.85	1058	1058	0	97.309	By MS/MS	By MS/MS	By MS/MS	By MS/MS	By MS/MS	By MS/MS	13.4	7.6	14.9	14.8	16.9	19.4	936670000	140000000
sp|P22392|NDKB_HUMAN;sp|O60361|NDK8_HUMAN	sp|P22392|NDKB_HUMAN;sp|O60361|NDK8_HUMAN	12;6	12;6	7;4	;	2	12	12	7	12	12	12	12	12	12	12	12	12	12	12	12	7	7	7	7	7	7	71.7	71.7	40.8	17.298	152	152;137	0	126.37	By MS/MS	By MS/MS	By MS/MS	By MS/MS	By MS/MS	By MS/MS	71.7	71.7	71.7	71.7	71.7	71.7	19871000000	3136800000
sp|P22455|FGFR4_HUMAN	sp|P22455|FGFR4_HUMAN	3	3	3		1	3	3	3	2	2	3	0	1	0	2	2	3	0	1	0	2	2	3	0	1	0	5	5	5	87.953	802	802	0	11.127	By MS/MS	By MS/MS	By MS/MS		By MS/MS		3.1	3.1	5	0	1.2	0	28315000	7365900
sp|P22626|ROA2_HUMAN	sp|P22626|ROA2_HUMAN	24	24	23		1	24	24	23	22	21	21	21	20	23	22	21	21	21	20	23	21	20	20	20	19	22	60.6	60.6	60.6	37.429	353	353	0	323.31	By MS/MS	By MS/MS	By MS/MS	By MS/MS	By MS/MS	By MS/MS	51.3	49	53.8	49	46.5	53.5	21224000000	4423400000
sp|P22676|CALB2_HUMAN	sp|P22676|CALB2_HUMAN	1	1	1		1	1	1	1	0	0	0	1	0	0	0	0	0	1	0	0	0	0	0	1	0	0	3.7	3.7	3.7	31.54	271	271	1	-2				By MS/MS			0	0	0	3.7	0	0	0	0
sp|P22692|IBP4_HUMAN	sp|P22692|IBP4_HUMAN	10	10	10		1	10	10	10	8	7	8	9	8	9	8	7	8	9	8	9	8	7	8	9	8	9	46.9	46.9	46.9	27.934	258	258	0	139.61	By MS/MS	By MS/MS	By MS/MS	By MS/MS	By MS/MS	By MS/MS	34.9	36.8	41.5	44.2	41.5	44.2	7048400000	824390000
sp|P23142|FBLN1_HUMAN;CON__ENSEMBL:ENSBTAP00000016046	sp|P23142|FBLN1_HUMAN;CON__ENSEMBL:ENSBTAP00000016046	18;9	18;9	18;9	;	2	18	18	18	14	10	11	16	15	17	14	10	11	16	15	17	14	10	11	16	15	17	36.4	36.4	36.4	77.213	703	703;706	0	170.6	By MS/MS	By MS/MS	By MS/MS	By MS/MS	By MS/MS	By MS/MS	19.9	14.4	15.6	26.5	24.2	34.1	12597000000	1080500000
sp|P23193|TCEA1_HUMAN	sp|P23193|TCEA1_HUMAN	3	3	3		1	3	3	3	0	1	2	3	2	3	0	1	2	3	2	3	0	1	2	3	2	3	10.3	10.3	10.3	33.969	301	301	0	9.1878		By MS/MS	By MS/MS	By MS/MS	By MS/MS	By MS/MS	0	4.3	7.6	10.3	7	10.3	127750000	0
sp|P23246|SFPQ_HUMAN	sp|P23246|SFPQ_HUMAN	26	26	25		1	26	26	25	21	17	18	22	17	22	21	17	18	22	17	22	20	16	17	21	16	21	36.5	36.5	35.4	76.149	707	707	0	126.3	By MS/MS	By MS/MS	By MS/MS	By MS/MS	By MS/MS	By MS/MS	28	23.1	26	30.7	25.9	32.4	6042300000	1317500000
sp|P23284|PPIB_HUMAN	sp|P23284|PPIB_HUMAN	18	18	18		1	18	18	18	17	18	17	13	14	14	17	18	17	13	14	14	17	18	17	13	14	14	61.6	61.6	61.6	23.742	216	216	0	197.58	By MS/MS	By MS/MS	By MS/MS	By MS/MS	By MS/MS	By MS/MS	61.6	61.6	58.8	55.6	55.1	55.6	34794000000	10106000000
sp|P23381|SYWC_HUMAN	sp|P23381|SYWC_HUMAN	5	5	5		1	5	5	5	2	2	4	1	2	4	2	2	4	1	2	4	2	2	4	1	2	4	16.8	16.8	16.8	53.165	471	471	0	15.315	By MS/MS	By MS/MS	By MS/MS	By matching	By matching	By MS/MS	6.4	7.6	13.8	3.4	7.6	13.8	112110000	14391000
sp|P23396|RS3_HUMAN	sp|P23396|RS3_HUMAN	19	19	19		1	19	19	19	17	17	17	16	18	15	17	17	17	16	18	15	17	17	17	16	18	15	75.7	75.7	75.7	26.688	243	243	0	83.087	By MS/MS	By MS/MS	By MS/MS	By MS/MS	By MS/MS	By MS/MS	63.8	66.3	74.5	66.7	74.9	68.3	3855500000	721020000
sp|P23434|GCSH_HUMAN	sp|P23434|GCSH_HUMAN	1	1	1		1	1	1	1	1	1	1	1	1	1	1	1	1	1	1	1	1	1	1	1	1	1	5.8	5.8	5.8	18.884	173	173	0.0062972	2.7601	By MS/MS	By MS/MS	By MS/MS	By MS/MS	By MS/MS	By MS/MS	5.8	5.8	5.8	5.8	5.8	5.8	123740000	11563000
sp|P23470|PTPRG_HUMAN	sp|P23470|PTPRG_HUMAN	2	2	2		1	2	2	2	0	1	1	1	0	1	0	1	1	1	0	1	0	1	1	1	0	1	1.9	1.9	1.9	162	1445	1445	0	5.7625		By MS/MS	By MS/MS	By matching		By MS/MS	0	0.9	1	1	0	1	14688000	0
sp|P23526|SAHH_HUMAN	sp|P23526|SAHH_HUMAN	19	19	19		1	19	19	19	17	15	14	15	14	14	17	15	14	15	14	14	17	15	14	15	14	14	42.8	42.8	42.8	47.716	432	432	0	104.89	By MS/MS	By MS/MS	By MS/MS	By MS/MS	By MS/MS	By MS/MS	35.2	35	36.1	35.9	33.1	33.1	3704300000	930660000
sp|P23528|COF1_HUMAN	sp|P23528|COF1_HUMAN	19	19	14		1	19	19	14	17	15	17	16	17	18	17	15	17	16	17	18	13	11	13	12	12	13	84.3	84.3	61.4	18.502	166	166	0	126.6	By MS/MS	By MS/MS	By MS/MS	By MS/MS	By MS/MS	By MS/MS	84.3	84.3	84.3	81.3	84.3	84.3	20347000000	4002400000
sp|P23588|IF4B_HUMAN	sp|P23588|IF4B_HUMAN	16	16	16		1	16	16	16	12	7	8	14	6	11	12	7	8	14	6	11	12	7	8	14	6	11	25	25	25	69.15	611	611	0	121.44	By MS/MS	By MS/MS	By MS/MS	By MS/MS	By MS/MS	By MS/MS	19.5	12.4	12.4	20.3	9	14.6	3475800000	579200000
sp|P23919|KTHY_HUMAN	sp|P23919|KTHY_HUMAN	3	3	3		1	3	3	3	2	0	0	1	0	0	2	0	0	1	0	0	2	0	0	1	0	0	16	16	16	23.819	212	212	0	6.4123	By MS/MS			By MS/MS			10.4	0	0	5.7	0	0	0	0
sp|P24534|EF1B_HUMAN	sp|P24534|EF1B_HUMAN	6	5	5		1	6	5	5	6	5	6	6	6	6	5	4	5	5	5	5	5	4	5	5	5	5	33.3	30.2	30.2	24.763	225	225	0	44.456	By MS/MS	By MS/MS	By MS/MS	By MS/MS	By MS/MS	By MS/MS	33.3	22.7	33.3	33.3	33.3	33.3	4026100000	687710000
sp|P24592|IBP6_HUMAN	sp|P24592|IBP6_HUMAN	6	6	6		1	6	6	6	0	0	0	6	5	5	0	0	0	6	5	5	0	0	0	6	5	5	31.7	31.7	31.7	25.322	240	240	0	74.725				By MS/MS	By MS/MS	By MS/MS	0	0	0	31.7	31.7	31.7	2301700000	0
sp|P24593|IBP5_HUMAN	sp|P24593|IBP5_HUMAN	4	4	4		1	4	4	4	0	0	0	1	3	3	0	0	0	1	3	3	0	0	0	1	3	3	15.8	15.8	15.8	30.57	272	272	0	15.86				By matching	By MS/MS	By MS/MS	0	0	0	2.9	12.9	9.9	128420000	0
sp|P24666|PPAC_HUMAN	sp|P24666|PPAC_HUMAN	2	2	2		1	2	2	2	2	2	0	2	2	2	2	2	0	2	2	2	2	2	0	2	2	2	12.7	12.7	12.7	18.042	158	158	0	13.347	By MS/MS	By MS/MS		By MS/MS	By MS/MS	By MS/MS	12.7	12.7	0	12.7	12.7	12.7	87019000	24473000
sp|P24752|THIL_HUMAN	sp|P24752|THIL_HUMAN	3	3	3		1	3	3	3	1	0	0	0	1	2	1	0	0	0	1	2	1	0	0	0	1	2	6.3	6.3	6.3	45.199	427	427	0	9.27	By MS/MS				By MS/MS	By MS/MS	2.8	0	0	0	1.6	3.5	81153000	0
sp|P25205|MCM3_HUMAN	sp|P25205|MCM3_HUMAN	7	7	7		1	7	7	7	3	1	5	4	3	4	3	1	5	4	3	4	3	1	5	4	3	4	9	9	9	90.98	808	808	0	22.308	By MS/MS	By MS/MS	By MS/MS	By MS/MS	By MS/MS	By MS/MS	4.2	1	6.9	4.6	3.3	4.5	87902000	13730000
sp|P25325|THTM_HUMAN	sp|P25325|THTM_HUMAN	3	3	3		1	3	3	3	0	3	1	0	0	0	0	3	1	0	0	0	0	3	1	0	0	0	12.8	12.8	12.8	33.178	297	297	0	7.6088		By MS/MS	By MS/MS				0	12.8	3	0	0	0	19324000	0
sp|P25398|RS12_HUMAN	sp|P25398|RS12_HUMAN	11	11	11		1	11	11	11	7	5	7	7	6	6	7	5	7	7	6	6	7	5	7	7	6	6	81.1	81.1	81.1	14.515	132	132	0	114.48	By MS/MS	By MS/MS	By MS/MS	By MS/MS	By MS/MS	By MS/MS	54.5	35.6	50	68.2	56.1	49.2	3730300000	770660000
sp|P25685|DNJB1_HUMAN	sp|P25685|DNJB1_HUMAN	2	2	2		1	2	2	2	2	1	2	1	1	0	2	1	2	1	1	0	2	1	2	1	1	0	5.6	5.6	5.6	38.044	340	340	0.00069061	3.7863	By MS/MS	By MS/MS	By MS/MS	By matching	By matching		5.6	2.9	5.6	2.9	2.9	0	60231000	15049000
sp|P25705|ATPA_HUMAN	sp|P25705|ATPA_HUMAN	1	1	1		1	1	1	1	0	0	1	0	1	0	0	0	1	0	1	0	0	0	1	0	1	0	1.8	1.8	1.8	59.75	553	553	0.0013477	3.4927			By MS/MS		By MS/MS		0	0	1.8	0	1.8	0	16534000	0
sp|P25786|PSA1_HUMAN	sp|P25786|PSA1_HUMAN	10	10	10		1	10	10	10	7	5	5	8	6	8	7	5	5	8	6	8	7	5	5	8	6	8	39.2	39.2	39.2	29.555	263	263	0	28.989	By MS/MS	By MS/MS	By MS/MS	By MS/MS	By MS/MS	By MS/MS	24.3	16	16	28.9	20.5	29.7	1461300000	286060000
sp|P25787|PSA2_HUMAN	sp|P25787|PSA2_HUMAN	8	8	8		1	8	8	8	5	3	5	3	4	2	5	3	5	3	4	2	5	3	5	3	4	2	32.9	32.9	32.9	25.898	234	234	0	24.551	By MS/MS	By MS/MS	By MS/MS	By MS/MS	By MS/MS	By MS/MS	20.5	8.5	25.6	8.1	16.7	7.7	623140000	212040000
sp|P25788|PSA3_HUMAN	sp|P25788|PSA3_HUMAN	10	10	10		1	10	10	10	5	8	8	8	8	7	5	8	8	8	8	7	5	8	8	8	8	7	34.9	34.9	34.9	28.433	255	255	0	38.736	By MS/MS	By MS/MS	By MS/MS	By MS/MS	By MS/MS	By MS/MS	15.7	30.2	27.5	27.8	30.6	27.1	1162800000	254350000
sp|P25789|PSA4_HUMAN	sp|P25789|PSA4_HUMAN	9	9	9		1	9	9	9	5	5	7	6	6	7	5	5	7	6	6	7	5	5	7	6	6	7	44.1	44.1	44.1	29.483	261	261	0	60.227	By MS/MS	By MS/MS	By MS/MS	By MS/MS	By MS/MS	By MS/MS	19.5	16.1	33.7	20.3	27.2	31.4	932180000	131190000
sp|P25815|S100P_HUMAN	sp|P25815|S100P_HUMAN	4	4	4		1	4	4	4	0	0	0	3	2	4	0	0	0	3	2	4	0	0	0	3	2	4	38.9	38.9	38.9	10.4	95	95	0	24.88				By MS/MS	By MS/MS	By MS/MS	0	0	0	34.7	24.2	38.9	417720000	0
sp|P26022|PTX3_HUMAN	sp|P26022|PTX3_HUMAN	1	1	1		1	1	1	1	0	0	0	1	1	1	0	0	0	1	1	1	0	0	0	1	1	1	2.6	2.6	2.6	41.975	381	381	0.0045132	2.9913				By matching	By MS/MS	By MS/MS	0	0	0	2.6	2.6	2.6	30053000	0
sp|P26038|MOES_HUMAN	sp|P26038|MOES_HUMAN	36	24	24		1	36	24	24	22	24	28	26	28	28	13	15	18	16	19	17	13	15	18	16	19	17	50.4	34.8	34.8	67.819	577	577	0	135.22	By MS/MS	By MS/MS	By MS/MS	By MS/MS	By MS/MS	By MS/MS	32.1	35.4	36.9	37.6	41.1	39.9	3589600000	710690000
sp|P26368|U2AF2_HUMAN	sp|P26368|U2AF2_HUMAN	5	5	5		1	5	5	5	2	2	3	3	3	5	2	2	3	3	3	5	2	2	3	3	3	5	11.4	11.4	11.4	53.5	475	475	0	13.043	By matching	By MS/MS	By MS/MS	By MS/MS	By MS/MS	By MS/MS	5.5	5.5	7.8	7.8	7.8	11.4	183650000	17756000
sp|P26373|RL13_HUMAN	sp|P26373|RL13_HUMAN	3	3	3		1	3	3	3	2	2	3	3	3	2	2	2	3	3	3	2	2	2	3	3	3	2	16.1	16.1	16.1	24.261	211	211	0	16.508	By MS/MS	By MS/MS	By MS/MS	By MS/MS	By MS/MS	By MS/MS	11.4	11.4	16.1	16.1	16.1	11.4	303450000	71726000
sp|P26447|S10A4_HUMAN	sp|P26447|S10A4_HUMAN	6	6	6		1	6	6	6	0	0	0	6	6	4	0	0	0	6	6	4	0	0	0	6	6	4	45.5	45.5	45.5	11.728	101	101	0	31.249				By MS/MS	By MS/MS	By MS/MS	0	0	0	45.5	45.5	35.6	4490300000	0
sp|P26583|HMGB2_HUMAN	sp|P26583|HMGB2_HUMAN	8	6	6		1	8	6	6	6	4	4	8	6	5	5	3	3	6	5	4	5	3	3	6	5	4	33.5	23.4	23.4	24.033	209	209	0	39.403	By MS/MS	By MS/MS	By MS/MS	By MS/MS	By MS/MS	By MS/MS	23.9	16.7	16.7	33.5	23.9	23.4	601990000	163130000
sp|P26599|PTBP1_HUMAN;sp|O95758|PTBP3_HUMAN	sp|P26599|PTBP1_HUMAN	12;3	12;3	12;3		2	12	12	12	11	9	11	10	9	10	11	9	11	10	9	10	11	9	11	10	9	10	25.2	25.2	25.2	57.221	531	531;552	0	64.991	By MS/MS	By MS/MS	By MS/MS	By MS/MS	By MS/MS	By MS/MS	25.2	18.8	23.4	21.7	18.8	22.2	3746700000	749350000
sp|P26639|SYTC_HUMAN	sp|P26639|SYTC_HUMAN	14	14	14		1	14	14	14	10	7	10	11	9	10	10	7	10	11	9	10	10	7	10	11	9	10	21.4	21.4	21.4	83.434	723	723	0	64.965	By MS/MS	By MS/MS	By MS/MS	By MS/MS	By MS/MS	By MS/MS	13.8	9.4	16.3	16.7	14.4	16	879750000	160600000
sp|P26641|EF1G_HUMAN	sp|P26641|EF1G_HUMAN	15	15	15		1	15	15	15	13	12	12	13	11	12	13	12	12	13	11	12	13	12	12	13	11	12	28.1	28.1	28.1	50.118	437	437	0	97.117	By MS/MS	By MS/MS	By MS/MS	By MS/MS	By MS/MS	By MS/MS	26.5	22	24.7	24.7	22	22	4820700000	1262200000
sp|P26885|FKBP2_HUMAN	sp|P26885|FKBP2_HUMAN	3	3	3		1	3	3	3	2	1	2	1	2	2	2	1	2	1	2	2	2	1	2	1	2	2	19	19	19	15.649	142	142	0	9.7844	By MS/MS	By MS/MS	By MS/MS	By matching	By MS/MS	By MS/MS	18.3	9.2	18.3	8.5	18.3	18.3	105630000	26659000
sp|P27348|1433T_HUMAN	sp|P27348|1433T_HUMAN	16	11	10		1	16	11	10	13	10	13	14	13	12	8	6	8	10	8	7	7	5	7	9	7	6	51.8	44.1	41.2	27.764	245	245	0	109.18	By MS/MS	By MS/MS	By MS/MS	By MS/MS	By MS/MS	By MS/MS	47.3	41.2	46.9	51.8	46.9	46.9	1934300000	339350000
sp|P27635|RL10_HUMAN;sp|Q96L21|RL10L_HUMAN	sp|P27635|RL10_HUMAN;sp|Q96L21|RL10L_HUMAN	4;2	4;2	4;2	;	2	4	4	4	1	1	2	0	0	0	1	1	2	0	0	0	1	1	2	0	0	0	26.6	26.6	26.6	24.604	214	214;214	0	13.828	By MS/MS	By MS/MS	By MS/MS				4.2	4.2	18.2	0	0	0	38259000	35312000
sp|P27694|RFA1_HUMAN	sp|P27694|RFA1_HUMAN	2	2	2		1	2	2	2	1	0	0	1	1	1	1	0	0	1	1	1	1	0	0	1	1	1	5	5	5	68.137	616	616	0	6.1573	By MS/MS			By MS/MS	By matching	By MS/MS	1.9	0	0	1.9	1.9	3.1	40773000	26838000
sp|P27695|APEX1_HUMAN	sp|P27695|APEX1_HUMAN	7	7	7		1	7	7	7	6	5	6	6	6	7	6	5	6	6	6	7	6	5	6	6	6	7	30.2	30.2	30.2	35.554	318	318	0	37.045	By MS/MS	By MS/MS	By MS/MS	By MS/MS	By MS/MS	By MS/MS	24.2	20.8	24.2	24.2	24.2	30.2	1359000000	282250000
sp|P27708|PYR1_HUMAN	sp|P27708|PYR1_HUMAN	4	2	2		1	4	2	2	3	1	2	3	2	3	2	1	2	1	0	1	2	1	2	1	0	1	1.7	0.9	0.9	242.98	2225	2225	0	5.2274	By MS/MS	By matching	By MS/MS	By matching	By matching	By MS/MS	1.3	0.5	0.9	1.3	0.7	1.3	44450000	19830000
sp|P27797|CALR_HUMAN	sp|P27797|CALR_HUMAN	10	10	10		1	10	10	10	8	5	3	7	5	6	8	5	3	7	5	6	8	5	3	7	5	6	24.5	24.5	24.5	48.141	417	417	0	58.667	By MS/MS	By MS/MS	By MS/MS	By MS/MS	By MS/MS	By MS/MS	15.8	12.7	8.6	15.6	12.7	17.7	1857400000	425710000
sp|P27816|MAP4_HUMAN	sp|P27816|MAP4_HUMAN	30	30	30		1	30	30	30	14	9	7	24	19	22	14	9	7	24	19	22	14	9	7	24	19	22	32.6	32.6	32.6	121	1152	1152	0	144.37	By MS/MS	By MS/MS	By MS/MS	By MS/MS	By MS/MS	By MS/MS	13.4	10.2	8.2	25.8	21.4	25.8	2727900000	416960000
sp|P27824|CALX_HUMAN	sp|P27824|CALX_HUMAN	1	1	1		1	1	1	1	1	0	1	0	0	0	1	0	1	0	0	0	1	0	1	0	0	0	2.7	2.7	2.7	67.567	592	592	0	7.2591	By MS/MS		By MS/MS				2.7	0	2.7	0	0	0	8805200	3529600
sp|P28066|PSA5_HUMAN	sp|P28066|PSA5_HUMAN	5	5	5		1	5	5	5	5	4	5	4	5	4	5	4	5	4	5	4	5	4	5	4	5	4	27.8	27.8	27.8	26.411	241	241	0	48.626	By MS/MS	By MS/MS	By MS/MS	By MS/MS	By MS/MS	By MS/MS	27.8	19.9	27.8	23.7	27.8	19.9	963990000	199750000
sp|P28070|PSB4_HUMAN	sp|P28070|PSB4_HUMAN	6	6	6		1	6	6	6	2	3	3	3	2	4	2	3	3	3	2	4	2	3	3	3	2	4	31.8	31.8	31.8	29.204	264	264	0	13.255	By MS/MS	By MS/MS	By MS/MS	By MS/MS	By MS/MS	By MS/MS	6.4	10.2	16.7	10.2	6.4	18.6	347410000	54148000
sp|P28072|PSB6_HUMAN	sp|P28072|PSB6_HUMAN	6	6	6		1	6	6	6	4	5	4	2	6	2	4	5	4	2	6	2	4	5	4	2	6	2	28.9	28.9	28.9	25.357	239	239	0	15.411	By MS/MS	By MS/MS	By MS/MS	By MS/MS	By MS/MS	By MS/MS	15.9	19.7	20.1	8.8	28.9	8.8	1231700000	166100000
sp|P28074|PSB5_HUMAN	sp|P28074|PSB5_HUMAN	7	7	7		1	7	7	7	4	3	4	4	4	4	4	3	4	4	4	4	4	3	4	4	4	4	30.8	30.8	30.8	28.48	263	263	0	33.333	By MS/MS	By MS/MS	By MS/MS	By MS/MS	By MS/MS	By MS/MS	18.6	13.3	19.4	17.9	16.7	17.1	242540000	50840000
sp|P28482|MK01_HUMAN	sp|P28482|MK01_HUMAN	4	4	4		1	4	4	4	3	2	3	0	2	1	3	2	3	0	2	1	3	2	3	0	2	1	11.4	11.4	11.4	41.389	360	360	0	13.222	By MS/MS	By MS/MS	By MS/MS		By MS/MS	By MS/MS	8.3	4.4	7.5	0	6.4	2.5	0	0
sp|P28799|GRN_HUMAN	sp|P28799|GRN_HUMAN	27	27	27		1	27	27	27	18	19	19	25	24	26	18	19	19	25	24	26	18	19	19	25	24	26	42	42	42	63.544	593	593	0	323.31	By MS/MS	By MS/MS	By MS/MS	By MS/MS	By MS/MS	By MS/MS	32.9	33.4	33.4	40.3	42	42	41130000000	2148300000
sp|P28838|AMPL_HUMAN	sp|P28838|AMPL_HUMAN	6	6	6		1	6	6	6	4	2	1	2	1	2	4	2	1	2	1	2	4	2	1	2	1	2	15	15	15	56.166	519	519	0	11.692	By MS/MS	By MS/MS	By MS/MS	By MS/MS	By MS/MS	By MS/MS	9.8	4.4	3.1	4	3.5	5.4	15363000	2638300
sp|P29083|T2EA_HUMAN	sp|P29083|T2EA_HUMAN	1	1	1		1	1	1	1	0	0	1	0	0	1	0	0	1	0	0	1	0	0	1	0	0	1	3	3	3	49.452	439	439	0	4.7247			By MS/MS			By MS/MS	0	0	3	0	0	3	0	0
sp|P29218|IMPA1_HUMAN	sp|P29218|IMPA1_HUMAN	3	3	3		1	3	3	3	1	0	1	1	1	1	1	0	1	1	1	1	1	0	1	1	1	1	13.4	13.4	13.4	30.188	277	277	0	12.336	By MS/MS		By MS/MS	By matching	By MS/MS	By MS/MS	3.6	0	5.8	3.6	4	4	20173000	3136500
sp|P29279|CCN2_HUMAN	sp|P29279|CCN2_HUMAN	25	25	25		1	25	25	25	25	22	23	20	20	20	25	22	23	20	20	20	25	22	23	20	20	20	70.2	70.2	70.2	38.091	349	349	0	314.87	By MS/MS	By MS/MS	By MS/MS	By MS/MS	By MS/MS	By MS/MS	70.2	67.6	68.5	62.5	59	59	15515000000	4558500000
sp|P29401|TKT_HUMAN	sp|P29401|TKT_HUMAN	25	25	25		1	25	25	25	17	16	17	24	23	24	17	16	17	24	23	24	17	16	17	24	23	24	41.7	41.7	41.7	67.877	623	623	0	200.49	By MS/MS	By MS/MS	By MS/MS	By MS/MS	By MS/MS	By MS/MS	25.2	25.8	27.3	41.7	37.1	40.6	17315000000	763910000
sp|P29692|EF1D_HUMAN	sp|P29692|EF1D_HUMAN	12	12	11		1	12	12	11	11	9	9	9	10	10	11	9	9	9	10	10	10	8	8	8	9	9	47.7	47.7	45.2	31.121	281	281	0	108.79	By MS/MS	By MS/MS	By MS/MS	By MS/MS	By MS/MS	By MS/MS	45.2	37.7	34.2	34.2	42.7	42.7	5356800000	936480000
sp|P29966|MARCS_HUMAN	sp|P29966|MARCS_HUMAN	3	3	3		1	3	3	3	1	2	2	3	2	2	1	2	2	3	2	2	1	2	2	3	2	2	12.3	12.3	12.3	31.554	332	332	0	26.309	By MS/MS	By MS/MS	By MS/MS	By MS/MS	By MS/MS	By MS/MS	2.1	7.8	7.8	12.3	7.8	7.8	708430000	113480000
sp|P30040|ERP29_HUMAN	sp|P30040|ERP29_HUMAN	10	10	10		1	10	10	10	9	8	9	9	10	10	9	8	9	9	10	10	9	8	9	9	10	10	37.5	37.5	37.5	28.993	261	261	0	77.901	By MS/MS	By MS/MS	By MS/MS	By MS/MS	By MS/MS	By MS/MS	37.5	32.6	34.9	37.5	37.5	37.5	3015000000	399240000
sp|P30041|PRDX6_HUMAN	sp|P30041|PRDX6_HUMAN	13	13	13		1	13	13	13	9	8	10	9	11	13	9	8	10	9	11	13	9	8	10	9	11	13	56.7	56.7	56.7	25.035	224	224	0	66.923	By MS/MS	By MS/MS	By MS/MS	By MS/MS	By MS/MS	By MS/MS	41.1	37.9	45.5	48.7	48.7	56.7	3168200000	449520000
sp|P30043|BLVRB_HUMAN	sp|P30043|BLVRB_HUMAN	3	3	3		1	3	3	3	1	2	3	3	3	3	1	2	3	3	3	3	1	2	3	3	3	3	16.5	16.5	16.5	22.119	206	206	0	12.276	By MS/MS	By MS/MS	By MS/MS	By MS/MS	By MS/MS	By MS/MS	4.4	9.2	16.5	16.5	16.5	16.5	379410000	24735000
sp|P30044|PRDX5_HUMAN	sp|P30044|PRDX5_HUMAN	9	9	9		1	9	9	9	5	5	5	9	7	9	5	5	5	9	7	9	5	5	5	9	7	9	55.6	55.6	55.6	22.086	214	214	0	60.695	By MS/MS	By MS/MS	By MS/MS	By MS/MS	By MS/MS	By MS/MS	32.2	37.4	37.4	55.6	44.9	55.6	1088700000	38621000
sp|P30046|DOPD_HUMAN;sp|A6NHG4|DDTL_HUMAN	sp|P30046|DOPD_HUMAN;sp|A6NHG4|DDTL_HUMAN	7;6	7;6	7;6	;	2	7	7	7	5	5	6	6	6	7	5	5	6	6	6	7	5	5	6	6	6	7	46.6	46.6	46.6	12.712	118	118;134	0	60.731	By MS/MS	By MS/MS	By MS/MS	By MS/MS	By MS/MS	By MS/MS	45.8	45.8	45.8	45.8	45.8	46.6	850720000	117870000
sp|P30048|PRDX3_HUMAN	sp|P30048|PRDX3_HUMAN	5	5	5		1	5	5	5	5	5	4	5	4	4	5	5	4	5	4	4	5	5	4	5	4	4	21.1	21.1	21.1	27.692	256	256	0	20.015	By MS/MS	By MS/MS	By MS/MS	By MS/MS	By MS/MS	By MS/MS	21.1	21.1	17.2	21.1	16.8	17.2	476790000	57590000
sp|P30050|RL12_HUMAN	sp|P30050|RL12_HUMAN	9	9	9		1	9	9	9	8	7	9	7	8	8	8	7	9	7	8	8	8	7	9	7	8	8	69.1	69.1	69.1	17.818	165	165	0	87.264	By MS/MS	By MS/MS	By MS/MS	By MS/MS	By MS/MS	By MS/MS	57.6	48.5	69.1	53.3	57.6	57.6	2916800000	742860000
sp|P30084|ECHM_HUMAN	sp|P30084|ECHM_HUMAN	2	2	2		1	2	2	2	0	0	2	0	0	1	0	0	2	0	0	1	0	0	2	0	0	1	13.1	13.1	13.1	31.387	290	290	0	6.5072			By MS/MS			By MS/MS	0	0	13.1	0	0	5.9	4679000	0
sp|P30085|KCY_HUMAN	sp|P30085|KCY_HUMAN	7	7	7		1	7	7	7	5	5	6	5	6	6	5	5	6	5	6	6	5	5	6	5	6	6	47.4	47.4	47.4	22.222	196	196	0	98.307	By MS/MS	By MS/MS	By MS/MS	By MS/MS	By MS/MS	By MS/MS	31.1	32.1	42.3	33.7	42.3	42.3	976480000	152080000
sp|P30086|PEBP1_HUMAN	sp|P30086|PEBP1_HUMAN	11	11	11		1	11	11	11	9	8	10	7	7	8	9	8	10	7	7	8	9	8	10	7	7	8	58.3	58.3	58.3	21.057	187	187	0	83.52	By MS/MS	By MS/MS	By MS/MS	By MS/MS	By MS/MS	By MS/MS	47.6	47.6	58.3	45.5	45.5	47.6	3414400000	756280000
sp|P30101|PDIA3_HUMAN	sp|P30101|PDIA3_HUMAN	23	23	23		1	23	23	23	16	15	15	17	18	21	16	15	15	17	18	21	16	15	15	17	18	21	51.9	51.9	51.9	56.782	505	505	0	118.79	By MS/MS	By MS/MS	By MS/MS	By MS/MS	By MS/MS	By MS/MS	31.9	30.9	32.7	33.3	40.8	49.5	3767100000	659040000
sp|P30153|2AAA_HUMAN;sp|P30154|2AAB_HUMAN	sp|P30153|2AAA_HUMAN	11;1	11;1	11;1		2	11	11	11	5	2	4	6	4	6	5	2	4	6	4	6	5	2	4	6	4	6	21.4	21.4	21.4	65.308	589	589;601	0	33.725	By MS/MS	By MS/MS	By MS/MS	By MS/MS	By MS/MS	By MS/MS	9.8	3.4	8.5	12.9	8.7	12.4	253180000	32650000
sp|P30405|PPIF_HUMAN	sp|P30405|PPIF_HUMAN	1	1	1		1	1	1	1	0	0	0	1	0	1	0	0	0	1	0	1	0	0	0	1	0	1	10.1	10.1	10.1	22.04	207	207	0	22.27				By MS/MS		By MS/MS	0	0	0	10.1	0	10.1	13362000	0
sp|P30419|NMT1_HUMAN;sp|O60551|NMT2_HUMAN	sp|P30419|NMT1_HUMAN	3;1	3;1	3;1		2	3	3	3	2	2	3	2	3	2	2	2	3	2	3	2	2	2	3	2	3	2	7.1	7.1	7.1	56.806	496	496;498	0	15.141	By MS/MS	By MS/MS	By MS/MS	By MS/MS	By MS/MS	By MS/MS	5.4	5.4	7.1	5.4	7.1	5.4	102440000	14857000
sp|P30520|PURA2_HUMAN	sp|P30520|PURA2_HUMAN	2	2	2		1	2	2	2	1	0	1	1	0	1	1	0	1	1	0	1	1	0	1	1	0	1	5.5	5.5	5.5	50.097	456	456	0	15.758	By MS/MS		By MS/MS	By MS/MS		By MS/MS	2.4	0	3.1	2.4	0	3.1	0	0
sp|P30533|AMRP_HUMAN	sp|P30533|AMRP_HUMAN	5	5	5		1	5	5	5	1	1	2	5	4	4	1	1	2	5	4	4	1	1	2	5	4	4	13.4	13.4	13.4	41.465	357	357	0	17.834	By MS/MS	By MS/MS	By MS/MS	By MS/MS	By MS/MS	By MS/MS	3.1	3.1	5	13.4	11.5	11.2	222190000	9704100
sp|P30622|CLIP1_HUMAN	sp|P30622|CLIP1_HUMAN	13	13	13		1	13	13	13	1	1	1	7	9	8	1	1	1	7	9	8	1	1	1	7	9	8	9.2	9.2	9.2	162.24	1438	1438	0	38.524	By MS/MS	By MS/MS	By MS/MS	By MS/MS	By MS/MS	By MS/MS	0.6	0.6	0.8	5.4	6.6	5.5	154840000	0
sp|P30626|SORCN_HUMAN	sp|P30626|SORCN_HUMAN	3	3	3		1	3	3	3	1	2	0	1	2	2	1	2	0	1	2	2	1	2	0	1	2	2	15.7	15.7	15.7	21.676	198	198	0	6.3571	By MS/MS	By MS/MS		By MS/MS	By MS/MS	By MS/MS	4	9.6	0	4	10.1	10.1	23041000	6001100
sp|P30740|ILEU_HUMAN	sp|P30740|ILEU_HUMAN	5	5	5		1	5	5	5	0	0	0	4	3	3	0	0	0	4	3	3	0	0	0	4	3	3	15.3	15.3	15.3	42.741	379	379	0	15.601				By MS/MS	By MS/MS	By MS/MS	0	0	0	11.6	8.7	9.2	49486000	0
sp|P30990|NEUT_HUMAN	sp|P30990|NEUT_HUMAN	9	9	9		1	9	9	9	7	6	9	6	7	4	7	6	9	6	7	4	7	6	9	6	7	4	57.1	57.1	57.1	19.795	170	170	0	150.74	By MS/MS	By MS/MS	By MS/MS	By MS/MS	By MS/MS	By MS/MS	51.2	40	57.1	37.6	45.3	35.3	4375500000	1176700000
sp|P31150|GDIA_HUMAN	sp|P31150|GDIA_HUMAN	7	2	2		1	7	2	2	5	3	3	4	3	4	2	0	0	1	0	1	2	0	0	1	0	1	17.9	5.1	5.1	50.582	447	447	0	6.9269	By MS/MS	By matching	By matching	By matching	By matching	By MS/MS	13.6	8.3	8.3	10.7	8.3	11	22485000	12948000
sp|P31153|METK2_HUMAN;sp|Q00266|METK1_HUMAN	sp|P31153|METK2_HUMAN	12;1	12;1	12;1		2	12	12	12	5	5	7	8	4	6	5	5	7	8	4	6	5	5	7	8	4	6	26.1	26.1	26.1	43.66	395	395;395	0	50.345	By MS/MS	By MS/MS	By MS/MS	By MS/MS	By MS/MS	By MS/MS	12.9	11.4	19	21.8	12.4	13.2	581980000	90504000
sp|P31327|CPSM_HUMAN	sp|P31327|CPSM_HUMAN	38	38	36		1	38	38	36	1	0	0	28	28	32	1	0	0	28	28	32	0	0	0	26	26	30	28.3	28.3	27.2	164.94	1500	1500	0	132.35	By MS/MS			By MS/MS	By MS/MS	By MS/MS	0.5	0	0	21.1	19.9	24.4	1255500000	25770000
sp|P31431|SDC4_HUMAN	sp|P31431|SDC4_HUMAN	4	4	4		1	4	4	4	4	4	4	4	4	4	4	4	4	4	4	4	4	4	4	4	4	4	25.3	25.3	25.3	21.641	198	198	0	68.916	By MS/MS	By MS/MS	By MS/MS	By MS/MS	By MS/MS	By MS/MS	25.3	25.3	25.3	25.3	25.3	25.3	6344600000	1540000000
sp|P31939|PUR9_HUMAN	sp|P31939|PUR9_HUMAN	17	17	17		1	17	17	17	14	12	15	8	9	11	14	12	15	8	9	11	14	12	15	8	9	11	37.7	37.7	37.7	64.615	592	592	0	76.142	By MS/MS	By MS/MS	By MS/MS	By MS/MS	By MS/MS	By MS/MS	28.9	20.6	35.6	14.2	14.9	22.6	1531100000	395420000
sp|P31942|HNRH3_HUMAN	sp|P31942|HNRH3_HUMAN	4	3	3		1	4	3	3	3	2	2	3	3	1	2	1	1	2	2	1	2	1	1	2	2	1	13.6	11.3	11.3	36.926	346	346	0	14.693	By MS/MS	By MS/MS	By MS/MS	By MS/MS	By MS/MS	By MS/MS	10.7	7.2	7.2	10.1	10.1	4.9	57888000	3836600
sp|P31943|HNRH1_HUMAN;sp|P55795|HNRH2_HUMAN	sp|P31943|HNRH1_HUMAN	9;4	9;4	7;3		2	9	9	7	7	8	8	4	7	5	7	8	8	4	7	5	5	6	6	2	5	4	28.5	28.5	22.9	49.229	449	449;449	0	55.741	By MS/MS	By MS/MS	By MS/MS	By MS/MS	By MS/MS	By MS/MS	21.2	24.3	24.3	12.2	21.8	15.1	591060000	149550000
sp|P31946|1433B_HUMAN	sp|P31946|1433B_HUMAN	14	6	6		1	14	6	6	13	12	12	10	13	12	5	5	4	3	5	4	5	5	4	3	5	4	50.8	30.5	30.5	28.082	246	246	0	126.01	By MS/MS	By MS/MS	By MS/MS	By MS/MS	By MS/MS	By MS/MS	46.3	50.4	45.9	38.2	43.1	42.7	1549800000	435800000
sp|P31947|1433S_HUMAN	sp|P31947|1433S_HUMAN	14	10	10		1	14	10	10	7	6	6	11	11	14	3	2	2	8	7	10	3	2	2	8	7	10	51.6	38.7	38.7	27.774	248	248	0	73.133	By MS/MS	By MS/MS	By MS/MS	By MS/MS	By MS/MS	By MS/MS	22.6	19.8	19.8	41.1	41.1	51.6	4916000000	385240000
sp|P31948|STIP1_HUMAN	sp|P31948|STIP1_HUMAN	43	43	43		1	43	43	43	35	29	29	37	29	32	35	29	29	37	29	32	35	29	29	37	29	32	59.7	59.7	59.7	62.639	543	543	0	233.41	By MS/MS	By MS/MS	By MS/MS	By MS/MS	By MS/MS	By MS/MS	53.4	47.7	49.5	58.7	46.6	54.1	7858000000	1671100000
sp|P31949|S10AB_HUMAN	sp|P31949|S10AB_HUMAN	6	6	6		1	6	6	6	0	0	1	6	6	6	0	0	1	6	6	6	0	0	1	6	6	6	52.4	52.4	52.4	11.74	105	105	0	32.498			By matching	By MS/MS	By MS/MS	By MS/MS	0	0	15.2	52.4	52.4	52.4	5756700000	0
sp|P32004|L1CAM_HUMAN	sp|P32004|L1CAM_HUMAN	30	30	30		1	30	30	30	0	0	1	30	29	29	0	0	1	30	29	29	0	0	1	30	29	29	25.1	25.1	25.1	140	1257	1257	0	192.76			By matching	By MS/MS	By MS/MS	By MS/MS	0	0	1	25.1	23.7	23.7	10402000000	0
sp|P32119|PRDX2_HUMAN	sp|P32119|PRDX2_HUMAN	13	12	12		1	13	12	12	10	10	11	13	12	12	9	9	10	12	11	11	9	9	10	12	11	11	42.4	36.9	36.9	21.892	198	198	0	65.377	By MS/MS	By MS/MS	By MS/MS	By MS/MS	By MS/MS	By MS/MS	41.9	40.9	40.9	42.4	42.4	42.4	3634500000	280600000
sp|P32320|CDD_HUMAN	sp|P32320|CDD_HUMAN	4	4	4		1	4	4	4	0	0	0	3	3	3	0	0	0	3	3	3	0	0	0	3	3	3	47.3	47.3	47.3	16.185	146	146	0	61.628				By MS/MS	By MS/MS	By MS/MS	0	0	0	33.6	33.6	32.2	110790000	0
sp|P32969|RL9_HUMAN	sp|P32969|RL9_HUMAN	4	4	4		1	4	4	4	3	3	3	3	1	4	3	3	3	3	1	4	3	3	3	3	1	4	15.1	15.1	15.1	21.863	192	192	0	11.208	By MS/MS	By MS/MS	By MS/MS	By MS/MS	By MS/MS	By MS/MS	9.4	9.4	9.4	14.6	5.7	15.1	211450000	61665000
sp|P33176|KINH_HUMAN;sp|O60282|KIF5C_HUMAN;sp|Q12840|KIF5A_HUMAN	sp|P33176|KINH_HUMAN	6;2;2	6;2;2	6;2;2		3	6	6	6	4	2	3	1	1	3	4	2	3	1	1	3	4	2	3	1	1	3	6.5	6.5	6.5	109.68	963	963;957;1032	0	21.035	By MS/MS	By MS/MS	By MS/MS	By matching	By MS/MS	By MS/MS	4.6	2.6	3.8	1.3	1.3	3.3	43896000	5378200
sp|P33240|CSTF2_HUMAN;sp|Q9H0L4|CSTFT_HUMAN	sp|P33240|CSTF2_HUMAN;sp|Q9H0L4|CSTFT_HUMAN	1;1	1;1	1;1	;	2	1	1	1	0	0	1	0	0	0	0	0	1	0	0	0	0	0	1	0	0	0	2.4	2.4	2.4	60.959	577	577;616	0.00068027	3.6014			By MS/MS				0	0	2.4	0	0	0	0	0
sp|P33316|DUT_HUMAN	sp|P33316|DUT_HUMAN	4	4	4		1	4	4	4	4	4	4	3	4	4	4	4	4	3	4	4	4	4	4	3	4	4	17.5	17.5	17.5	26.563	252	252	0	24.761	By MS/MS	By MS/MS	By MS/MS	By MS/MS	By MS/MS	By MS/MS	17.5	17.5	17.5	11.9	17.5	17.5	1057800000	229420000
sp|P33908|MA1A1_HUMAN	sp|P33908|MA1A1_HUMAN	12	12	12		1	12	12	12	12	9	11	7	8	7	12	9	11	7	8	7	12	9	11	7	8	7	18.4	18.4	18.4	72.968	653	653	0	64.737	By MS/MS	By MS/MS	By MS/MS	By MS/MS	By MS/MS	By MS/MS	18.4	13.6	16.5	11.8	12.9	11.8	1332800000	424070000
sp|P33991|MCM4_HUMAN	sp|P33991|MCM4_HUMAN	7	7	7		1	7	7	7	4	2	5	1	1	1	4	2	5	1	1	1	4	2	5	1	1	1	11.5	11.5	11.5	96.557	863	863	0	16.17	By MS/MS	By MS/MS	By MS/MS	By MS/MS	By MS/MS	By MS/MS	5.7	2	8.2	0.9	0.9	1.5	36371000	8177500
sp|P33993|MCM7_HUMAN	sp|P33993|MCM7_HUMAN	1	1	1		1	1	1	1	1	1	0	0	1	0	1	1	0	0	1	0	1	1	0	0	1	0	1.3	1.3	1.3	81.307	719	719	0.0056747	2.8008	By MS/MS	By MS/MS			By MS/MS		1.3	1.3	0	0	1.3	0	0	0
sp|P34096|RNAS4_HUMAN	sp|P34096|RNAS4_HUMAN	7	7	7		1	7	7	7	6	3	4	2	2	4	6	3	4	2	2	4	6	3	4	2	2	4	49	49	49	16.84	147	147	0	35.974	By MS/MS	By MS/MS	By MS/MS	By MS/MS	By MS/MS	By MS/MS	40.1	28.6	36.7	15	20.4	32	560340000	311710000
sp|P34741|SDC2_HUMAN	sp|P34741|SDC2_HUMAN	1	1	1		1	1	1	1	1	1	1	1	1	1	1	1	1	1	1	1	1	1	1	1	1	1	4	4	4	22.16	201	201	0.0093458	2.6262	By MS/MS	By MS/MS	By MS/MS	By MS/MS	By MS/MS	By matching	4	4	4	4	4	4	417560000	97812000
sp|P34897|GLYM_HUMAN	sp|P34897|GLYM_HUMAN	2	2	2		1	2	2	2	0	2	0	0	0	2	0	2	0	0	0	2	0	2	0	0	0	2	4.8	4.8	4.8	55.992	504	504	0	8.8404		By MS/MS				By MS/MS	0	4.8	0	0	0	4.8	9736100	0
sp|P34932|HSP74_HUMAN	sp|P34932|HSP74_HUMAN	38	38	35		1	38	38	35	31	23	27	22	23	26	31	23	27	22	23	26	28	20	24	19	20	23	49	49	45.4	94.33	840	840	0	215.14	By MS/MS	By MS/MS	By MS/MS	By MS/MS	By MS/MS	By MS/MS	41.3	31	38.6	28.7	31.4	34.6	4373200000	1191500000
sp|P35052|GPC1_HUMAN	sp|P35052|GPC1_HUMAN	5	5	5		1	5	5	5	1	0	2	4	3	4	1	0	2	4	3	4	1	0	2	4	3	4	10.9	10.9	10.9	61.68	558	558	0	19.473	By MS/MS		By MS/MS	By MS/MS	By MS/MS	By MS/MS	1.6	0	6.3	9.7	8.1	9.3	86816000	0
sp|P35080|PROF2_HUMAN	sp|P35080|PROF2_HUMAN	4	4	4		1	4	4	4	1	0	1	4	2	3	1	0	1	4	2	3	1	0	1	4	2	3	23.6	23.6	23.6	15.046	140	140	0	10.154	By matching		By MS/MS	By MS/MS	By MS/MS	By MS/MS	9.3	0	9.3	23.6	10.7	16.4	112230000	3904500
sp|P35221|CTNA1_HUMAN;sp|P26232|CTNA2_HUMAN	sp|P35221|CTNA1_HUMAN	4;1	4;1	4;1		2	4	4	4	2	0	1	1	2	2	2	0	1	1	2	2	2	0	1	1	2	2	4.6	4.6	4.6	100.07	906	906;953	0	10.224	By MS/MS		By MS/MS	By MS/MS	By MS/MS	By MS/MS	2.2	0	1	0.8	2.9	2.6	44201000	14580000
sp|P35237|SPB6_HUMAN	sp|P35237|SPB6_HUMAN	6	6	6		1	6	6	6	1	1	2	4	6	5	1	1	2	4	6	5	1	1	2	4	6	5	22.3	22.3	22.3	42.621	376	376	0	19.628	By MS/MS	By MS/MS	By MS/MS	By MS/MS	By MS/MS	By MS/MS	2.9	2.9	7.2	12.5	22.3	17	140630000	0
sp|P35241|RADI_HUMAN	sp|P35241|RADI_HUMAN	39	39	25		1	39	39	25	30	29	31	35	32	35	30	29	31	35	32	35	19	18	20	23	21	22	57.6	57.6	40.8	68.563	583	583	0	323.31	By MS/MS	By MS/MS	By MS/MS	By MS/MS	By MS/MS	By MS/MS	41.7	43.9	44.3	53	45.6	53.7	13979000000	2116700000
sp|P35268|RL22_HUMAN	sp|P35268|RL22_HUMAN	4	4	4		1	4	4	4	3	2	3	4	4	3	3	2	3	4	4	3	3	2	3	4	4	3	39.8	39.8	39.8	14.787	128	128	0	29.339	By MS/MS	By MS/MS	By MS/MS	By MS/MS	By MS/MS	By MS/MS	39.1	18.8	39.1	39.8	39.8	39.1	526840000	104760000
sp|P35270|SPRE_HUMAN	sp|P35270|SPRE_HUMAN	4	4	4		1	4	4	4	1	1	3	1	2	2	1	1	3	1	2	2	1	1	3	1	2	2	23	23	23	28.048	261	261	0	18.656	By MS/MS	By MS/MS	By MS/MS	By MS/MS	By MS/MS	By MS/MS	4.2	4.2	17.2	4.2	11.5	10	89696000	18675000
sp|P35318|ADML_HUMAN	sp|P35318|ADML_HUMAN	2	2	2		1	2	2	2	1	1	1	0	0	1	1	1	1	0	0	1	1	1	1	0	0	1	12.4	12.4	12.4	20.42	185	185	0	9.029	By MS/MS	By MS/MS	By MS/MS			By MS/MS	7.6	7.6	7.6	0	0	4.9	10197000	0
sp|P35542|SAA4_HUMAN	sp|P35542|SAA4_HUMAN	4	4	4		1	4	4	4	4	3	3	2	3	2	4	3	3	2	3	2	4	3	3	2	3	2	27.7	27.7	27.7	14.746	130	130	0	12.458	By MS/MS	By MS/MS	By MS/MS	By MS/MS	By MS/MS	By MS/MS	27.7	21.5	21.5	14.6	21.5	15.4	626540000	205200000
sp|P35555|FBN1_HUMAN	sp|P35555|FBN1_HUMAN	60	60	55		1	60	60	55	0	0	1	46	41	46	0	0	1	46	41	46	0	0	1	42	37	41	23.4	23.4	22.4	312.3	2871	2871	0	291.78			By matching	By MS/MS	By MS/MS	By MS/MS	0	0	0.2	17	15.4	17.6	4786400000	0
sp|P35556|FBN2_HUMAN	sp|P35556|FBN2_HUMAN	38	33	33		1	38	33	33	0	1	0	30	22	29	0	1	0	26	18	24	0	1	0	26	18	24	14	12.7	12.7	314.77	2912	2912	0	139.34		By matching		By MS/MS	By MS/MS	By MS/MS	0	0.3	0	11.1	7.8	10.3	1455700000	0
sp|P35579|MYH9_HUMAN;sp|P35749|MYH11_HUMAN;sp|P35580|MYH10_HUMAN;sp|Q7Z406|MYH14_HUMAN	sp|P35579|MYH9_HUMAN	6;1;1;1	6;1;1;1	6;1;1;1		4	6	6	6	2	1	1	5	2	4	2	1	1	5	2	4	2	1	1	5	2	4	3.7	3.7	3.7	226.53	1960	1960;1972;1976;1995	0	28.295	By MS/MS	By MS/MS	By matching	By MS/MS	By MS/MS	By MS/MS	0.9	0.5	0.8	2.9	1.3	2.7	61910000	8724800
sp|P35613|BASI_HUMAN	sp|P35613|BASI_HUMAN	5	5	5		1	5	5	5	1	1	2	4	2	4	1	1	2	4	2	4	1	1	2	4	2	4	14.3	14.3	14.3	42.2	385	385	0	49.44	By MS/MS	By MS/MS	By MS/MS	By MS/MS	By MS/MS	By MS/MS	3.6	3.6	7.3	9.6	7.3	14.3	478000000	37089000
sp|P35637|FUS_HUMAN	sp|P35637|FUS_HUMAN	9	9	7		1	9	9	7	5	6	8	6	7	8	5	6	8	6	7	8	4	5	7	5	6	6	16.5	16.5	16.5	53.425	526	526	0	79.431	By MS/MS	By MS/MS	By MS/MS	By MS/MS	By MS/MS	By MS/MS	10.5	8.9	16.5	8.9	13.9	16.5	1243300000	108130000
sp|P35659|DEK_HUMAN	sp|P35659|DEK_HUMAN	4	4	4		1	4	4	4	3	1	2	3	2	2	3	1	2	3	2	2	3	1	2	3	2	2	12.5	12.5	12.5	42.674	375	375	0	13.347	By MS/MS	By MS/MS	By MS/MS	By MS/MS	By MS/MS	By MS/MS	9.3	3.5	6.7	9.1	6.7	6.7	187050000	70975000
sp|P35754|GLRX1_HUMAN	sp|P35754|GLRX1_HUMAN	4	4	4		1	4	4	4	1	2	2	3	4	4	1	2	2	3	4	4	1	2	2	3	4	4	38.7	38.7	38.7	11.776	106	106	0	25.841	By MS/MS	By MS/MS	By MS/MS	By MS/MS	By MS/MS	By MS/MS	10.4	11.3	30.2	18.9	38.7	38.7	263350000	16934000
sp|P35998|PRS7_HUMAN	sp|P35998|PRS7_HUMAN	16	16	16		1	16	16	16	12	9	12	8	5	10	12	9	12	8	5	10	12	9	12	8	5	10	42	42	42	48.633	433	433	0	61.144	By MS/MS	By MS/MS	By MS/MS	By MS/MS	By MS/MS	By MS/MS	27.9	22.4	33	21.5	13.2	25.2	554060000	186220000
sp|P36405|ARL3_HUMAN	sp|P36405|ARL3_HUMAN	1	1	1		1	1	1	1	1	1	1	1	0	0	1	1	1	1	0	0	1	1	1	1	0	0	6	6	6	20.455	182	182	0.0057288	2.9027	By MS/MS	By MS/MS	By MS/MS	By matching			6	6	6	6	0	0	59522000	23808000
sp|P36543|VATE1_HUMAN	sp|P36543|VATE1_HUMAN	1	1	1		1	1	1	1	0	0	0	0	1	0	0	0	0	0	1	0	0	0	0	0	1	0	5.8	5.8	5.8	26.145	226	226	0.0039267	3.1689					By MS/MS		0	0	0	0	5.8	0	0	0
sp|P36578|RL4_HUMAN	sp|P36578|RL4_HUMAN	3	3	3		1	3	3	3	1	2	2	2	2	3	1	2	2	2	2	3	1	2	2	2	2	3	7	7	7	47.697	427	427	0	6.8297	By matching	By MS/MS	By MS/MS	By MS/MS	By MS/MS	By MS/MS	2.8	4.9	4.9	4.2	4.9	7	29860000	4177300
sp|P36871|PGM1_HUMAN	sp|P36871|PGM1_HUMAN	16	16	16		1	16	16	16	7	7	8	12	14	10	7	7	8	12	14	10	7	7	8	12	14	10	31.5	31.5	31.5	61.448	562	562	0	69.214	By MS/MS	By MS/MS	By MS/MS	By MS/MS	By MS/MS	By MS/MS	13.7	13.3	13.5	22.4	25.8	20.1	881510000	57678000
sp|P36873|PP1G_HUMAN	sp|P36873|PP1G_HUMAN	4	1	1		1	4	1	1	0	1	1	1	1	2	0	1	1	0	0	0	0	1	1	0	0	0	15.2	4.3	4.3	36.983	323	323	0.00070274	4.0979		By MS/MS	By MS/MS	By matching	By matching	By matching	0	4.3	4.3	5.6	2.8	8	0	0
sp|P36952|SPB5_HUMAN	sp|P36952|SPB5_HUMAN	7	7	7		1	7	7	7	0	0	0	3	6	6	0	0	0	3	6	6	0	0	0	3	6	6	20.3	20.3	20.3	42.1	375	375	0	20.369				By MS/MS	By MS/MS	By MS/MS	0	0	0	7.2	17.9	18.1	65982000	0
sp|P36955|PEDF_HUMAN;CON__Q95121	sp|P36955|PEDF_HUMAN	12;3	12;3	12;3		2	12	12	12	12	9	12	10	8	8	12	9	12	10	8	8	12	9	12	10	8	8	29.7	29.7	29.7	46.312	418	418;416	0	48.328	By MS/MS	By MS/MS	By MS/MS	By MS/MS	By MS/MS	By MS/MS	29.7	21.5	29.7	24.9	18.7	20.8	1251400000	386370000
sp|P37108|SRP14_HUMAN	sp|P37108|SRP14_HUMAN	6	6	6		1	6	6	6	5	3	4	5	4	6	5	3	4	5	4	6	5	3	4	5	4	6	59.6	59.6	59.6	14.57	136	136	0	92.919	By MS/MS	By MS/MS	By MS/MS	By MS/MS	By MS/MS	By MS/MS	38.2	22.8	32.4	38.2	32.4	59.6	1205400000	448100000
sp|P37235|HPCL1_HUMAN;sp|P84074|HPCA_HUMAN;sp|P61601|NCALD_HUMAN	sp|P37235|HPCL1_HUMAN;sp|P84074|HPCA_HUMAN;sp|P61601|NCALD_HUMAN	2;1;1	2;1;1	2;1;1	;;	3	2	2	2	0	0	0	2	2	2	0	0	0	2	2	2	0	0	0	2	2	2	10.4	10.4	10.4	22.313	193	193;193;193	0	6.055				By MS/MS	By MS/MS	By MS/MS	0	0	0	10.4	10.4	10.4	44132000	0
sp|P37802|TAGL2_HUMAN;sp|Q9UI15|TAGL3_HUMAN	sp|P37802|TAGL2_HUMAN	16;1	16;1	16;1		2	16	16	16	12	13	12	14	14	14	12	13	12	14	14	14	12	13	12	14	14	14	84.9	84.9	84.9	22.391	199	199;199	0	96.364	By MS/MS	By MS/MS	By MS/MS	By MS/MS	By MS/MS	By MS/MS	64.3	71.9	71.4	75.4	81.4	81.4	2952900000	445700000
sp|P37837|TALDO_HUMAN	sp|P37837|TALDO_HUMAN	20	20	20		1	20	20	20	7	6	6	18	18	18	7	6	6	18	18	18	7	6	6	18	18	18	49.9	49.9	49.9	37.54	337	337	0	127.6	By MS/MS	By MS/MS	By MS/MS	By MS/MS	By MS/MS	By MS/MS	19.9	18.4	18.4	44.5	49.9	47.8	4649300000	270130000
sp|P38117|ETFB_HUMAN	sp|P38117|ETFB_HUMAN	5	5	5		1	5	5	5	0	0	0	3	5	5	0	0	0	3	5	5	0	0	0	3	5	5	19.2	19.2	19.2	27.843	255	255	0	12.23				By MS/MS	By MS/MS	By MS/MS	0	0	0	10.6	19.2	19.2	71181000	0
sp|P38159|RBMX_HUMAN;sp|O75526|RMXL2_HUMAN;sp|Q8IZ40|RCOR2_HUMAN;sp|Q8N7X1|RMXL3_HUMAN	sp|P38159|RBMX_HUMAN	13;3;1;1	13;3;1;1	6;1;0;0		4	13	13	6	9	11	10	13	10	12	9	11	10	13	10	12	5	5	5	6	5	5	30.7	30.7	12.3	42.331	391	391;392;523;1067	0	130.74	By MS/MS	By MS/MS	By MS/MS	By MS/MS	By MS/MS	By MS/MS	21	23.8	25.8	30.7	22.8	28.6	5615600000	952250000
sp|P38571|LICH_HUMAN	sp|P38571|LICH_HUMAN	2	2	2		1	2	2	2	2	2	2	2	2	2	2	2	2	2	2	2	2	2	2	2	2	2	6.8	6.8	6.8	45.418	399	399	0	5.0993	By MS/MS	By MS/MS	By MS/MS	By matching	By MS/MS	By MS/MS	6.8	6.8	6.8	6.8	6.8	6.8	169830000	29430000
sp|P38606|VATA_HUMAN	sp|P38606|VATA_HUMAN	3	3	3		1	3	3	3	1	1	1	0	0	0	1	1	1	0	0	0	1	1	1	0	0	0	6.3	6.3	6.3	68.303	617	617	0	6.3875	By MS/MS	By MS/MS	By MS/MS				1.9	1.9	2.4	0	0	0	0	0
sp|P38646|GRP75_HUMAN	sp|P38646|GRP75_HUMAN	21	20	20		1	21	20	20	7	10	11	12	12	15	6	9	10	11	11	14	6	9	10	11	11	14	31.7	31.7	31.7	73.68	679	679	0	108.36	By MS/MS	By MS/MS	By MS/MS	By MS/MS	By MS/MS	By MS/MS	12.1	16.8	20.9	20.3	24.3	27.2	1203200000	154870000
sp|P39019|RS19_HUMAN	sp|P39019|RS19_HUMAN	14	14	14		1	14	14	14	11	11	11	11	11	10	11	11	11	11	11	10	11	11	11	11	11	10	61.4	61.4	61.4	16.06	145	145	0	50.342	By MS/MS	By MS/MS	By MS/MS	By MS/MS	By MS/MS	By MS/MS	56.6	54.5	49.7	55.9	54.5	55.9	2964100000	578650000
sp|P39023|RL3_HUMAN;sp|Q92901|RL3L_HUMAN	sp|P39023|RL3_HUMAN	4;1	4;1	4;1		2	4	4	4	1	2	2	1	3	1	1	2	2	1	3	1	1	2	2	1	3	1	7.4	7.4	7.4	46.108	403	403;407	0	10.233	By MS/MS	By MS/MS	By MS/MS	By MS/MS	By MS/MS	By MS/MS	2	3.7	4	2	5.7	2	76776000	19965000
sp|P39060|COIA1_HUMAN	sp|P39060|COIA1_HUMAN	1	1	1		1	1	1	1	1	1	1	0	0	0	1	1	1	0	0	0	1	1	1	0	0	0	0.5	0.5	0.5	178.19	1754	1754	0.0075235	2.7148	By matching	By MS/MS	By MS/MS				0.5	0.5	0.5	0	0	0	15341000	8273000
sp|P39687|AN32A_HUMAN;sp|O95626|AN32D_HUMAN;sp|O43423|AN32C_HUMAN	sp|P39687|AN32A_HUMAN	11;3;2	9;3;2	9;3;2		3	11	9	9	11	10	10	10	11	10	9	8	8	9	9	9	9	8	8	9	9	9	36.9	31.7	31.7	28.585	249	249;131;234	0	104.87	By MS/MS	By MS/MS	By MS/MS	By MS/MS	By MS/MS	By MS/MS	36.9	36.9	36.9	31.7	36.9	31.7	6548100000	1073900000
sp|P39748|FEN1_HUMAN	sp|P39748|FEN1_HUMAN	6	6	6		1	6	6	6	2	1	4	0	1	3	2	1	4	0	1	3	2	1	4	0	1	3	17.9	17.9	17.9	42.592	380	380	0	15.896	By MS/MS	By MS/MS	By MS/MS		By MS/MS	By MS/MS	5	2.9	13.7	0	2.9	7.9	54490000	15696000
sp|P40121|CAPG_HUMAN	sp|P40121|CAPG_HUMAN	6	6	6		1	6	6	6	0	0	0	6	5	4	0	0	0	6	5	4	0	0	0	6	5	4	23.6	23.6	23.6	38.498	348	348	0	26.722				By MS/MS	By MS/MS	By MS/MS	0	0	0	23.6	21.6	18.1	331180000	0
sp|P40222|TXLNA_HUMAN;sp|Q9NUQ3|TXLNG_HUMAN;sp|Q8N3L3|TXLNB_HUMAN	sp|P40222|TXLNA_HUMAN	5;1;1	5;1;1	5;1;1		3	5	5	5	1	0	3	2	1	1	1	0	3	2	1	1	1	0	3	2	1	1	9.5	9.5	9.5	61.89	546	546;528;684	0	10.78	By MS/MS		By MS/MS	By MS/MS	By MS/MS	By MS/MS	1.6	0	6.4	3.1	1.5	1.5	45505000	0
sp|P40227|TCPZ_HUMAN	sp|P40227|TCPZ_HUMAN	18	18	14		1	18	18	14	14	10	14	11	10	15	14	10	14	11	10	15	11	8	11	8	8	13	42.6	42.6	35.4	58.024	531	531	0	78.511	By MS/MS	By MS/MS	By MS/MS	By MS/MS	By MS/MS	By MS/MS	27.5	18.8	28.2	21.1	21.1	33.9	2157800000	490510000
sp|P40429|RL13A_HUMAN;sp|Q6NVV1|R13P3_HUMAN	sp|P40429|RL13A_HUMAN;sp|Q6NVV1|R13P3_HUMAN	4;2	4;2	4;2	;	2	4	4	4	3	1	1	3	2	3	3	1	1	3	2	3	3	1	1	3	2	3	18.7	18.7	18.7	23.577	203	203;102	0	7.9895	By MS/MS	By MS/MS	By MS/MS	By MS/MS	By MS/MS	By MS/MS	13.3	5.4	5.4	13.3	9.4	14.8	274360000	111920000
sp|P40925|MDHC_HUMAN	sp|P40925|MDHC_HUMAN	15	15	15		1	15	15	15	9	9	11	13	12	14	9	9	11	13	12	14	9	9	11	13	12	14	51.5	51.5	51.5	36.426	334	334	0	98.213	By MS/MS	By MS/MS	By MS/MS	By MS/MS	By MS/MS	By MS/MS	27.8	31.7	40.4	45.2	42.8	49.1	3699300000	472810000
sp|P40926|MDHM_HUMAN	sp|P40926|MDHM_HUMAN	17	17	17		1	17	17	17	13	14	17	15	16	15	13	14	17	15	16	15	13	14	17	15	16	15	59.8	59.8	59.8	35.503	338	338	0	76.194	By MS/MS	By MS/MS	By MS/MS	By MS/MS	By MS/MS	By MS/MS	43.8	47.6	59.8	53.8	57.7	53	2878800000	508810000
sp|P41091|IF2G_HUMAN;sp|Q2VIR3|IF2GL_HUMAN	sp|P41091|IF2G_HUMAN;sp|Q2VIR3|IF2GL_HUMAN	9;7	9;7	9;7	;	2	9	9	9	5	7	8	8	7	9	5	7	8	8	7	9	5	7	8	8	7	9	22.2	22.2	22.2	51.109	472	472;472	0	79.307	By MS/MS	By MS/MS	By MS/MS	By MS/MS	By MS/MS	By MS/MS	10.4	16.7	20.1	18.9	16.7	22.2	792080000	191150000
sp|P41227|NAA10_HUMAN;sp|Q9BSU3|NAA11_HUMAN	sp|P41227|NAA10_HUMAN;sp|Q9BSU3|NAA11_HUMAN	2;1	2;1	2;1	;	2	2	2	2	1	1	2	2	2	2	1	1	2	2	2	2	1	1	2	2	2	2	8.5	8.5	8.5	26.458	235	235;229	0	7.2792	By MS/MS	By MS/MS	By MS/MS	By MS/MS	By MS/MS	By MS/MS	3.8	3.8	8.5	8.5	8.5	8.5	123080000	20132000
sp|Q6NXS1|IPP2B_HUMAN;sp|P41236|IPP2_HUMAN	sp|Q6NXS1|IPP2B_HUMAN;sp|P41236|IPP2_HUMAN	5;5	5;5	5;5	;	2	5	5	5	4	3	4	3	4	4	4	3	4	3	4	4	4	3	4	3	4	4	23.4	23.4	23.4	23.106	205	205;205	0	18.62	By MS/MS	By MS/MS	By MS/MS	By MS/MS	By MS/MS	By MS/MS	16.1	10.7	22.9	17.6	18	22.9	1169900000	264490000
sp|P41250|GARS_HUMAN	sp|P41250|GARS_HUMAN	21	21	21		1	21	21	21	18	16	20	16	16	16	18	16	20	16	16	16	18	16	20	16	16	16	31.1	31.1	31.1	83.165	739	739	0	134.9	By MS/MS	By MS/MS	By MS/MS	By MS/MS	By MS/MS	By MS/MS	23.8	24.6	30.2	22.6	25.3	24.6	3860700000	805140000
sp|P41252|SYIC_HUMAN	sp|P41252|SYIC_HUMAN	8	8	8		1	8	8	8	3	3	5	5	3	6	3	3	5	5	3	6	3	3	5	5	3	6	6.8	6.8	6.8	144.5	1262	1262	0	16.274	By MS/MS	By MS/MS	By MS/MS	By MS/MS	By MS/MS	By MS/MS	2.7	2.7	4.4	4.3	2.7	5.3	403680000	43633000
sp|P41271|NBL1_HUMAN	sp|P41271|NBL1_HUMAN	3	3	3		1	3	3	3	1	1	1	3	3	3	1	1	1	3	3	3	1	1	1	3	3	3	13.8	13.8	13.8	19.408	181	181	0	12.521	By matching	By matching	By matching	By MS/MS	By MS/MS	By MS/MS	3.9	3.9	3.9	13.8	13.8	13.8	386900000	24909000
sp|P42126|ECI1_HUMAN	sp|P42126|ECI1_HUMAN	3	3	3		1	3	3	3	0	0	0	1	2	3	0	0	0	1	2	3	0	0	0	1	2	3	11.9	11.9	11.9	32.816	302	302	0	8.6649				By matching	By MS/MS	By MS/MS	0	0	0	4.3	7	11.9	21816000	0
sp|P42167|LAP2B_HUMAN;sp|P42166|LAP2A_HUMAN	sp|P42167|LAP2B_HUMAN;sp|P42166|LAP2A_HUMAN	7;7	7;7	7;7	;	2	7	7	7	3	2	5	5	4	4	3	2	5	5	4	4	3	2	5	5	4	4	17.4	17.4	17.4	50.67	454	454;694	0	83.23	By MS/MS	By MS/MS	By MS/MS	By MS/MS	By MS/MS	By MS/MS	9	5.3	13.9	13.7	11.7	11.7	485120000	48392000
sp|P42224|STAT1_HUMAN	sp|P42224|STAT1_HUMAN	4	4	4		1	4	4	4	2	3	2	1	1	0	2	3	2	1	1	0	2	3	2	1	1	0	6.7	6.7	6.7	87.334	750	750	0	20.019	By MS/MS	By MS/MS	By MS/MS	By matching	By matching		3.3	4.9	3.7	1.6	1.6	0	49643000	9394600
sp|P42285|MTREX_HUMAN	sp|P42285|MTREX_HUMAN	1	1	1		1	1	1	1	0	1	1	0	0	1	0	1	1	0	0	1	0	1	1	0	0	1	1.1	1.1	1.1	117.8	1042	1042	0.0087445	2.6648		By MS/MS	By MS/MS			By MS/MS	0	1.1	1.1	0	0	1.1	2545200	0
sp|P42330|AK1C3_HUMAN	sp|P42330|AK1C3_HUMAN	12	5	5		1	12	5	5	3	6	4	10	9	10	0	2	1	4	4	5	0	2	1	4	4	5	44.9	25.1	25.1	36.853	323	323	0	40.862	By matching	By MS/MS	By MS/MS	By MS/MS	By MS/MS	By MS/MS	9	24.5	15.2	34.1	37.5	36.5	497630000	0
sp|P42677|RS27_HUMAN;sp|Q71UM5|RS27L_HUMAN	sp|P42677|RS27_HUMAN;sp|Q71UM5|RS27L_HUMAN	3;2	3;2	3;2	;	2	3	3	3	3	3	2	2	2	2	3	3	2	2	2	2	3	3	2	2	2	2	40.5	40.5	40.5	9.461	84	84;84	0	34.189	By MS/MS	By MS/MS	By MS/MS	By MS/MS	By MS/MS	By MS/MS	40.5	40.5	25	25	25	25	483700000	173690000
sp|P42765|THIM_HUMAN	sp|P42765|THIM_HUMAN	1	1	1		1	1	1	1	0	0	0	0	1	0	0	0	0	0	1	0	0	0	0	0	1	0	3.3	3.3	3.3	41.924	397	397	0.0045278	3.0224					By MS/MS		0	0	0	0	3.3	0	0	0
sp|P42766|RL35_HUMAN	sp|P42766|RL35_HUMAN	4	4	4		1	4	4	4	2	3	3	2	3	3	2	3	3	2	3	3	2	3	3	2	3	3	33.3	33.3	33.3	14.551	123	123	0	15.028	By MS/MS	By MS/MS	By MS/MS	By MS/MS	By MS/MS	By MS/MS	17.9	26	26	17.9	26	25.2	425750000	93470000
sp|P42771|CDN2A_HUMAN	sp|P42771|CDN2A_HUMAN	1	1	1		1	1	1	1	0	0	0	0	0	1	0	0	0	0	0	1	0	0	0	0	0	1	7.7	7.7	7.7	16.532	156	156	0	4.8016						By MS/MS	0	0	0	0	0	7.7	0	0
sp|P42785|PCP_HUMAN	sp|P42785|PCP_HUMAN	13	13	13		1	13	13	13	11	9	9	6	7	7	11	9	9	6	7	7	11	9	9	6	7	7	25.6	25.6	25.6	55.799	496	496	0	122.09	By MS/MS	By MS/MS	By MS/MS	By MS/MS	By MS/MS	By MS/MS	23.4	18.3	16.5	12.9	14.7	15.1	1943300000	551690000
sp|P42830|CXCL5_HUMAN;sp|P80162|CXCL6_HUMAN	sp|P42830|CXCL5_HUMAN	4;1	4;1	4;1		2	4	4	4	4	3	4	3	2	2	4	3	4	3	2	2	4	3	4	3	2	2	43.9	43.9	43.9	11.972	114	114;114	0	19.968	By MS/MS	By MS/MS	By MS/MS	By MS/MS	By MS/MS	By MS/MS	43.9	29.8	43.9	29.8	18.4	22.8	572810000	220330000
sp|P43034|LIS1_HUMAN	sp|P43034|LIS1_HUMAN	5	5	5		1	5	5	5	5	1	3	1	2	4	5	1	3	1	2	4	5	1	3	1	2	4	13.4	13.4	13.4	46.637	410	410	0	13.403	By MS/MS	By matching	By MS/MS	By matching	By matching	By MS/MS	13.4	2.7	8	2.7	6.3	11.7	76306000	4409900
sp|P43121|MUC18_HUMAN	sp|P43121|MUC18_HUMAN	4	4	4		1	4	4	4	0	0	0	4	3	3	0	0	0	4	3	3	0	0	0	4	3	3	5.4	5.4	5.4	71.607	646	646	0	15.68				By MS/MS	By MS/MS	By MS/MS	0	0	0	5.4	5.3	5.4	86922000	0
sp|P43243|MATR3_HUMAN	sp|P43243|MATR3_HUMAN	5	5	5		1	5	5	5	4	3	4	3	3	3	4	3	4	3	3	3	4	3	4	3	3	3	8.3	8.3	8.3	94.622	847	847	0	22.094	By MS/MS	By MS/MS	By MS/MS	By MS/MS	By MS/MS	By MS/MS	6.1	5.1	7.2	5.1	5.1	5.1	599870000	130970000
sp|P43246|MSH2_HUMAN	sp|P43246|MSH2_HUMAN	1	1	1		1	1	1	1	0	0	1	0	1	1	0	0	1	0	1	1	0	0	1	0	1	1	1.5	1.5	1.5	104.74	934	934	0.00067843	3.5743			By MS/MS		By MS/MS	By MS/MS	0	0	1.5	0	1.5	1.5	4163000	0
sp|P43251|BTD_HUMAN	sp|P43251|BTD_HUMAN	7	7	7		1	7	7	7	7	4	6	4	6	5	7	4	6	4	6	5	7	4	6	4	6	5	16.6	16.6	16.6	61.132	543	543	0	22.824	By MS/MS	By MS/MS	By MS/MS	By MS/MS	By MS/MS	By MS/MS	16.6	7.4	14.9	7.4	14.9	10.5	744090000	148940000
sp|P43358|MAGA4_HUMAN;sp|P43361|MAGA8_HUMAN;sp|P43363|MAGAA_HUMAN;sp|P43355|MAGA1_HUMAN;sp|P43362|MAGA9_HUMAN;sp|A2A368|MAGBG_HUMAN;sp|A8MXT2|MAGBH_HUMAN;sp|Q96M61|MAGBI_HUMAN;sp|O15480|MAGB3_HUMAN;sp|O60732|MAGC1_HUMAN	sp|P43358|MAGA4_HUMAN	10;3;3;2;2;1;1;1;1;1	10;3;3;2;2;1;1;1;1;1	10;3;3;2;2;1;1;1;1;1		10	10	10	10	10	10	10	6	6	4	10	10	10	6	6	4	10	10	10	6	6	4	25.9	25.9	25.9	34.899	317	317;318;369;309;315;324;336;343;346;1142	0	43.908	By MS/MS	By MS/MS	By MS/MS	By MS/MS	By MS/MS	By MS/MS	25.9	25.9	25.9	16.4	15.8	13.2	1983600000	650440000
sp|P43487|RANG_HUMAN;sp|Q9C010|IPKB_HUMAN	sp|P43487|RANG_HUMAN	8;1	8;1	8;1		2	8	8	8	5	5	7	6	7	7	5	5	7	6	7	7	5	5	7	6	7	7	40.3	40.3	40.3	23.31	201	201;78	0	82.403	By MS/MS	By MS/MS	By MS/MS	By MS/MS	By MS/MS	By MS/MS	26.4	14.9	36.8	29.4	39.8	39.8	1499700000	259390000
sp|P43490|NAMPT_HUMAN	sp|P43490|NAMPT_HUMAN	6	6	6		1	6	6	6	0	1	3	2	4	4	0	1	3	2	4	4	0	1	3	2	4	4	15.3	15.3	15.3	55.52	491	491	0	24.838		By MS/MS	By MS/MS	By MS/MS	By MS/MS	By MS/MS	0	2	8.4	3.5	9.6	9.8	66523000	0
sp|P43686|PRS6B_HUMAN	sp|P43686|PRS6B_HUMAN	9	9	9		1	9	9	9	4	4	5	2	3	4	4	4	5	2	3	4	4	4	5	2	3	4	23	23	23	47.366	418	418	0	24.776	By MS/MS	By MS/MS	By MS/MS	By MS/MS	By MS/MS	By MS/MS	12	9.8	12.2	5.7	7.7	10.8	82371000	2211100
sp|P45877|PPIC_HUMAN	sp|P45877|PPIC_HUMAN	5	5	5		1	5	5	5	3	3	3	5	3	3	3	3	3	5	3	3	3	3	3	5	3	3	22.2	22.2	22.2	22.763	212	212	0	14.185	By MS/MS	By MS/MS	By MS/MS	By MS/MS	By MS/MS	By MS/MS	14.6	14.6	14.6	22.2	14.6	14.6	609060000	62726000
sp|P45973|CBX5_HUMAN	sp|P45973|CBX5_HUMAN	5	5	4		1	5	5	4	2	2	2	3	4	4	2	2	2	3	4	4	1	1	2	3	3	3	33.5	33.5	27.2	22.225	191	191	0	20.759	By MS/MS	By MS/MS	By matching	By MS/MS	By MS/MS	By MS/MS	14.7	14.7	15.2	20.4	28.3	28.3	173520000	5496300
sp|P45974|UBP5_HUMAN	sp|P45974|UBP5_HUMAN	3	3	3		1	3	3	3	2	1	3	2	1	2	2	1	3	2	1	2	2	1	3	2	1	2	4.7	4.7	4.7	95.785	858	858	0	16.581	By MS/MS	By MS/MS	By MS/MS	By MS/MS	By MS/MS	By MS/MS	2.8	0.9	4.7	2.8	0.9	2.8	7675200	480900
sp|P46013|KI67_HUMAN	sp|P46013|KI67_HUMAN	2	2	2		1	2	2	2	1	0	1	0	0	0	1	0	1	0	0	0	1	0	1	0	0	0	1.6	1.6	1.6	358.69	3256	3256	0	5.3774	By MS/MS		By MS/MS				0.8	0	0.7	0	0	0	0	0
sp|P46060|RAGP1_HUMAN	sp|P46060|RAGP1_HUMAN	6	6	6		1	6	6	6	3	4	4	3	4	3	3	4	4	3	4	3	3	4	4	3	4	3	11.2	11.2	11.2	63.541	587	587	0	17.376	By MS/MS	By MS/MS	By MS/MS	By MS/MS	By MS/MS	By MS/MS	5.6	8.2	8	5.6	7.7	5.1	156600000	36358000
sp|P46063|RECQ1_HUMAN	sp|P46063|RECQ1_HUMAN	2	2	2		1	2	2	2	1	2	0	1	1	1	1	2	0	1	1	1	1	2	0	1	1	1	3.4	3.4	3.4	73.457	649	649	0	5.7471	By MS/MS	By MS/MS		By matching	By MS/MS	By MS/MS	1.5	3.4	0	1.5	1.5	1.5	63209000	11948000
sp|P46087|NOP2_HUMAN	sp|P46087|NOP2_HUMAN	8	8	8		1	8	8	8	3	1	2	3	2	3	3	1	2	3	2	3	3	1	2	3	2	3	9.5	9.5	9.5	89.301	812	812	0	22.034	By MS/MS	By MS/MS	By MS/MS	By MS/MS	By MS/MS	By MS/MS	3.2	1.1	2.3	4.1	2.3	3.8	38363000	12956000
sp|P46108|CRK_HUMAN	sp|P46108|CRK_HUMAN	13	13	13		1	13	13	13	6	7	8	7	8	12	6	7	8	7	8	12	6	7	8	7	8	12	51	51	51	33.83	304	304	0	110.98	By MS/MS	By MS/MS	By MS/MS	By MS/MS	By MS/MS	By MS/MS	23.7	26	31.2	26.3	29.3	47	901760000	151270000
sp|P46109|CRKL_HUMAN	sp|P46109|CRKL_HUMAN	4	4	4		1	4	4	4	1	1	2	3	2	1	1	1	2	3	2	1	1	1	2	3	2	1	16.8	16.8	16.8	33.777	303	303	0	9.4153	By MS/MS	By MS/MS	By MS/MS	By MS/MS	By matching	By MS/MS	4	4	8.9	11.2	8.9	5.6	67767000	6626200
sp|P46776|RL27A_HUMAN	sp|P46776|RL27A_HUMAN	3	3	3		1	3	3	3	1	1	2	2	1	1	1	1	2	2	1	1	1	1	2	2	1	1	19.6	19.6	19.6	16.561	148	148	0	5.7027	By MS/MS	By MS/MS	By MS/MS	By MS/MS	By matching	By matching	6.8	7.4	14.2	12.8	7.4	7.4	120850000	0
sp|P46777|RL5_HUMAN	sp|P46777|RL5_HUMAN	9	9	9		1	9	9	9	7	6	6	6	6	6	7	6	6	6	6	6	7	6	6	6	6	6	32	32	32	34.362	297	297	0	53.14	By MS/MS	By MS/MS	By MS/MS	By MS/MS	By MS/MS	By MS/MS	27.3	24.6	18.9	25.6	24.6	24.6	1126000000	246760000
sp|P46778|RL21_HUMAN	sp|P46778|RL21_HUMAN	3	3	3		1	3	3	3	1	1	2	0	2	1	1	1	2	0	2	1	1	1	2	0	2	1	15	15	15	18.565	160	160	0	5.4616	By MS/MS	By MS/MS	By MS/MS		By MS/MS	By MS/MS	5.6	4.4	10	0	9.4	5	115420000	28882000
sp|P46779|RL28_HUMAN	sp|P46779|RL28_HUMAN	4	4	4		1	4	4	4	3	1	1	3	1	1	3	1	1	3	1	1	3	1	1	3	1	1	24.8	24.8	24.8	15.747	137	137	0	7.2494	By MS/MS	By MS/MS	By matching	By MS/MS	By matching	By matching	19	5.8	5.8	16.8	5.8	5.8	136610000	27329000
sp|P46781|RS9_HUMAN	sp|P46781|RS9_HUMAN	11	11	11		1	11	11	11	9	5	5	8	5	7	9	5	5	8	5	7	9	5	5	8	5	7	44.3	44.3	44.3	22.591	194	194	0	27.178	By MS/MS	By MS/MS	By MS/MS	By MS/MS	By MS/MS	By MS/MS	38.1	20.1	23.7	35.6	21.6	26.3	682230000	191960000
sp|P46782|RS5_HUMAN	sp|P46782|RS5_HUMAN	10	10	10		1	10	10	10	8	8	7	7	3	3	8	8	7	7	3	3	8	8	7	7	3	3	46.6	46.6	46.6	22.876	204	204	0	32.737	By MS/MS	By MS/MS	By MS/MS	By MS/MS	By MS/MS	By MS/MS	38.2	36.3	35.8	31.9	17.6	17.6	988960000	246090000
sp|P46783|RS10_HUMAN;sp|Q9NQ39|RS10L_HUMAN	sp|P46783|RS10_HUMAN;sp|Q9NQ39|RS10L_HUMAN	6;3	6;3	6;3	;	2	6	6	6	4	3	3	1	2	2	4	3	3	1	2	2	4	3	3	1	2	2	31.5	31.5	31.5	18.898	165	165;176	0	35.462	By MS/MS	By MS/MS	By MS/MS	By MS/MS	By MS/MS	By MS/MS	22.4	14.5	14.5	9.1	10.9	15.2	200460000	118110000
sp|P46821|MAP1B_HUMAN;sp|P78559|MAP1A_HUMAN	sp|P46821|MAP1B_HUMAN	8;1	8;1	8;1		2	8	8	8	0	0	0	4	4	8	0	0	0	4	4	8	0	0	0	4	4	8	4.6	4.6	4.6	270.63	2468	2468;2803	0	34.655				By MS/MS	By MS/MS	By MS/MS	0	0	0	2.2	1.9	4.6	159620000	0
sp|P46926|GNPI1_HUMAN;sp|Q8TDQ7|GNPI2_HUMAN	sp|P46926|GNPI1_HUMAN	5;1	5;1	5;1		2	5	5	5	5	4	3	3	4	3	5	4	3	3	4	3	5	4	3	3	4	3	20.4	20.4	20.4	32.668	289	289;276	0	20.671	By MS/MS	By MS/MS	By MS/MS	By MS/MS	By MS/MS	By MS/MS	20.4	14.9	10.7	11.4	14.9	10.7	238080000	66784000
sp|P46940|IQGA1_HUMAN;sp|Q13576|IQGA2_HUMAN	sp|P46940|IQGA1_HUMAN	9;1	9;1	9;1		2	9	9	9	0	0	1	8	4	5	0	0	1	8	4	5	0	0	1	8	4	5	5.7	5.7	5.7	189.25	1657	1657;1575	0	26.616			By MS/MS	By MS/MS	By MS/MS	By MS/MS	0	0	1.1	5.1	3.1	3.6	142830000	0
sp|P46976|GLYG_HUMAN	sp|P46976|GLYG_HUMAN	2	2	2		1	2	2	2	0	0	0	1	0	1	0	0	0	1	0	1	0	0	0	1	0	1	6	6	6	39.383	350	350	0.0026316	3.2387				By MS/MS		By MS/MS	0	0	0	2.9	0	3.1	17261000	0
sp|P47756|CAPZB_HUMAN	sp|P47756|CAPZB_HUMAN	8	8	8		1	8	8	8	6	5	6	8	6	4	6	5	6	8	6	4	6	5	6	8	6	4	30	30	30	31.35	277	277	0	67.759	By MS/MS	By MS/MS	By MS/MS	By MS/MS	By MS/MS	By MS/MS	22	19.5	26.7	30	17.7	14.4	824880000	156420000
sp|P47813|IF1AX_HUMAN;sp|O14602|IF1AY_HUMAN	sp|P47813|IF1AX_HUMAN;sp|O14602|IF1AY_HUMAN	6;4	6;4	6;4	;	2	6	6	6	6	4	4	5	4	6	6	4	4	5	4	6	6	4	4	5	4	6	38.9	38.9	38.9	16.46	144	144;144	0	51.92	By MS/MS	By MS/MS	By MS/MS	By MS/MS	By MS/MS	By MS/MS	38.9	22.9	25.7	27.8	22.9	38.9	1345900000	438730000
sp|P47897|SYQ_HUMAN	sp|P47897|SYQ_HUMAN	2	2	2		1	2	2	2	1	1	1	1	0	0	1	1	1	1	0	0	1	1	1	1	0	0	2.8	2.8	2.8	87.798	775	775	0	5.1337	By MS/MS	By MS/MS	By matching	By MS/MS			1.8	1.8	1.8	1	0	0	30196000	12879000
sp|P47914|RL29_HUMAN	sp|P47914|RL29_HUMAN	2	2	2		1	2	2	2	2	2	2	2	2	2	2	2	2	2	2	2	2	2	2	2	2	2	14.5	14.5	14.5	17.752	159	159	0	8.704	By MS/MS	By MS/MS	By MS/MS	By MS/MS	By MS/MS	By MS/MS	14.5	14.5	14.5	14.5	14.5	14.5	653710000	101660000
sp|P48163|MAOX_HUMAN	sp|P48163|MAOX_HUMAN	2	2	2		1	2	2	2	0	0	1	1	0	2	0	0	1	1	0	2	0	0	1	1	0	2	4.9	4.9	4.9	64.149	572	572	0	4.6517			By MS/MS	By MS/MS		By MS/MS	0	0	3.5	3.5	0	4.9	15193000	0
sp|P48444|COPD_HUMAN	sp|P48444|COPD_HUMAN	10	10	10		1	10	10	10	8	5	6	5	2	5	8	5	6	5	2	5	8	5	6	5	2	5	22.1	22.1	22.1	57.21	511	511	0	48.206	By MS/MS	By MS/MS	By MS/MS	By MS/MS	By MS/MS	By MS/MS	17.2	12.1	13.9	9.8	4.9	11.9	525180000	183060000
sp|P48506|GSH1_HUMAN	sp|P48506|GSH1_HUMAN	2	2	2		1	2	2	2	0	0	0	0	1	1	0	0	0	0	1	1	0	0	0	0	1	1	3	3	3	72.765	637	637	0.00069252	3.8482					By MS/MS	By MS/MS	0	0	0	0	1.6	1.4	0	0
sp|P48507|GSH0_HUMAN	sp|P48507|GSH0_HUMAN	3	3	3		1	3	3	3	1	1	1	3	3	3	1	1	1	3	3	3	1	1	1	3	3	3	16.1	16.1	16.1	30.727	274	274	0	16.195	By MS/MS	By MS/MS	By MS/MS	By MS/MS	By MS/MS	By MS/MS	4.7	4.7	5.5	16.1	16.1	16.1	251200000	23943000
sp|P48556|PSMD8_HUMAN	sp|P48556|PSMD8_HUMAN	2	2	2		1	2	2	2	2	2	1	2	1	1	2	2	1	2	1	1	2	2	1	2	1	1	4.3	4.3	4.3	39.611	350	350	0.00070472	4.1822	By MS/MS	By MS/MS	By MS/MS	By MS/MS	By MS/MS	By matching	4.3	4.3	2.3	4.3	2.3	2.3	71508000	26374000
sp|P48637|GSHB_HUMAN	sp|P48637|GSHB_HUMAN	12	12	12		1	12	12	12	9	6	10	5	1	5	9	6	10	5	1	5	9	6	10	5	1	5	24.9	24.9	24.9	52.384	474	474	0	55.509	By MS/MS	By MS/MS	By MS/MS	By MS/MS	By MS/MS	By MS/MS	20.5	14.3	21.7	10.5	1.9	12.2	399840000	137200000
sp|P48643|TCPE_HUMAN	sp|P48643|TCPE_HUMAN	25	25	25		1	25	25	25	20	16	20	16	18	18	20	16	20	16	18	18	20	16	20	16	18	18	52.9	52.9	52.9	59.67	541	541	0	110.74	By MS/MS	By MS/MS	By MS/MS	By MS/MS	By MS/MS	By MS/MS	35.1	30.9	46.4	29.6	33.3	39.6	2196800000	569350000
sp|P48723|HSP13_HUMAN	sp|P48723|HSP13_HUMAN	15	15	15		1	15	15	15	15	13	14	11	11	13	15	13	14	11	11	13	15	13	14	11	11	13	26.1	26.1	26.1	51.927	471	471	0	105.42	By MS/MS	By MS/MS	By MS/MS	By MS/MS	By MS/MS	By MS/MS	26.1	25.5	25.7	23.8	24	25.5	3587200000	971880000
sp|P48739|PIPNB_HUMAN	sp|P48739|PIPNB_HUMAN	2	2	2		1	2	2	2	2	1	0	2	1	1	2	1	0	2	1	1	2	1	0	2	1	1	9.2	9.2	9.2	31.54	271	271	0	7.5512	By MS/MS	By MS/MS		By MS/MS	By MS/MS	By MS/MS	9.2	4.8	0	9.2	4.8	4.8	86414000	18753000
sp|P48745|CCN3_HUMAN	sp|P48745|CCN3_HUMAN	9	9	9		1	9	9	9	0	0	0	9	9	9	0	0	0	9	9	9	0	0	0	9	9	9	32.5	32.5	32.5	39.162	357	357	0	95.534				By MS/MS	By MS/MS	By MS/MS	0	0	0	32.5	32.5	32.5	3248300000	0
sp|P49006|MRP_HUMAN	sp|P49006|MRP_HUMAN	1	1	1		1	1	1	1	1	1	1	1	1	0	1	1	1	1	1	0	1	1	1	1	1	0	6.7	6.7	6.7	19.529	195	195	0	16.322	By MS/MS	By MS/MS	By MS/MS	By MS/MS	By matching		6.7	6.7	6.7	6.7	6.7	0	165020000	48290000
sp|P49189|AL9A1_HUMAN	sp|P49189|AL9A1_HUMAN	4	4	4		1	4	4	4	0	0	1	2	1	3	0	0	1	2	1	3	0	0	1	2	1	3	9.3	9.3	9.3	53.801	494	494	0	28.358			By MS/MS	By MS/MS	By MS/MS	By MS/MS	0	0	3.2	3.8	3.2	7.9	42001000	0
sp|P49207|RL34_HUMAN	sp|P49207|RL34_HUMAN	2	2	2		1	2	2	2	1	1	1	2	1	1	1	1	1	2	1	1	1	1	1	2	1	1	12.8	12.8	12.8	13.293	117	117	0	5.8169	By MS/MS	By MS/MS	By MS/MS	By MS/MS	By MS/MS	By MS/MS	6.8	6.8	6.8	12.8	6.8	6.8	258820000	105770000
sp|P49257|LMAN1_HUMAN	sp|P49257|LMAN1_HUMAN	2	2	2		1	2	2	2	2	1	2	1	0	1	2	1	2	1	0	1	2	1	2	1	0	1	4.5	4.5	4.5	57.548	510	510	0	10.714	By MS/MS	By MS/MS	By MS/MS	By MS/MS		By MS/MS	4.5	2.2	4.5	2.4	0	2.4	81113000	42601000
sp|P49321|NASP_HUMAN	sp|P49321|NASP_HUMAN	11	11	11		1	11	11	11	9	9	9	8	7	8	9	9	9	8	7	8	9	9	9	8	7	8	16.5	16.5	16.5	85.237	788	788	0	61.792	By MS/MS	By MS/MS	By MS/MS	By MS/MS	By MS/MS	By MS/MS	10.9	12.1	12.1	8.8	9.5	12.4	3045300000	468300000
sp|P49327|FAS_HUMAN	sp|P49327|FAS_HUMAN	45	45	45		1	45	45	45	23	21	31	30	31	39	23	21	31	30	31	39	23	21	31	30	31	39	22.2	22.2	22.2	273.42	2511	2511	0	183.93	By MS/MS	By MS/MS	By MS/MS	By MS/MS	By MS/MS	By MS/MS	10.4	10.3	16.1	14.3	15.7	19.2	2251200000	342360000
sp|P49368|TCPG_HUMAN	sp|P49368|TCPG_HUMAN	22	22	22		1	22	22	22	20	18	18	15	16	17	20	18	18	15	16	17	20	18	18	15	16	17	41.3	41.3	41.3	60.533	545	545	0	118.03	By MS/MS	By MS/MS	By MS/MS	By MS/MS	By MS/MS	By MS/MS	37.2	36.3	34.7	30.3	31.6	34.3	2034000000	526850000
sp|P49411|EFTU_HUMAN	sp|P49411|EFTU_HUMAN	6	6	6		1	6	6	6	0	0	2	4	3	5	0	0	2	4	3	5	0	0	2	4	3	5	16.2	16.2	16.2	49.541	452	452	0	23.849			By MS/MS	By MS/MS	By MS/MS	By MS/MS	0	0	7.3	10.4	10	14.6	115560000	0
sp|P49441|INPP_HUMAN	sp|P49441|INPP_HUMAN	1	1	1		1	1	1	1	0	0	1	0	0	1	0	0	1	0	0	1	0	0	1	0	0	1	3	3	3	43.998	399	399	0.002635	3.249			By MS/MS			By MS/MS	0	0	3	0	0	3	4296400	0
sp|P49458|SRP09_HUMAN	sp|P49458|SRP09_HUMAN	3	3	3		1	3	3	3	3	3	3	3	3	3	3	3	3	3	3	3	3	3	3	3	3	3	31.4	31.4	31.4	10.112	86	86	0	17.79	By MS/MS	By MS/MS	By MS/MS	By MS/MS	By MS/MS	By MS/MS	31.4	31.4	31.4	31.4	31.4	31.4	1141100000	238400000
sp|P49459|UBE2A_HUMAN	sp|P49459|UBE2A_HUMAN	1	1	1		1	1	1	1	1	0	0	1	1	1	1	0	0	1	1	1	1	0	0	1	1	1	6.6	6.6	6.6	17.315	152	152	0.0013495	3.5064	By MS/MS			By MS/MS	By MS/MS	By MS/MS	6.6	0	0	6.6	6.6	6.6	64162000	18893000
sp|P49588|SYAC_HUMAN	sp|P49588|SYAC_HUMAN	18	18	18		1	18	18	18	9	7	13	7	7	9	9	7	13	7	7	9	9	7	13	7	7	9	23.1	23.1	23.1	106.81	968	968	0	76.201	By MS/MS	By MS/MS	By MS/MS	By MS/MS	By MS/MS	By MS/MS	9.9	8.4	18.3	7.7	9.1	12	435410000	68585000
sp|P49589|SYCC_HUMAN	sp|P49589|SYCC_HUMAN	2	2	2		1	2	2	2	0	0	1	1	0	1	0	0	1	1	0	1	0	0	1	1	0	1	3.1	3.1	3.1	85.472	748	748	0	5.0769			By MS/MS	By matching		By MS/MS	0	0	1.2	1.2	0	1.9	29813000	0
sp|P49591|SYSC_HUMAN	sp|P49591|SYSC_HUMAN	9	9	9		1	9	9	9	6	7	8	5	5	5	6	7	8	5	5	5	6	7	8	5	5	5	18.1	18.1	18.1	58.777	514	514	0	44.614	By MS/MS	By MS/MS	By MS/MS	By MS/MS	By MS/MS	By MS/MS	10.7	14.6	16.5	10.9	10.9	10.1	745470000	234130000
sp|P49720|PSB3_HUMAN	sp|P49720|PSB3_HUMAN	3	3	3		1	3	3	3	2	2	3	1	2	2	2	2	3	1	2	2	2	2	3	1	2	2	15.1	15.1	15.1	22.949	205	205	0	9.5664	By MS/MS	By MS/MS	By MS/MS	By MS/MS	By MS/MS	By MS/MS	8.3	8.3	15.1	3.4	8.3	10.2	187590000	60314000
sp|P49721|PSB2_HUMAN	sp|P49721|PSB2_HUMAN	6	6	6		1	6	6	6	4	3	2	4	2	5	4	3	2	4	2	5	4	3	2	4	2	5	26.9	26.9	26.9	22.836	201	201	0	23.335	By MS/MS	By MS/MS	By MS/MS	By MS/MS	By MS/MS	By MS/MS	15.4	16.9	8.5	17.4	8.5	26.4	467110000	112580000
sp|P49736|MCM2_HUMAN	sp|P49736|MCM2_HUMAN	2	2	2		1	2	2	2	2	1	1	2	1	1	2	1	1	2	1	1	2	1	1	2	1	1	1.9	1.9	1.9	101.89	904	904	0	4.8886	By MS/MS	By MS/MS	By MS/MS	By MS/MS	By MS/MS	By MS/MS	1.9	0.9	0.9	1.9	0.9	0.9	51181000	10390000
sp|P49748|ACADV_HUMAN	sp|P49748|ACADV_HUMAN	4	4	4		1	4	4	4	0	0	0	1	1	2	0	0	0	1	1	2	0	0	0	1	1	2	7.5	7.5	7.5	70.389	655	655	0	10.682				By MS/MS	By MS/MS	By MS/MS	0	0	0	1.2	2.3	4	0	0
sp|P49750|YLPM1_HUMAN	sp|P49750|YLPM1_HUMAN	1	1	1		1	1	1	1	0	0	0	1	0	1	0	0	0	1	0	1	0	0	0	1	0	1	0.5	0.5	0.5	241.64	2146	2146	1	-2				By matching		By MS/MS	0	0	0	0.5	0	0.5	170220000	0
sp|P49770|EI2BB_HUMAN	sp|P49770|EI2BB_HUMAN	2	2	2		1	2	2	2	0	0	0	1	0	1	0	0	0	1	0	1	0	0	0	1	0	1	6.3	6.3	6.3	38.989	351	351	0.004522	3.0064				By MS/MS		By MS/MS	0	0	0	2.8	0	3.4	2362800	0
sp|P49773|HINT1_HUMAN	sp|P49773|HINT1_HUMAN	3	3	3		1	3	3	3	1	2	2	3	3	3	1	2	2	3	3	3	1	2	2	3	3	3	16.7	16.7	16.7	13.802	126	126	0	21.717	By MS/MS	By MS/MS	By MS/MS	By MS/MS	By MS/MS	By MS/MS	11.1	16.7	16.7	16.7	16.7	16.7	1325900000	127550000
sp|P49792|RBP2_HUMAN;sp|P0DJD0|RGPD1_HUMAN;sp|P0DJD1|RGPD2_HUMAN;sp|A6NKT7|RGPD3_HUMAN;sp|Q99666|RGPD5_HUMAN;sp|O14715|RGPD8_HUMAN	sp|P49792|RBP2_HUMAN;sp|P0DJD0|RGPD1_HUMAN;sp|P0DJD1|RGPD2_HUMAN;sp|A6NKT7|RGPD3_HUMAN;sp|Q99666|RGPD5_HUMAN;sp|O14715|RGPD8_HUMAN	2;1;1;1;1;1	2;1;1;1;1;1	2;1;1;1;1;1	;;;;;	6	2	2	2	0	0	0	0	2	1	0	0	0	0	2	1	0	0	0	0	2	1	0.7	0.7	0.7	358.2	3224	3224;1748;1756;1758;1765;1765	0	6.8433					By MS/MS	By MS/MS	0	0	0	0	0.7	0.3	0	0
sp|P49902|5NTC_HUMAN	sp|P49902|5NTC_HUMAN	4	4	4		1	4	4	4	3	2	2	0	1	0	3	2	2	0	1	0	3	2	2	0	1	0	5.9	5.9	5.9	64.969	561	561	0	9.4029	By MS/MS	By MS/MS	By MS/MS		By MS/MS		4.1	2.9	3	0	1.2	0	26285000	0
sp|P49908|SEPP1_HUMAN	sp|P49908|SEPP1_HUMAN	1	1	1		1	1	1	1	1	1	1	0	0	0	1	1	1	0	0	0	1	1	1	0	0	0	2.6	2.6	2.6	43.173	381	381	0.0057179	2.8903	By MS/MS	By MS/MS	By MS/MS				2.6	2.6	2.6	0	0	0	0	0
sp|P50148|GNAQ_HUMAN	sp|P50148|GNAQ_HUMAN	1	1	1		1	1	1	1	0	1	1	0	0	0	0	1	1	0	0	0	0	1	1	0	0	0	4.5	4.5	4.5	42.142	359	359	1	-2		By matching	By MS/MS				0	4.5	4.5	0	0	0	73700000	0
sp|P50238|CRIP1_HUMAN	sp|P50238|CRIP1_HUMAN	4	4	4		1	4	4	4	0	0	0	4	2	2	0	0	0	4	2	2	0	0	0	4	2	2	67.5	67.5	67.5	8.5328	77	77	0	8.208				By MS/MS	By MS/MS	By MS/MS	0	0	0	67.5	19.5	19.5	292900000	0
sp|P50395|GDIB_HUMAN	sp|P50395|GDIB_HUMAN	19	19	14		1	19	19	14	14	11	13	10	10	10	14	11	13	10	10	10	11	8	10	7	7	7	45.8	45.8	33	50.663	445	445	0	75.834	By MS/MS	By MS/MS	By MS/MS	By MS/MS	By MS/MS	By MS/MS	35.3	29.9	32.1	27.6	28.1	27.9	2039200000	586990000
sp|P50453|SPB9_HUMAN	sp|P50453|SPB9_HUMAN	2	2	2		1	2	2	2	2	1	0	0	0	0	2	1	0	0	0	0	2	1	0	0	0	0	5.3	5.3	5.3	42.403	376	376	0.00069493	3.8727	By MS/MS	By MS/MS					5.3	2.7	0	0	0	0	0	0
sp|P50454|SERPH_HUMAN	sp|P50454|SERPH_HUMAN	6	6	6		1	6	6	6	1	1	2	4	6	5	1	1	2	4	6	5	1	1	2	4	6	5	17.5	17.5	17.5	46.44	418	418	0	26.71	By MS/MS	By matching	By MS/MS	By MS/MS	By MS/MS	By MS/MS	2.6	2.6	6.2	12.4	17.5	15.3	325460000	0
sp|P50502|F10A1_HUMAN;sp|Q8NFI4|F10A5_HUMAN;sp|Q8IZP2|ST134_HUMAN	sp|P50502|F10A1_HUMAN;sp|Q8NFI4|F10A5_HUMAN;sp|Q8IZP2|ST134_HUMAN	9;7;5	9;7;5	9;7;5	;;	3	9	9	9	9	7	8	9	9	9	9	7	8	9	9	9	9	7	8	9	9	9	24.7	24.7	24.7	41.331	369	369;369;240	0	62.463	By MS/MS	By MS/MS	By MS/MS	By MS/MS	By MS/MS	By MS/MS	24.7	17.6	22.8	24.7	24.7	24.7	2277900000	447700000
sp|P50552|VASP_HUMAN	sp|P50552|VASP_HUMAN	1	1	1		1	1	1	1	0	0	1	0	0	0	0	0	1	0	0	0	0	0	1	0	0	0	4.2	4.2	4.2	39.829	380	380	0.00068871	3.7307			By MS/MS				0	0	4.2	0	0	0	0	0
sp|Q05193|DYN1_HUMAN;sp|P50570|DYN2_HUMAN	sp|Q05193|DYN1_HUMAN;sp|P50570|DYN2_HUMAN	2;2	2;2	2;2	;	2	2	2	2	2	1	1	0	0	0	2	1	1	0	0	0	2	1	1	0	0	0	2	2	2	97.407	864	864;870	0.0039037	3.1122	By MS/MS	By MS/MS	By MS/MS				2	0.8	0.8	0	0	0	6466600	0
sp|P50895|BCAM_HUMAN	sp|P50895|BCAM_HUMAN	1	1	1		1	1	1	1	1	0	0	0	0	0	1	0	0	0	0	0	1	0	0	0	0	0	1.9	1.9	1.9	67.404	628	628	0.00071124	4.4105	By MS/MS						1.9	0	0	0	0	0	49820000	49820000
sp|P50897|PPT1_HUMAN	sp|P50897|PPT1_HUMAN	9	9	9		1	9	9	9	9	9	9	7	7	7	9	9	9	7	7	7	9	9	9	7	7	7	28.8	28.8	28.8	34.193	306	306	0	48.162	By MS/MS	By MS/MS	By MS/MS	By MS/MS	By MS/MS	By MS/MS	28.8	28.8	28.8	26.5	28.4	26.5	3519700000	1002100000
sp|P50914|RL14_HUMAN	sp|P50914|RL14_HUMAN	6	6	6		1	6	6	6	6	3	3	4	4	3	6	3	3	4	4	3	6	3	3	4	4	3	27.4	27.4	27.4	23.432	215	215	0	18.49	By MS/MS	By MS/MS	By MS/MS	By MS/MS	By MS/MS	By MS/MS	27.4	15.3	15.3	20.9	20.9	15.8	354100000	106340000
sp|P50990|TCPQ_HUMAN	sp|P50990|TCPQ_HUMAN	31	31	31		1	31	31	31	26	23	24	21	19	21	26	23	24	21	19	21	26	23	24	21	19	21	57.1	57.1	57.1	59.62	548	548	0	158.85	By MS/MS	By MS/MS	By MS/MS	By MS/MS	By MS/MS	By MS/MS	47.3	44.7	43.8	39.6	37.4	40.7	4362800000	1132100000
sp|P50991|TCPD_HUMAN	sp|P50991|TCPD_HUMAN	19	19	19		1	19	19	19	11	12	16	11	11	12	11	12	16	11	11	12	11	12	16	11	11	12	44.2	44.2	44.2	57.924	539	539	0	79.471	By MS/MS	By MS/MS	By MS/MS	By MS/MS	By MS/MS	By MS/MS	21.2	23.2	39.9	21.2	21.7	28.8	2315900000	467920000
sp|P51149|RAB7A_HUMAN	sp|P51149|RAB7A_HUMAN	5	5	5		1	5	5	5	2	2	4	2	2	1	2	2	4	2	2	1	2	2	4	2	2	1	33.3	33.3	33.3	23.489	207	207	0	43.198	By MS/MS	By MS/MS	By MS/MS	By MS/MS	By MS/MS	By MS/MS	11.6	11.6	28	12.1	11.6	6.8	99678000	26564000
sp|P51397|DAP1_HUMAN	sp|P51397|DAP1_HUMAN	2	2	2		1	2	2	2	1	1	1	0	2	2	1	1	1	0	2	2	1	1	1	0	2	2	15.7	15.7	15.7	11.164	102	102	0	10.413	By matching	By MS/MS	By matching		By MS/MS	By MS/MS	7.8	7.8	7.8	0	15.7	15.7	264840000	22478000
sp|P51452|DUS3_HUMAN	sp|P51452|DUS3_HUMAN	5	5	5		1	5	5	5	2	2	5	3	3	3	2	2	5	3	3	3	2	2	5	3	3	3	36.8	36.8	36.8	20.478	185	185	0	22.969	By MS/MS	By MS/MS	By MS/MS	By MS/MS	By MS/MS	By MS/MS	13.5	16.2	36.8	18.9	23.2	23.2	200970000	24563000
sp|P51572|BAP31_HUMAN	sp|P51572|BAP31_HUMAN	5	5	5		1	5	5	5	3	2	2	4	2	1	3	2	2	4	2	1	3	2	2	4	2	1	17.1	17.1	17.1	27.991	246	246	0	23.171	By MS/MS	By MS/MS	By MS/MS	By MS/MS	By MS/MS	By MS/MS	10.2	6.9	6.9	13.4	6.9	3.7	528720000	147740000
sp|P51610|HCFC1_HUMAN	sp|P51610|HCFC1_HUMAN	3	3	3		1	3	3	3	1	0	0	0	1	2	1	0	0	0	1	2	1	0	0	0	1	2	1.9	1.9	1.9	208.73	2035	2035	0	7.1918	By MS/MS				By MS/MS	By MS/MS	0.5	0	0	0	0.5	1.4	7535200	0
sp|P51654|GPC3_HUMAN;REV__sp|Q96HE7|ERO1A_HUMAN	sp|P51654|GPC3_HUMAN	4;1	4;1	4;1		2	4	4	4	4	4	4	2	2	2	4	4	4	2	2	2	4	4	4	2	2	2	8.3	8.3	8.3	65.562	580	580;468	0	10.714	By MS/MS	By MS/MS	By MS/MS	By MS/MS	By MS/MS	By MS/MS	8.3	8.3	8.3	4	2.8	4	410810000	169870000
sp|P51659|DHB4_HUMAN	sp|P51659|DHB4_HUMAN	1	1	1		1	1	1	1	0	0	0	1	0	1	0	0	0	1	0	1	0	0	0	1	0	1	1.9	1.9	1.9	79.685	736	736	0.0044814	2.9351				By MS/MS		By MS/MS	0	0	0	1.9	0	1.9	0	0
sp|P51665|PSMD7_HUMAN	sp|P51665|PSMD7_HUMAN	2	2	2		1	2	2	2	2	1	1	1	1	0	2	1	1	1	1	0	2	1	1	1	1	0	6.2	6.2	6.2	37.025	324	324	0	6.9971	By MS/MS	By MS/MS	By MS/MS	By MS/MS	By MS/MS		6.2	2.2	2.2	2.2	2.2	0	34041000	22649000
sp|P51688|SPHM_HUMAN	sp|P51688|SPHM_HUMAN	1	1	1		1	1	1	1	0	0	0	0	1	1	0	0	0	0	1	1	0	0	0	0	1	1	2.6	2.6	2.6	56.695	502	502	0.00070323	4.13					By MS/MS	By MS/MS	0	0	0	0	2.6	2.6	10852000	0
sp|P51693|APLP1_HUMAN	sp|P51693|APLP1_HUMAN	3	3	3		1	3	3	3	1	0	2	2	1	1	1	0	2	2	1	1	1	0	2	2	1	1	5.4	5.4	5.4	72.176	650	650	0	7.6792	By MS/MS		By MS/MS	By MS/MS	By MS/MS	By MS/MS	1.4	0	4.3	2.5	1.4	1.4	40864000	20081000
sp|P51812|KS6A3_HUMAN	sp|P51812|KS6A3_HUMAN	1	1	1		1	1	1	1	0	1	0	0	0	1	0	1	0	0	0	1	0	1	0	0	0	1	1.5	1.5	1.5	83.735	740	740	0.00070771	4.319		By MS/MS				By MS/MS	0	1.5	0	0	0	1.5	15140000	0
sp|P51857|AK1D1_HUMAN	sp|P51857|AK1D1_HUMAN	1	1	1		1	1	1	1	1	1	1	1	1	1	1	1	1	1	1	1	1	1	1	1	1	1	2.8	2.8	2.8	37.376	326	326	0	5.6927	By MS/MS	By matching	By MS/MS	By MS/MS	By MS/MS	By MS/MS	2.8	2.8	2.8	2.8	2.8	2.8	454730000	40744000
sp|P51858|HDGF_HUMAN	sp|P51858|HDGF_HUMAN	10	10	9		1	10	10	9	8	6	7	10	8	10	8	6	7	10	8	10	7	5	6	9	7	9	31.7	31.7	28.3	26.788	240	240	0	63.627	By MS/MS	By MS/MS	By MS/MS	By MS/MS	By MS/MS	By MS/MS	26.7	19.2	22.5	31.7	26.7	31.7	4067800000	390760000
sp|P51991|ROA3_HUMAN	sp|P51991|ROA3_HUMAN	7	6	6		1	7	6	6	5	3	3	5	4	4	4	3	3	4	4	4	4	3	3	4	4	4	16.1	14.3	14.3	39.594	378	378	0	27.405	By MS/MS	By MS/MS	By MS/MS	By MS/MS	By MS/MS	By MS/MS	12.2	9.5	9.5	14.8	12.2	12.2	508180000	111600000
sp|P52209|6PGD_HUMAN	sp|P52209|6PGD_HUMAN	15	15	15		1	15	15	15	11	9	11	12	13	11	11	9	11	12	13	11	11	9	11	12	13	11	35.8	35.8	35.8	53.139	483	483	0	72.246	By MS/MS	By MS/MS	By MS/MS	By MS/MS	By MS/MS	By MS/MS	29.8	24.4	31.1	29.6	33.3	28.2	1635100000	238490000
sp|P52272|HNRPM_HUMAN	sp|P52272|HNRPM_HUMAN	21	21	21		1	21	21	21	14	11	12	7	7	6	14	11	12	7	7	6	14	11	12	7	7	6	29.5	29.5	29.5	77.515	730	730	0	101.97	By MS/MS	By MS/MS	By MS/MS	By MS/MS	By MS/MS	By MS/MS	19.7	15.6	17.8	10.1	10.5	10.7	948590000	337630000
sp|P52292|IMA1_HUMAN	sp|P52292|IMA1_HUMAN	5	5	5		1	5	5	5	3	3	4	0	3	1	3	3	4	0	3	1	3	3	4	0	3	1	11.5	11.5	11.5	57.861	529	529	0	20.499	By MS/MS	By MS/MS	By MS/MS		By MS/MS	By MS/MS	6.4	6.2	10	0	6.2	1.3	28073000	4830700
sp|P52434|RPAB3_HUMAN	sp|P52434|RPAB3_HUMAN	1	1	1		1	1	1	1	1	1	1	0	1	1	1	1	1	0	1	1	1	1	1	0	1	1	8	8	8	17.143	150	150	0.0013468	3.4905	By MS/MS	By MS/MS	By MS/MS		By MS/MS	By MS/MS	8	8	8	0	8	8	23537000	3622100
sp|P52565|GDIR1_HUMAN	sp|P52565|GDIR1_HUMAN	6	6	6		1	6	6	6	6	6	6	6	5	6	6	6	6	6	5	6	6	6	6	6	5	6	29.4	29.4	29.4	23.207	204	204	0	103.56	By MS/MS	By MS/MS	By MS/MS	By MS/MS	By MS/MS	By MS/MS	29.4	29.4	29.4	29.4	29.4	29.4	1675700000	268880000
sp|P52594|AGFG1_HUMAN	sp|P52594|AGFG1_HUMAN	1	1	1		1	1	1	1	0	0	1	1	0	0	0	0	1	1	0	0	0	0	1	1	0	0	2.5	2.5	2.5	58.259	562	562	0.009901	2.5832			By MS/MS	By MS/MS			0	0	2.5	2.5	0	0	0	0
sp|P52597|HNRPF_HUMAN	sp|P52597|HNRPF_HUMAN	3	2	2		1	3	2	2	1	1	3	2	1	2	0	0	2	1	0	1	0	0	2	1	0	1	11.3	7.2	7.2	45.671	415	415	0	5.3809	By matching	By matching	By MS/MS	By matching	By matching	By MS/MS	4.1	4.1	11.3	8.2	4.1	8.2	11684000	0
sp|P52788|SPSY_HUMAN	sp|P52788|SPSY_HUMAN	1	1	1		1	1	1	1	1	0	1	0	0	0	1	0	1	0	0	0	1	0	1	0	0	0	4.6	4.6	4.6	41.268	366	366	0	4.7675	By matching		By MS/MS				4.6	0	4.6	0	0	0	9959100	4384400
sp|P52815|RM12_HUMAN	sp|P52815|RM12_HUMAN	3	3	3		1	3	3	3	0	0	1	3	2	3	0	0	1	3	2	3	0	0	1	3	2	3	11.6	11.6	11.6	21.348	198	198	0	9.3653			By matching	By MS/MS	By MS/MS	By MS/MS	0	0	6.1	11.6	11.6	11.6	193960000	0
sp|P52895|AK1C2_HUMAN	sp|P52895|AK1C2_HUMAN	12	3	3		1	12	3	3	5	3	3	11	9	11	0	0	0	3	3	3	0	0	0	3	3	3	41.2	12.1	12.1	36.735	323	323	0	13.035	By matching	By matching	By matching	By MS/MS	By MS/MS	By MS/MS	19.5	10.5	12.1	36.2	33.7	38.7	420310000	0
sp|P52907|CAZA1_HUMAN;sp|P47755|CAZA2_HUMAN	sp|P52907|CAZA1_HUMAN	5;2	5;2	5;2		2	5	5	5	4	4	1	4	4	3	4	4	1	4	4	3	4	4	1	4	4	3	22	22	22	32.922	286	286;286	0	17.571	By MS/MS	By MS/MS	By MS/MS	By MS/MS	By MS/MS	By MS/MS	15	19.6	3.5	15	15	12.6	387430000	81281000
sp|P52951|GBX2_HUMAN	sp|P52951|GBX2_HUMAN	1	1	1		1	1	1	1	1	1	1	1	1	1	1	1	1	1	1	1	1	1	1	1	1	1	3.7	3.7	3.7	37.348	348	348	0.0045396	3.0564	By MS/MS	By matching	By matching	By matching	By MS/MS	By MS/MS	3.7	3.7	3.7	3.7	3.7	3.7	280610000	0
sp|P53004|BIEA_HUMAN	sp|P53004|BIEA_HUMAN	4	4	4		1	4	4	4	2	2	3	1	2	1	2	2	3	1	2	1	2	2	3	1	2	1	14.5	14.5	14.5	33.428	296	296	0	9.6938	By MS/MS	By MS/MS	By MS/MS	By matching	By MS/MS	By MS/MS	7.1	7.1	11.8	4.4	7.1	4.4	138600000	38804000
sp|P53041|PPP5_HUMAN	sp|P53041|PPP5_HUMAN	1	1	1		1	1	1	1	1	0	1	0	0	1	1	0	1	0	0	1	1	0	1	0	0	1	2.6	2.6	2.6	56.878	499	499	0.00071429	4.5631	By matching		By MS/MS			By MS/MS	2.6	0	2.6	0	0	2.6	15705000	4512400
sp|P53396|ACLY_HUMAN	sp|P53396|ACLY_HUMAN	25	25	25		1	25	25	25	17	12	12	20	15	20	17	12	12	20	15	20	17	12	12	20	15	20	25.1	25.1	25.1	120.84	1101	1101	0	89.891	By MS/MS	By MS/MS	By MS/MS	By MS/MS	By MS/MS	By MS/MS	16.4	12.6	12	19.7	15	21.1	1284800000	285920000
sp|P53618|COPB_HUMAN	sp|P53618|COPB_HUMAN	2	2	2		1	2	2	2	0	0	2	0	1	1	0	0	2	0	1	1	0	0	2	0	1	1	3.5	3.5	3.5	107.14	953	953	0	10.06			By MS/MS		By MS/MS	By MS/MS	0	0	3.5	0	1.6	1.6	14866000	0
sp|P53621|COPA_HUMAN	sp|P53621|COPA_HUMAN	5	5	5		1	5	5	5	3	3	2	3	1	3	3	3	2	3	1	3	3	3	2	3	1	3	4.5	4.5	4.5	138.34	1224	1224	0	11.603	By MS/MS	By MS/MS	By MS/MS	By MS/MS	By MS/MS	By MS/MS	3.1	3	2	2.7	1.2	3.1	88455000	18904000
sp|P53634|CATC_HUMAN	sp|P53634|CATC_HUMAN	17	17	17		1	17	17	17	13	13	13	15	14	15	13	13	13	15	14	15	13	13	13	15	14	15	35.2	35.2	35.2	51.853	463	463	0	142.9	By MS/MS	By MS/MS	By MS/MS	By MS/MS	By MS/MS	By MS/MS	25.7	28.9	28.5	34.3	34.1	34.3	7099000000	1041000000
sp|P53999|TCP4_HUMAN	sp|P53999|TCP4_HUMAN	5	5	5		1	5	5	5	1	2	2	3	3	5	1	2	2	3	3	5	1	2	2	3	3	5	33.9	33.9	33.9	14.395	127	127	0	21.961	By MS/MS	By MS/MS	By MS/MS	By MS/MS	By MS/MS	By MS/MS	7.9	17.3	17.3	25.2	26	33.9	555390000	58842000
sp|P54105|ICLN_HUMAN	sp|P54105|ICLN_HUMAN	1	1	1		1	1	1	1	1	0	1	0	0	0	1	0	1	0	0	0	1	0	1	0	0	0	5.5	5.5	5.5	26.215	237	237	0	9.0406	By MS/MS		By MS/MS				5.5	0	5.5	0	0	0	23947000	14137000
sp|P54136|SYRC_HUMAN	sp|P54136|SYRC_HUMAN	10	10	10		1	10	10	10	5	4	7	4	5	6	5	4	7	4	5	6	5	4	7	4	5	6	17.4	17.4	17.4	75.378	660	660	0	27.921	By MS/MS	By MS/MS	By MS/MS	By MS/MS	By MS/MS	By MS/MS	8.6	6.7	12.9	7.1	8.9	10	187030000	41722000
sp|P54577|SYYC_HUMAN	sp|P54577|SYYC_HUMAN	8	8	8		1	8	8	8	6	3	6	4	2	6	6	3	6	4	2	6	6	3	6	4	2	6	18.2	18.2	18.2	59.143	528	528	0	33.657	By MS/MS	By MS/MS	By MS/MS	By MS/MS	By MS/MS	By MS/MS	11.4	4.9	15	7.8	3.6	13.1	187960000	77230000
sp|P54578|UBP14_HUMAN	sp|P54578|UBP14_HUMAN	10	10	10		1	10	10	10	8	5	8	4	5	4	8	5	8	4	5	4	8	5	8	4	5	4	22.1	22.1	22.1	56.068	494	494	0	129.27	By MS/MS	By MS/MS	By MS/MS	By MS/MS	By MS/MS	By MS/MS	14.4	7.9	18	7.9	10.3	8.9	621180000	84097000
sp|P54652|HSP72_HUMAN	sp|P54652|HSP72_HUMAN	15	2	2		1	15	2	2	13	11	15	12	11	12	0	0	2	0	0	0	0	0	2	0	0	0	18.9	4.1	4.1	70.02	639	639	0	6.3177	By matching	By matching	By MS/MS	By matching	By matching	By matching	14.9	13.9	18.9	14.2	13.9	14.2	3279200	0
sp|P54727|RD23B_HUMAN	sp|P54727|RD23B_HUMAN	8	8	7		1	8	8	7	4	3	4	6	5	6	4	3	4	6	5	6	4	3	4	5	5	5	19.8	19.8	17.8	43.171	409	409	0	27.102	By MS/MS	By MS/MS	By MS/MS	By MS/MS	By MS/MS	By MS/MS	9.3	7.3	12	13	14.9	14.2	592420000	93768000
sp|P54819|KAD2_HUMAN	sp|P54819|KAD2_HUMAN	10	10	10		1	10	10	10	5	4	7	7	7	9	5	4	7	7	7	9	5	4	7	7	7	9	44.8	44.8	44.8	26.477	239	239	0	31.528	By MS/MS	By MS/MS	By MS/MS	By MS/MS	By MS/MS	By MS/MS	27.2	22.2	40.6	40.6	39.7	41	535630000	23897000
sp|P55010|IF5_HUMAN	sp|P55010|IF5_HUMAN	7	7	7		1	7	7	7	4	4	4	6	4	5	4	4	4	6	4	5	4	4	4	6	4	5	17.2	17.2	17.2	49.222	431	431	0	20.144	By MS/MS	By MS/MS	By MS/MS	By MS/MS	By MS/MS	By MS/MS	9	10	10	14.6	10	12.5	268420000	63838000
sp|P55011|S12A2_HUMAN	sp|P55011|S12A2_HUMAN	2	2	2		1	2	2	2	1	2	1	0	1	2	1	2	1	0	1	2	1	2	1	0	1	2	2.8	2.8	2.8	131.45	1212	1212	0	26.891	By MS/MS	By MS/MS	By MS/MS		By matching	By MS/MS	1.8	2.8	1.8	0	1.8	2.8	60507000	22122000
sp|P55036|PSMD4_HUMAN;sp|A2A3N6|PIPSL_HUMAN	sp|P55036|PSMD4_HUMAN	9;2	9;2	9;2		2	9	9	9	6	6	7	8	6	5	6	6	7	8	6	5	6	6	7	8	6	5	30.8	30.8	30.8	40.736	377	377;862	0	51.002	By MS/MS	By MS/MS	By MS/MS	By MS/MS	By MS/MS	By MS/MS	19.4	19.4	26.8	23.3	18.3	16.4	1129000000	174900000
sp|P55060|XPO2_HUMAN	sp|P55060|XPO2_HUMAN	6	6	6		1	6	6	6	3	2	6	1	3	2	3	2	6	1	3	2	3	2	6	1	3	2	7.1	7.1	7.1	110.42	971	971	0	15.425	By MS/MS	By MS/MS	By MS/MS	By matching	By MS/MS	By MS/MS	3.4	1.6	7.1	0.9	3.4	1.6	200280000	60318000
sp|P55072|TERA_HUMAN	sp|P55072|TERA_HUMAN	31	31	31		1	31	31	31	22	24	25	26	22	28	22	24	25	26	22	28	22	24	25	26	22	28	37.7	37.7	37.7	89.321	806	806	0	215.71	By MS/MS	By MS/MS	By MS/MS	By MS/MS	By MS/MS	By MS/MS	30.8	30.1	32.4	35.1	29.2	35.7	3069600000	528140000
sp|P55209|NP1L1_HUMAN	sp|P55209|NP1L1_HUMAN	7	7	5		1	7	7	5	6	7	6	7	5	6	6	7	6	7	5	6	5	5	5	5	4	5	16.6	16.6	13.8	45.374	391	391	0	45.066	By MS/MS	By MS/MS	By MS/MS	By MS/MS	By MS/MS	By MS/MS	16.4	16.6	16.4	16.6	14.6	16.4	1281300000	269260000
sp|P55263|ADK_HUMAN	sp|P55263|ADK_HUMAN	3	3	3		1	3	3	3	1	1	0	2	2	3	1	1	0	2	2	3	1	1	0	2	2	3	10.8	10.8	10.8	40.545	362	362	0	7.6068	By MS/MS	By MS/MS		By MS/MS	By MS/MS	By MS/MS	3	3	0	5.2	5.2	10.8	65771000	0
sp|P55265|DSRAD_HUMAN	sp|P55265|DSRAD_HUMAN	2	2	2		1	2	2	2	1	1	1	0	2	1	1	1	1	0	2	1	1	1	1	0	2	1	1.7	1.7	1.7	136.06	1226	1226	0	5.291	By MS/MS	By MS/MS	By MS/MS		By MS/MS	By matching	0.8	0.8	0.8	0	1.7	0.8	51298000	13053000
sp|P55268|LAMB2_HUMAN;sp|A4D0S4|LAMB4_HUMAN	sp|P55268|LAMB2_HUMAN	31;1	31;1	31;1		2	31	31	31	8	3	7	20	21	24	8	3	7	20	21	24	8	3	7	20	21	24	21.5	21.5	21.5	195.98	1798	1798;1761	0	140.02	By MS/MS	By MS/MS	By MS/MS	By MS/MS	By MS/MS	By MS/MS	4.9	1.8	5.6	13.3	13.5	16.9	965160000	56818000
sp|P55290|CAD13_HUMAN	sp|P55290|CAD13_HUMAN	5	5	5		1	5	5	5	0	0	0	4	5	5	0	0	0	4	5	5	0	0	0	4	5	5	7.6	7.6	7.6	78.286	713	713	0	20.335				By MS/MS	By MS/MS	By MS/MS	0	0	0	6.6	7.6	7.6	489800000	0
sp|P55327|TPD52_HUMAN	sp|P55327|TPD52_HUMAN	6	6	6		1	6	6	6	5	3	3	4	4	5	5	3	3	4	4	5	5	3	3	4	4	5	25.9	25.9	25.9	24.327	224	224	0	39.448	By MS/MS	By MS/MS	By MS/MS	By MS/MS	By MS/MS	By MS/MS	25.9	16.5	16.5	21	21.4	21	566980000	140450000
sp|P55735|SEC13_HUMAN	sp|P55735|SEC13_HUMAN	3	3	3		1	3	3	3	1	1	2	0	0	2	1	1	2	0	0	2	1	1	2	0	0	2	15.8	15.8	15.8	35.54	322	322	0	13.409	By MS/MS	By MS/MS	By MS/MS			By MS/MS	3.4	3.4	12.4	0	0	10.6	8026700	0
sp|P55769|NH2L1_HUMAN	sp|P55769|NH2L1_HUMAN	3	3	3		1	3	3	3	1	2	3	2	1	2	1	2	3	2	1	2	1	2	3	2	1	2	27.3	27.3	27.3	14.173	128	128	0	42.716	By MS/MS	By MS/MS	By MS/MS	By MS/MS	By MS/MS	By MS/MS	9.4	18.8	27.3	18.8	9.4	18.8	83508000	15298000
sp|P55786|PSA_HUMAN;sp|A6NEC2|PSAL_HUMAN	sp|P55786|PSA_HUMAN	10;2	10;2	10;2		2	10	10	10	6	4	4	8	10	9	6	4	4	8	10	9	6	4	4	8	10	9	14.3	14.3	14.3	103.28	919	919;478	0	34.579	By MS/MS	By MS/MS	By MS/MS	By MS/MS	By MS/MS	By MS/MS	8.5	5.7	5.8	11	14.3	12.8	340210000	10775000
sp|P55809|SCOT1_HUMAN	sp|P55809|SCOT1_HUMAN	2	2	2		1	2	2	2	0	0	0	2	0	1	0	0	0	2	0	1	0	0	0	2	0	1	4.6	4.6	4.6	56.157	520	520	0	6.7				By MS/MS		By MS/MS	0	0	0	4.6	0	2.5	0	0
sp|P55854|SUMO3_HUMAN;sp|Q6EEV6|SUMO4_HUMAN	sp|P55854|SUMO3_HUMAN;sp|Q6EEV6|SUMO4_HUMAN	2;1	1;0	1;0	;	2	2	1	1	2	1	1	1	1	1	1	0	0	0	0	0	1	0	0	0	0	0	21.4	9.7	9.7	11.637	103	103;95	0.0099317	2.604	By MS/MS	By matching	By matching	By matching	By matching	By matching	21.4	11.7	11.7	11.7	11.7	11.7	22616000	22616000
sp|P55884|EIF3B_HUMAN	sp|P55884|EIF3B_HUMAN	10	10	10		1	10	10	10	8	8	5	4	2	5	8	8	5	4	2	5	8	8	5	4	2	5	11.9	11.9	11.9	92.48	814	814	0	29.008	By MS/MS	By MS/MS	By MS/MS	By MS/MS	By MS/MS	By MS/MS	9.5	9.8	5.9	4.8	2.7	5.9	372030000	88334000
sp|P55899|FCGRN_HUMAN	sp|P55899|FCGRN_HUMAN	2	2	2		1	2	2	2	2	0	2	0	0	0	2	0	2	0	0	0	2	0	2	0	0	0	6.6	6.6	6.6	39.743	365	365	0	6.4974	By MS/MS		By MS/MS				6.6	0	6.6	0	0	0	23978000	13446000
sp|P56192|SYMC_HUMAN	sp|P56192|SYMC_HUMAN	3	3	3		1	3	3	3	1	1	2	2	3	2	1	1	2	2	3	2	1	1	2	2	3	2	3.4	3.4	3.4	101.11	900	900	0	12.443	By matching	By MS/MS	By MS/MS	By MS/MS	By MS/MS	By MS/MS	1.2	1.3	2.6	2.6	3.4	2.1	16096000	3955400
sp|P56211|ARP19_HUMAN;sp|O43768|ENSA_HUMAN	sp|P56211|ARP19_HUMAN;sp|O43768|ENSA_HUMAN	2;1	2;1	2;1	;	2	2	2	2	1	1	1	2	2	1	1	1	1	2	2	1	1	1	1	2	2	1	17	17	17	12.323	112	112;121	0	7.3344	By MS/MS	By MS/MS	By MS/MS	By MS/MS	By MS/MS	By MS/MS	9.8	9.8	9.8	17	17	9.8	183660000	35272000
sp|P56537|IF6_HUMAN	sp|P56537|IF6_HUMAN	3	3	3		1	3	3	3	0	1	1	1	0	1	0	1	1	1	0	1	0	1	1	1	0	1	15.5	15.5	15.5	26.599	245	245	0	11.071		By MS/MS	By MS/MS	By MS/MS		By matching	0	4.1	5.7	5.7	0	5.7	16693000	0
sp|P57721|PCBP3_HUMAN;sp|P57723|PCBP4_HUMAN	sp|P57721|PCBP3_HUMAN	4;1	1;0	1;0		2	4	1	1	4	4	4	3	3	3	1	1	1	1	0	0	1	1	1	1	0	0	10.5	3.2	3.2	39.465	371	371;403	0	5.088	By MS/MS	By MS/MS	By MS/MS	By MS/MS	By matching	By matching	10.5	10.5	10.5	8.4	7.3	7.3	10845000	0
sp|P58546|MTPN_HUMAN	sp|P58546|MTPN_HUMAN	4	4	4		1	4	4	4	2	2	2	3	3	4	2	2	2	3	3	4	2	2	2	3	3	4	39	39	39	12.895	118	118	0	77.413	By MS/MS	By MS/MS	By MS/MS	By MS/MS	By MS/MS	By MS/MS	22.9	22.9	22.9	39	39	39	983880000	114180000
sp|P59998|ARPC4_HUMAN	sp|P59998|ARPC4_HUMAN	5	5	5		1	5	5	5	4	4	4	4	4	5	4	4	4	4	4	5	4	4	4	4	4	5	29.8	29.8	29.8	19.667	168	168	0	16.21	By MS/MS	By MS/MS	By MS/MS	By MS/MS	By MS/MS	By MS/MS	23.2	23.2	23.2	23.2	22.6	29.8	432620000	85282000
sp|P60174|TPIS_HUMAN	sp|P60174|TPIS_HUMAN	18	18	18		1	18	18	18	16	17	17	18	17	17	16	17	17	18	17	17	16	17	17	18	17	17	74.8	74.8	74.8	30.791	286	286	0	323.31	By MS/MS	By MS/MS	By MS/MS	By MS/MS	By MS/MS	By MS/MS	72.4	72.4	72.4	74.8	72.4	72.4	13521000000	2421200000
sp|P60228|EIF3E_HUMAN	sp|P60228|EIF3E_HUMAN	4	4	4		1	4	4	4	2	0	1	1	1	1	2	0	1	1	1	1	2	0	1	1	1	1	10.8	10.8	10.8	52.22	445	445	0	10.721	By MS/MS		By MS/MS	By matching	By MS/MS	By matching	3.8	0	2.5	4.5	4.5	4.5	89930000	11625000
sp|P60660|MYL6_HUMAN;sp|P14649|MYL6B_HUMAN	sp|P60660|MYL6_HUMAN	7;2	7;2	7;2		2	7	7	7	3	4	7	7	6	7	3	4	7	7	6	7	3	4	7	7	6	7	54.3	54.3	54.3	16.93	151	151;208	0	57.179	By MS/MS	By MS/MS	By MS/MS	By MS/MS	By MS/MS	By MS/MS	21.2	31.1	54.3	54.3	43.7	54.3	1469800000	141550000
sp|P60709|ACTB_HUMAN;sp|Q6S8J3|POTEE_HUMAN;sp|Q562R1|ACTBL_HUMAN;sp|A5A3E0|POTEF_HUMAN;sp|P0CG38|POTEI_HUMAN;sp|P0CG39|POTEJ_HUMAN;sp|Q9BYX7|ACTBM_HUMAN	sp|P60709|ACTB_HUMAN	28;10;9;8;7;5;4	1;0;0;0;0;0;0	1;0;0;0;0;0;0		7	28	1	1	28	27	26	25	27	26	1	1	1	1	1	1	1	1	1	1	1	1	71.5	4.5	4.5	41.736	375	375;1075;376;1075;1075;1038;375	0	73.329	By MS/MS	By MS/MS	By MS/MS	By MS/MS	By MS/MS	By MS/MS	71.5	69.9	69.9	68.3	69.9	69.9	319560000	30616000
sp|P60842|IF4A1_HUMAN;sp|P38919|IF4A3_HUMAN	sp|P60842|IF4A1_HUMAN	16;4	16;4	7;0		2	16	16	7	14	11	12	13	12	11	14	11	12	13	12	11	7	5	6	6	6	5	35.2	35.2	18	46.153	406	406;411	0	97.84	By MS/MS	By MS/MS	By MS/MS	By MS/MS	By MS/MS	By MS/MS	35	26.4	29.8	30	29.8	30	2462300000	561130000
sp|P60866|RS20_HUMAN	sp|P60866|RS20_HUMAN	4	4	4		1	4	4	4	4	4	2	4	4	4	4	4	2	4	4	4	4	4	2	4	4	4	28.6	28.6	28.6	13.373	119	119	0	47.739	By MS/MS	By MS/MS	By MS/MS	By MS/MS	By MS/MS	By MS/MS	28.6	28.6	16	28.6	28.6	28.6	1429700000	341940000
sp|P60900|PSA6_HUMAN	sp|P60900|PSA6_HUMAN	11	11	11		1	11	11	11	10	8	9	9	6	7	10	8	9	9	6	7	10	8	9	9	6	7	48.8	48.8	48.8	27.399	246	246	0	54.084	By MS/MS	By MS/MS	By MS/MS	By MS/MS	By MS/MS	By MS/MS	44.7	34.1	39.8	40.2	28	32.9	964990000	166970000
sp|P60903|S10AA_HUMAN	sp|P60903|S10AA_HUMAN	4	4	4		1	4	4	4	2	2	1	3	3	3	2	2	1	3	3	3	2	2	1	3	3	3	54.6	54.6	54.6	11.203	97	97	0	27.17	By matching	By MS/MS	By MS/MS	By MS/MS	By MS/MS	By MS/MS	35.1	35.1	17.5	44.3	45.4	45.4	378750000	23689000
sp|P60981|DEST_HUMAN	sp|P60981|DEST_HUMAN	4	3	3		1	4	3	3	2	3	3	2	3	2	1	2	2	1	2	1	1	2	2	1	2	1	23.6	19.4	19.4	18.506	165	165	0	18.826	By MS/MS	By MS/MS	By MS/MS	By MS/MS	By MS/MS	By MS/MS	11.5	17	16.4	11.5	17	11.5	117330000	0
sp|P60983|GMFB_HUMAN;sp|O60234|GMFG_HUMAN	sp|P60983|GMFB_HUMAN	6;1	6;1	6;1		2	6	6	6	3	3	4	4	5	4	3	3	4	4	5	4	3	3	4	4	5	4	38.7	38.7	38.7	16.713	142	142;142	0	25.284	By MS/MS	By MS/MS	By MS/MS	By MS/MS	By MS/MS	By MS/MS	21.1	18.3	26.8	33.8	33.8	33.8	414510000	89484000
sp|P61026|RAB10_HUMAN;sp|P51153|RAB13_HUMAN;sp|Q92930|RAB8B_HUMAN;sp|P61006|RAB8A_HUMAN;sp|P59190|RAB15_HUMAN	sp|P61026|RAB10_HUMAN;sp|P51153|RAB13_HUMAN;sp|Q92930|RAB8B_HUMAN;sp|P61006|RAB8A_HUMAN;sp|P59190|RAB15_HUMAN	2;1;1;1;1	1;0;0;0;0	1;0;0;0;0	;;;;	5	2	1	1	2	2	2	2	1	1	1	1	1	1	1	1	1	1	1	1	1	1	11	5.5	5.5	22.541	200	200;203;207;207;212	0.002004	3.4171	By MS/MS	By matching	By MS/MS	By matching	By MS/MS	By MS/MS	11	11	11	11	5.5	5.5	25119000	0
sp|P62837|UB2D2_HUMAN;sp|P61077|UB2D3_HUMAN	sp|P62837|UB2D2_HUMAN;sp|P61077|UB2D3_HUMAN	1;1	1;1	1;1	;	2	1	1	1	1	1	1	1	1	1	1	1	1	1	1	1	1	1	1	1	1	1	7.5	7.5	7.5	16.735	147	147;147	0.0045307	3.0375	By MS/MS	By MS/MS	By MS/MS	By MS/MS	By MS/MS	By MS/MS	7.5	7.5	7.5	7.5	7.5	7.5	160080000	38001000
sp|P61081|UBC12_HUMAN	sp|P61081|UBC12_HUMAN	5	5	5		1	5	5	5	1	0	1	3	2	3	1	0	1	3	2	3	1	0	1	3	2	3	29	29	29	20.9	183	183	0	11.194	By MS/MS		By MS/MS	By MS/MS	By MS/MS	By MS/MS	6	0	6	14.2	10.4	20.8	34342000	0
sp|P61086|UBE2K_HUMAN	sp|P61086|UBE2K_HUMAN	5	5	5		1	5	5	5	1	2	2	5	4	4	1	2	2	5	4	4	1	2	2	5	4	4	23.5	23.5	23.5	22.406	200	200	0	14.882	By MS/MS	By MS/MS	By MS/MS	By MS/MS	By MS/MS	By MS/MS	6	11.5	11.5	23.5	20	20	427460000	33106000
sp|P61088|UBE2N_HUMAN;sp|Q5JXB2|UE2NL_HUMAN	sp|P61088|UBE2N_HUMAN;sp|Q5JXB2|UE2NL_HUMAN	7;4	7;4	7;4	;	2	7	7	7	6	6	6	7	7	7	6	6	6	7	7	7	6	6	6	7	7	7	40.1	40.1	40.1	17.138	152	152;153	0	23.025	By MS/MS	By MS/MS	By MS/MS	By MS/MS	By MS/MS	By MS/MS	34.9	38.8	38.8	40.1	40.1	40.1	1692100000	286320000
sp|P61158|ARP3_HUMAN	sp|P61158|ARP3_HUMAN	5	5	5		1	5	5	5	5	3	5	3	2	4	5	3	5	3	2	4	5	3	5	3	2	4	15.3	15.3	15.3	47.371	418	418	0	19.822	By MS/MS	By MS/MS	By MS/MS	By MS/MS	By MS/MS	By MS/MS	15.3	7.7	15.3	7.2	7.2	12	218030000	49329000
sp|P61160|ARP2_HUMAN	sp|P61160|ARP2_HUMAN	3	3	3		1	3	3	3	0	1	1	2	0	1	0	1	1	2	0	1	0	1	1	2	0	1	9.6	9.6	9.6	44.76	394	394	0	14.988		By MS/MS	By matching	By MS/MS		By MS/MS	0	2.8	3.8	6.6	0	3	10480000	0
sp|P61201|CSN2_HUMAN	sp|P61201|CSN2_HUMAN	1	1	1		1	1	1	1	0	0	0	1	0	0	0	0	0	1	0	0	0	0	0	1	0	0	2.3	2.3	2.3	51.596	443	443	0.0039088	3.1264				By MS/MS			0	0	0	2.3	0	0	6044800	0
sp|P84077|ARF1_HUMAN;sp|P61204|ARF3_HUMAN;sp|P84085|ARF5_HUMAN	sp|P84077|ARF1_HUMAN;sp|P61204|ARF3_HUMAN	4;4;1	4;4;1	4;4;1	;	3	4	4	4	2	3	4	3	2	3	2	3	4	3	2	3	2	3	4	3	2	3	21.5	21.5	21.5	20.697	181	181;181;180	0	12.211	By MS/MS	By MS/MS	By MS/MS	By MS/MS	By MS/MS	By MS/MS	8.3	13.8	21.5	13.8	8.3	13.8	388090000	48656000
sp|P61221|ABCE1_HUMAN	sp|P61221|ABCE1_HUMAN	3	3	3		1	3	3	3	1	1	3	1	1	0	1	1	3	1	1	0	1	1	3	1	1	0	5.3	5.3	5.3	67.314	599	599	0	9.6097	By MS/MS	By MS/MS	By MS/MS	By MS/MS	By MS/MS		2.2	2.2	5.3	2.2	2.2	0	79619000	29996000
sp|P61247|RS3A_HUMAN	sp|P61247|RS3A_HUMAN	15	15	15		1	15	15	15	13	13	12	10	10	9	13	13	12	10	10	9	13	13	12	10	10	9	54.5	54.5	54.5	29.945	264	264	0	60.89	By MS/MS	By MS/MS	By MS/MS	By MS/MS	By MS/MS	By MS/MS	48.9	47	48.1	40.9	37.1	37.9	3191700000	819270000
sp|P61254|RL26_HUMAN;sp|Q9UNX3|RL26L_HUMAN	sp|P61254|RL26_HUMAN;sp|Q9UNX3|RL26L_HUMAN	3;2	3;2	3;2	;	2	3	3	3	2	2	2	3	2	2	2	2	2	3	2	2	2	2	2	3	2	2	17.2	17.2	17.2	17.258	145	145;145	0	11.191	By MS/MS	By MS/MS	By MS/MS	By MS/MS	By MS/MS	By MS/MS	11.7	11.7	11.7	17.2	11.7	11.7	469980000	88603000
sp|P61289|PSME3_HUMAN	sp|P61289|PSME3_HUMAN	5	5	5		1	5	5	5	4	4	4	3	3	4	4	4	4	3	3	4	4	4	4	3	3	4	24.8	24.8	24.8	29.506	254	254	0	19.083	By MS/MS	By MS/MS	By MS/MS	By MS/MS	By MS/MS	By MS/MS	18.9	18.9	20.5	15.7	14.6	20.5	200710000	40515000
sp|P61313|RL15_HUMAN	sp|P61313|RL15_HUMAN	4	4	4		1	4	4	4	3	2	3	3	2	2	3	2	3	3	2	2	3	2	3	3	2	2	18.1	18.1	18.1	24.146	204	204	0	13.165	By MS/MS	By MS/MS	By MS/MS	By MS/MS	By MS/MS	By MS/MS	11.3	7.8	14.7	11.3	7.8	7.8	190130000	61931000
sp|P61353|RL27_HUMAN	sp|P61353|RL27_HUMAN	3	3	3		1	3	3	3	2	1	2	2	0	2	2	1	2	2	0	2	2	1	2	2	0	2	21.3	21.3	21.3	15.798	136	136	0	9.5249	By MS/MS	By MS/MS	By MS/MS	By MS/MS		By MS/MS	14.7	6.6	13.2	14.7	0	14.7	184000000	67789000
sp|P61457|PHS_HUMAN;sp|Q9H0N5|PHS2_HUMAN	sp|P61457|PHS_HUMAN	7;1	7;1	7;1		2	7	7	7	3	5	4	4	3	3	3	5	4	4	3	3	3	5	4	4	3	3	64.4	64.4	64.4	11.999	104	104;130	0	25.598	By MS/MS	By MS/MS	By MS/MS	By MS/MS	By MS/MS	By matching	26.9	36.5	42.3	36.5	32.7	24	566970000	125190000
sp|P61586|RHOA_HUMAN;sp|P08134|RHOC_HUMAN	sp|P61586|RHOA_HUMAN;sp|P08134|RHOC_HUMAN	3;2	3;2	3;2	;	2	3	3	3	2	2	2	2	1	2	2	2	2	2	1	2	2	2	2	2	1	2	16.1	16.1	16.1	21.768	193	193;193	0	9.0918	By MS/MS	By MS/MS	By MS/MS	By MS/MS	By MS/MS	By MS/MS	10.4	11.9	11.9	9.8	6.2	11.9	55683000	17253000
sp|P61604|CH10_HUMAN	sp|P61604|CH10_HUMAN	11	11	11		1	11	11	11	11	11	11	11	11	11	11	11	11	11	11	11	11	11	11	11	11	11	83.3	83.3	83.3	10.932	102	102	0	51.512	By MS/MS	By MS/MS	By MS/MS	By MS/MS	By MS/MS	By MS/MS	83.3	83.3	83.3	83.3	83.3	83.3	11693000000	2182200000
sp|P61626|LYSC_HUMAN	sp|P61626|LYSC_HUMAN	11	11	11		1	11	11	11	11	10	11	8	10	7	11	10	11	8	10	7	11	10	11	8	10	7	68.9	68.9	68.9	16.537	148	148	0	98.178	By MS/MS	By MS/MS	By MS/MS	By MS/MS	By MS/MS	By MS/MS	68.9	68.2	68.9	54.7	68.2	56.1	10143000000	3371200000
sp|P61758|PFD3_HUMAN	sp|P61758|PFD3_HUMAN	5	5	5		1	5	5	5	2	3	3	4	3	4	2	3	3	4	3	4	2	3	3	4	3	4	29.9	29.9	29.9	22.626	197	197	0	21.142	By MS/MS	By MS/MS	By MS/MS	By MS/MS	By MS/MS	By MS/MS	9.6	13.2	13.2	17.3	13.2	25.9	277230000	37156000
sp|P61769|B2MG_HUMAN	sp|P61769|B2MG_HUMAN	5	5	5		1	5	5	5	4	4	4	4	5	5	4	4	4	4	5	5	4	4	4	4	5	5	43.7	43.7	43.7	13.714	119	119	0	65.335	By MS/MS	By MS/MS	By MS/MS	By MS/MS	By MS/MS	By MS/MS	37.8	37.8	37.8	37.8	43.7	43.7	24049000000	2713000000
sp|P61812|TGFB2_HUMAN	sp|P61812|TGFB2_HUMAN	6	6	6		1	6	6	6	6	4	6	2	2	1	6	4	6	2	2	1	6	4	6	2	2	1	14.7	14.7	14.7	47.747	414	414	0	19.048	By MS/MS	By MS/MS	By MS/MS	By MS/MS	By MS/MS	By matching	14.7	8.5	14.7	3.9	3.9	1.9	524040000	208430000
sp|P61916|NPC2_HUMAN	sp|P61916|NPC2_HUMAN	8	8	8		1	8	8	8	7	7	8	8	8	8	7	7	8	8	8	8	7	7	8	8	8	8	49	49	49	16.57	151	151	0	57.806	By MS/MS	By MS/MS	By MS/MS	By MS/MS	By MS/MS	By MS/MS	33.8	49	49	49	49	49	8916300000	1343000000
sp|P61923|COPZ1_HUMAN	sp|P61923|COPZ1_HUMAN	2	2	2		1	2	2	2	1	2	2	0	1	1	1	2	2	0	1	1	1	2	2	0	1	1	20.9	20.9	20.9	20.198	177	177	0	13.771	By MS/MS	By MS/MS	By MS/MS		By MS/MS	By MS/MS	7.9	20.9	20.9	0	7.9	7.9	28534000	3610300
sp|P61927|RL37_HUMAN	sp|P61927|RL37_HUMAN	2	2	2		1	2	2	2	0	0	0	1	0	1	0	0	0	1	0	1	0	0	0	1	0	1	15.5	15.5	15.5	11.078	97	97	0.0057325	2.9081				By MS/MS		By MS/MS	0	0	0	7.2	0	8.2	22754000	0
sp|P61956|SUMO2_HUMAN	sp|P61956|SUMO2_HUMAN	4	4	3		1	4	4	3	4	3	3	4	4	4	4	3	3	4	4	4	3	2	2	3	3	3	33.7	33.7	21.1	10.871	95	95	0	24.983	By MS/MS	By MS/MS	By MS/MS	By MS/MS	By MS/MS	By MS/MS	33.7	33.7	33.7	33.7	33.7	33.7	4537900000	821560000
sp|P61960|UFM1_HUMAN	sp|P61960|UFM1_HUMAN	2	2	2		1	2	2	2	2	1	1	2	2	2	2	1	1	2	2	2	2	1	1	2	2	2	27.1	27.1	27.1	9.1175	85	85	0	6.1155	By MS/MS	By MS/MS	By MS/MS	By MS/MS	By MS/MS	By MS/MS	27.1	17.6	17.6	27.1	27.1	27.1	174460000	11251000
sp|P61970|NTF2_HUMAN	sp|P61970|NTF2_HUMAN	3	3	3		1	3	3	3	2	2	3	2	2	3	2	2	3	2	2	3	2	2	3	2	2	3	22.8	22.8	22.8	14.478	127	127	0	10.783	By MS/MS	By matching	By MS/MS	By MS/MS	By MS/MS	By MS/MS	11.8	11.8	22.8	11.8	16.5	22.8	356850000	65889000
sp|P61978|HNRPK_HUMAN	sp|P61978|HNRPK_HUMAN	16	16	16		1	16	16	16	11	11	13	11	12	13	11	11	13	11	12	13	11	11	13	11	12	13	40.2	40.2	40.2	50.976	463	463	0	103.43	By MS/MS	By MS/MS	By MS/MS	By MS/MS	By MS/MS	By MS/MS	24	24	29.4	24	27.6	34.3	4103100000	822870000
sp|P61981|1433G_HUMAN	sp|P61981|1433G_HUMAN	16	12	10		1	16	12	10	12	14	12	12	12	14	8	10	8	9	8	10	6	8	6	7	6	8	57.9	47.8	41.3	28.302	247	247	0	100.83	By MS/MS	By MS/MS	By MS/MS	By MS/MS	By MS/MS	By MS/MS	36.4	46.6	40.5	42.1	40.5	46.6	4100600000	908960000
sp|P62081|RS7_HUMAN	sp|P62081|RS7_HUMAN	9	9	9		1	9	9	9	5	8	6	4	4	3	5	8	6	4	4	3	5	8	6	4	4	3	42.8	42.8	42.8	22.127	194	194	0	48.737	By MS/MS	By MS/MS	By MS/MS	By MS/MS	By MS/MS	By MS/MS	34.5	38.7	35.1	17.5	28.9	12.9	825150000	177440000
sp|P62136|PP1A_HUMAN	sp|P62136|PP1A_HUMAN	4	1	1		1	4	1	1	0	0	1	1	1	2	0	0	1	0	0	0	0	0	1	0	0	0	14.8	4.2	4.2	37.512	330	330	0	4.7581			By MS/MS	By matching	By matching	By matching	0	0	4.2	5.5	2.7	7.9	0	0
sp|P62140|PP1B_HUMAN	sp|P62140|PP1B_HUMAN	4	4	1		1	4	4	1	0	0	0	2	1	2	0	0	0	2	1	2	0	0	0	1	0	0	13.8	13.8	3.1	37.186	327	327	0	12.237				By MS/MS	By MS/MS	By MS/MS	0	0	0	8.6	2.8	8	35712000	0
sp|P62191|PRS4_HUMAN	sp|P62191|PRS4_HUMAN	8	8	8		1	8	8	8	4	3	5	5	4	3	4	3	5	5	4	3	4	3	5	5	4	3	20.2	20.2	20.2	49.184	440	440	0	35.186	By MS/MS	By MS/MS	By MS/MS	By MS/MS	By MS/MS	By MS/MS	9.3	8.4	14.1	12.5	11.4	8.4	243390000	44255000
sp|P62195|PRS8_HUMAN;sp|Q8NB90|AFG2H_HUMAN	sp|P62195|PRS8_HUMAN	8;1	8;1	8;1		2	8	8	8	5	5	4	1	3	4	5	5	4	1	3	4	5	5	4	1	3	4	24.4	24.4	24.4	45.626	406	406;893	0	35.963	By MS/MS	By MS/MS	By MS/MS	By matching	By MS/MS	By MS/MS	13.3	16.7	11.3	2.7	8.6	11.3	109550000	16564000
sp|P62241|RS8_HUMAN	sp|P62241|RS8_HUMAN	6	6	6		1	6	6	6	4	3	2	4	2	2	4	3	2	4	2	2	4	3	2	4	2	2	30.8	30.8	30.8	24.205	208	208	0	41.701	By MS/MS	By MS/MS	By MS/MS	By MS/MS	By MS/MS	By MS/MS	21.6	15.9	9.6	21.2	9.6	7.2	144110000	20856000
sp|P62244|RS15A_HUMAN	sp|P62244|RS15A_HUMAN	6	6	6		1	6	6	6	6	6	5	3	5	5	6	6	5	3	5	5	6	6	5	3	5	5	42.3	42.3	42.3	14.839	130	130	0	19.774	By MS/MS	By MS/MS	By MS/MS	By MS/MS	By MS/MS	By MS/MS	42.3	42.3	36.9	19.2	36.9	36.9	915420000	242420000
sp|P62249|RS16_HUMAN	sp|P62249|RS16_HUMAN	10	10	10		1	10	10	10	10	7	8	9	7	7	10	7	8	9	7	7	10	7	8	9	7	7	59.6	59.6	59.6	16.445	146	146	0	46.997	By MS/MS	By MS/MS	By MS/MS	By MS/MS	By MS/MS	By MS/MS	59.6	40.4	48.6	54.1	40.4	40.4	1309400000	303780000
sp|P62253|UB2G1_HUMAN	sp|P62253|UB2G1_HUMAN	2	2	2		1	2	2	2	0	1	1	0	0	1	0	1	1	0	0	1	0	1	1	0	0	1	7.1	7.1	7.1	19.509	170	170	0.00070872	4.3544		By MS/MS	By MS/MS			By MS/MS	0	6.5	6.5	0	0	6.5	0	0
sp|P62256|UBE2H_HUMAN	sp|P62256|UBE2H_HUMAN	2	2	2		1	2	2	2	0	0	0	0	0	2	0	0	0	0	0	2	0	0	0	0	0	2	9.8	9.8	9.8	20.655	183	183	0.002642	3.2655						By MS/MS	0	0	0	0	0	9.8	20433000	0
sp|P62258|1433E_HUMAN	sp|P62258|1433E_HUMAN	23	23	20		1	23	23	20	17	17	20	18	21	20	17	17	20	18	21	20	14	14	17	16	18	17	69.4	69.4	62.4	29.174	255	255	0	138.09	By MS/MS	By MS/MS	By MS/MS	By MS/MS	By MS/MS	By MS/MS	64.3	59.6	69.4	64.3	64.3	64.3	20555000000	5074900000
sp|P62263|RS14_HUMAN	sp|P62263|RS14_HUMAN	3	3	3		1	3	3	3	3	2	2	2	2	2	3	2	2	2	2	2	3	2	2	2	2	2	27.8	27.8	27.8	16.273	151	151	0	9.674	By MS/MS	By MS/MS	By MS/MS	By MS/MS	By MS/MS	By MS/MS	27.8	13.9	13.9	13.9	13.9	13.9	703410000	216470000
sp|P62266|RS23_HUMAN	sp|P62266|RS23_HUMAN	1	1	1		1	1	1	1	1	1	1	1	1	1	1	1	1	1	1	1	1	1	1	1	1	1	7.7	7.7	7.7	15.807	143	143	0.002008	3.4363	By MS/MS	By MS/MS	By MS/MS	By MS/MS	By MS/MS	By MS/MS	7.7	7.7	7.7	7.7	7.7	7.7	191700000	51618000
sp|P62269|RS18_HUMAN	sp|P62269|RS18_HUMAN	6	6	6		1	6	6	6	6	4	5	5	4	3	6	4	5	5	4	3	6	4	5	5	4	3	29.6	29.6	29.6	17.718	152	152	0	28.473	By MS/MS	By MS/MS	By MS/MS	By MS/MS	By MS/MS	By MS/MS	29.6	25	25	25	23.7	19.1	938830000	333520000
sp|P62273|RS29_HUMAN	sp|P62273|RS29_HUMAN	1	1	1		1	1	1	1	1	0	1	0	1	1	1	0	1	0	1	1	1	0	1	0	1	1	19.6	19.6	19.6	6.6767	56	56	0	5.0294	By MS/MS		By MS/MS		By MS/MS	By MS/MS	19.6	0	19.6	0	19.6	19.6	39168000	39168000
sp|P62277|RS13_HUMAN	sp|P62277|RS13_HUMAN	6	6	6		1	6	6	6	4	3	3	3	3	3	4	3	3	3	3	3	4	3	3	3	3	3	31.1	31.1	31.1	17.222	151	151	0	16.979	By MS/MS	By MS/MS	By MS/MS	By MS/MS	By MS/MS	By MS/MS	24.5	19.2	15.2	19.9	15.2	21.9	549950000	133630000
sp|P62280|RS11_HUMAN	sp|P62280|RS11_HUMAN	10	10	10		1	10	10	10	9	10	8	5	5	6	9	10	8	5	5	6	9	10	8	5	5	6	57	57	57	18.431	158	158	0	38.571	By MS/MS	By MS/MS	By MS/MS	By MS/MS	By MS/MS	By MS/MS	52.5	57	46.2	32.3	34.2	36.7	979200000	298270000
sp|P62304|RUXE_HUMAN	sp|P62304|RUXE_HUMAN	2	2	2		1	2	2	2	2	2	1	1	1	1	2	2	1	1	1	1	2	2	1	1	1	1	25	25	25	10.803	92	92	0	7.7742	By MS/MS	By MS/MS	By MS/MS	By matching	By MS/MS	By MS/MS	25	25	12	12	12	12	61302000	22574000
sp|P62306|RUXF_HUMAN	sp|P62306|RUXF_HUMAN	1	1	1		1	1	1	1	1	1	1	1	1	1	1	1	1	1	1	1	1	1	1	1	1	1	9.3	9.3	9.3	9.7251	86	86	0	6.1214	By MS/MS	By MS/MS	By MS/MS	By MS/MS	By MS/MS	By MS/MS	9.3	9.3	9.3	9.3	9.3	9.3	259020000	55382000
sp|P62310|LSM3_HUMAN	sp|P62310|LSM3_HUMAN	2	2	2		1	2	2	2	2	2	2	2	2	2	2	2	2	2	2	2	2	2	2	2	2	2	19.6	19.6	19.6	11.845	102	102	0	6.0712	By MS/MS	By MS/MS	By MS/MS	By MS/MS	By MS/MS	By MS/MS	19.6	19.6	19.6	19.6	19.6	19.6	352740000	60369000
sp|P62314|SMD1_HUMAN	sp|P62314|SMD1_HUMAN	3	3	3		1	3	3	3	2	2	3	1	1	2	2	2	3	1	1	2	2	2	3	1	1	2	37	37	37	13.281	119	119	0	12.546	By MS/MS	By MS/MS	By MS/MS	By MS/MS	By MS/MS	By MS/MS	20.2	20.2	37	10.9	10.9	20.2	291060000	70150000
sp|P62316|SMD2_HUMAN	sp|P62316|SMD2_HUMAN	5	5	5		1	5	5	5	4	3	5	4	4	4	4	3	5	4	4	4	4	3	5	4	4	4	45.8	45.8	45.8	13.527	118	118	0	35.794	By MS/MS	By MS/MS	By MS/MS	By MS/MS	By MS/MS	By MS/MS	29.7	23.7	45.8	29.7	29.7	29.7	1732200000	477170000
sp|P62318|SMD3_HUMAN	sp|P62318|SMD3_HUMAN	2	2	2		1	2	2	2	2	2	2	2	2	2	2	2	2	2	2	2	2	2	2	2	2	2	15.1	15.1	15.1	13.916	126	126	0	9.8791	By MS/MS	By MS/MS	By MS/MS	By MS/MS	By MS/MS	By MS/MS	15.1	15.1	15.1	15.1	15.1	15.1	240110000	86883000
sp|P62328|TYB4_HUMAN	sp|P62328|TYB4_HUMAN	3	3	3		1	3	3	3	1	1	1	3	2	3	1	1	1	3	2	3	1	1	1	3	2	3	75	75	75	5.0526	44	44	0	41.725	By MS/MS	By MS/MS	By MS/MS	By MS/MS	By MS/MS	By MS/MS	31.8	31.8	31.8	75	61.4	75	1300100000	28163000
sp|P62333|PRS10_HUMAN	sp|P62333|PRS10_HUMAN	10	10	10		1	10	10	10	7	6	7	6	2	8	7	6	7	6	2	8	7	6	7	6	2	8	32.4	32.4	32.4	44.172	389	389	0	52.246	By MS/MS	By MS/MS	By MS/MS	By MS/MS	By MS/MS	By MS/MS	23.1	18.8	20.8	18	7.5	28	157550000	49942000
sp|P62424|RL7A_HUMAN	sp|P62424|RL7A_HUMAN	11	11	11		1	11	11	11	9	8	8	6	7	8	9	8	8	6	7	8	9	8	8	6	7	8	36.1	36.1	36.1	29.995	266	266	0	41.079	By MS/MS	By MS/MS	By MS/MS	By MS/MS	By MS/MS	By MS/MS	30.5	29.3	29.3	19.5	22.9	23.3	962300000	236850000
sp|P62495|ERF1_HUMAN	sp|P62495|ERF1_HUMAN	3	3	3		1	3	3	3	2	2	3	3	2	2	2	2	3	3	2	2	2	2	3	3	2	2	6.9	6.9	6.9	49.03	437	437	0	8.33	By MS/MS	By MS/MS	By MS/MS	By MS/MS	By MS/MS	By MS/MS	3.9	3.9	6.9	6.9	5.3	3.9	122750000	37834000
sp|P62633|CNBP_HUMAN	sp|P62633|CNBP_HUMAN	5	5	5		1	5	5	5	3	3	4	5	4	3	3	3	4	5	4	3	3	3	4	5	4	3	33.3	33.3	33.3	19.463	177	177	0	29.96	By MS/MS	By MS/MS	By MS/MS	By MS/MS	By MS/MS	By MS/MS	20.3	19.8	28.2	33.3	28.2	21.5	1285600000	144480000
sp|P62701|RS4X_HUMAN;sp|Q8TD47|RS4Y2_HUMAN	sp|P62701|RS4X_HUMAN	14;6	14;6	8;2		2	14	14	8	11	9	9	12	7	10	11	9	9	12	7	10	7	6	6	7	5	7	47.9	47.9	28.1	29.597	263	263;263	0	52.628	By MS/MS	By MS/MS	By MS/MS	By MS/MS	By MS/MS	By MS/MS	41.1	35	33.5	45.2	27.4	36.9	1290500000	287770000
sp|P62750|RL23A_HUMAN	sp|P62750|RL23A_HUMAN	9	9	9		1	9	9	9	9	8	9	9	8	9	9	8	9	9	8	9	9	8	9	9	8	9	41.7	41.7	41.7	17.695	156	156	0	64.631	By MS/MS	By MS/MS	By MS/MS	By MS/MS	By MS/MS	By MS/MS	41.7	41.7	41.7	41.7	41.7	41.7	3436000000	626530000
sp|P62753|RS6_HUMAN	sp|P62753|RS6_HUMAN	7	7	7		1	7	7	7	3	2	6	2	4	1	3	2	6	2	4	1	3	2	6	2	4	1	27.7	27.7	27.7	28.68	249	249	0	26.667	By MS/MS	By MS/MS	By MS/MS	By MS/MS	By MS/MS	By MS/MS	11.6	7.6	25.7	7.6	20.5	2.8	395060000	75824000
sp|P62805|H4_HUMAN	sp|P62805|H4_HUMAN	6	6	6		1	6	6	6	6	6	6	6	6	6	6	6	6	6	6	6	6	6	6	6	6	6	51.5	51.5	51.5	11.367	103	103	0	29.464	By MS/MS	By MS/MS	By MS/MS	By MS/MS	By MS/MS	By MS/MS	51.5	51.5	51.5	51.5	51.5	51.5	3447100000	416160000
sp|P62826|RAN_HUMAN	sp|P62826|RAN_HUMAN	10	10	10		1	10	10	10	8	8	9	9	8	8	8	8	9	9	8	8	8	8	9	9	8	8	43.5	43.5	43.5	24.423	216	216	0	41.263	By MS/MS	By MS/MS	By MS/MS	By MS/MS	By MS/MS	By MS/MS	40.3	35.2	40.3	41.7	37.5	35.2	2686000000	530870000
sp|P62829|RL23_HUMAN	sp|P62829|RL23_HUMAN	4	4	4		1	4	4	4	4	3	3	2	3	2	4	3	3	2	3	2	4	3	3	2	3	2	37.9	37.9	37.9	14.865	140	140	0	16.728	By MS/MS	By MS/MS	By MS/MS	By MS/MS	By MS/MS	By MS/MS	37.9	30.7	30.7	25	30.7	25	208350000	72616000
sp|P62841|RS15_HUMAN	sp|P62841|RS15_HUMAN	4	4	4		1	4	4	4	3	1	2	3	2	1	3	1	2	3	2	1	3	1	2	3	2	1	30.3	30.3	30.3	17.04	145	145	0	17.023	By MS/MS	By MS/MS	By MS/MS	By MS/MS	By MS/MS	By MS/MS	17.2	8.3	21.4	30.3	21.4	13.1	331930000	126450000
sp|P62847|RS24_HUMAN	sp|P62847|RS24_HUMAN	4	4	4		1	4	4	4	3	2	3	4	2	2	3	2	3	4	2	2	3	2	3	4	2	2	26.3	26.3	26.3	15.423	133	133	0	14.946	By MS/MS	By MS/MS	By MS/MS	By MS/MS	By MS/MS	By MS/MS	20.3	19.5	20.3	26.3	19.5	19.5	241250000	61025000
sp|P62851|RS25_HUMAN	sp|P62851|RS25_HUMAN	5	5	5		1	5	5	5	4	5	5	5	5	5	4	5	5	5	5	5	4	5	5	5	5	5	29.6	29.6	29.6	13.742	125	125	0	26.608	By MS/MS	By MS/MS	By MS/MS	By MS/MS	By MS/MS	By MS/MS	24	29.6	29.6	29.6	29.6	29.6	1976200000	324520000
sp|Q5JNZ5|RS26L_HUMAN;sp|P62854|RS26_HUMAN	sp|Q5JNZ5|RS26L_HUMAN;sp|P62854|RS26_HUMAN	2;2	2;2	2;2	;	2	2	2	2	1	2	2	2	2	1	1	2	2	2	2	1	1	2	2	2	2	1	13.9	13.9	13.9	13.002	115	115;115	0	5.1026	By MS/MS	By MS/MS	By MS/MS	By MS/MS	By MS/MS	By MS/MS	7.8	13.9	13.9	13.9	13.9	7.8	391990000	0
sp|P62857|RS28_HUMAN	sp|P62857|RS28_HUMAN	4	4	4		1	4	4	4	3	2	3	3	3	3	3	2	3	3	3	3	3	2	3	3	3	3	52.2	52.2	52.2	7.8409	69	69	0	39.628	By MS/MS	By MS/MS	By MS/MS	By MS/MS	By MS/MS	By MS/MS	46.4	30.4	36.2	46.4	46.4	46.4	1041100000	242350000
sp|P62861|RS30_HUMAN	sp|P62861|RS30_HUMAN	3	3	3		1	3	3	3	1	1	2	2	2	2	1	1	2	2	2	2	1	1	2	2	2	2	32.2	32.2	32.2	6.6478	59	59	0	6.677	By MS/MS	By MS/MS	By MS/MS	By MS/MS	By MS/MS	By MS/MS	16.9	16.9	18.6	18.6	30.5	18.6	276540000	39405000
sp|P62888|RL30_HUMAN	sp|P62888|RL30_HUMAN	6	6	6		1	6	6	6	6	4	4	4	5	4	6	4	4	4	5	4	6	4	4	4	5	4	66.1	66.1	66.1	12.784	115	115	0	32.757	By MS/MS	By MS/MS	By MS/MS	By MS/MS	By MS/MS	By MS/MS	66.1	41.7	41.7	42.6	58.3	41.7	393990000	143090000
sp|Q59GN2|R39L5_HUMAN;sp|P62891|RL39_HUMAN	sp|Q59GN2|R39L5_HUMAN;sp|P62891|RL39_HUMAN	1;1	1;1	1;1	;	2	1	1	1	1	1	1	1	1	1	1	1	1	1	1	1	1	1	1	1	1	1	19.6	19.6	19.6	6.3225	51	51;51	0	7.7381	By MS/MS	By MS/MS	By MS/MS	By MS/MS	By MS/MS	By MS/MS	19.6	19.6	19.6	19.6	19.6	19.6	108840000	35815000
sp|P62899|RL31_HUMAN	sp|P62899|RL31_HUMAN	3	3	3		1	3	3	3	2	2	1	2	1	2	2	2	1	2	1	2	2	2	1	2	1	2	20	20	20	14.463	125	125	0	7.1744	By MS/MS	By MS/MS	By MS/MS	By MS/MS	By MS/MS	By MS/MS	13.6	13.6	7.2	13.6	7.2	13.6	463710000	123620000
sp|P62906|RL10A_HUMAN	sp|P62906|RL10A_HUMAN	9	9	9		1	9	9	9	8	9	8	8	7	8	8	9	8	8	7	8	8	9	8	8	7	8	38.7	38.7	38.7	24.831	217	217	0	48.884	By MS/MS	By MS/MS	By MS/MS	By MS/MS	By MS/MS	By MS/MS	35	38.7	37.3	38.7	33.6	35	3145400000	645520000
sp|P62910|RL32_HUMAN	sp|P62910|RL32_HUMAN	4	4	4		1	4	4	4	4	2	2	3	2	2	4	2	2	3	2	2	4	2	2	3	2	2	27.4	27.4	27.4	15.86	135	135	0	15.685	By MS/MS	By MS/MS	By MS/MS	By MS/MS	By MS/MS	By MS/MS	27.4	12.6	17	20	17	12.6	318460000	145550000
sp|P62913|RL11_HUMAN	sp|P62913|RL11_HUMAN	7	7	7		1	7	7	7	5	3	3	4	4	4	5	3	3	4	4	4	5	3	3	4	4	4	36	36	36	20.252	178	178	0	30.001	By MS/MS	By MS/MS	By MS/MS	By MS/MS	By MS/MS	By MS/MS	27.5	16.9	16.9	20.8	21.3	20.8	1061800000	266200000
sp|P62917|RL8_HUMAN	sp|P62917|RL8_HUMAN	6	6	6		1	6	6	6	5	3	4	3	1	1	5	3	4	3	1	1	5	3	4	3	1	1	30.7	30.7	30.7	28.024	257	257	0	20.172	By MS/MS	By MS/MS	By MS/MS	By MS/MS	By MS/MS	By MS/MS	19.1	10.1	21.8	13.2	4.3	4.3	328290000	203500000
sp|P62937|PPIA_HUMAN;sp|Q9Y536|PAL4A_HUMAN;sp|P0DN26|PAL4F_HUMAN;sp|F5H284|PAL4D_HUMAN;sp|A0A0B4J2A2|PAL4C_HUMAN;sp|A0A075B767|PAL4H_HUMAN;sp|A0A075B759|PAL4E_HUMAN;sp|P0DN37|PAL4G_HUMAN	sp|P62937|PPIA_HUMAN	12;3;3;3;3;3;3;2	12;3;3;3;3;3;3;2	12;3;3;3;3;3;3;2		8	12	12	12	9	11	11	11	11	10	9	11	11	11	11	10	9	11	11	11	11	10	69.1	69.1	69.1	18.012	165	165;164;164;164;164;164;164;164	0	123.51	By MS/MS	By MS/MS	By MS/MS	By MS/MS	By MS/MS	By MS/MS	47.9	52.7	52.7	64.8	52.7	48.5	19433000000	4101300000
sp|P62942|FKB1A_HUMAN	sp|P62942|FKB1A_HUMAN	4	4	4		1	4	4	4	3	4	4	4	4	4	3	4	4	4	4	4	3	4	4	4	4	4	41.7	41.7	41.7	11.951	108	108	0	70.588	By MS/MS	By MS/MS	By MS/MS	By MS/MS	By MS/MS	By MS/MS	41.7	41.7	41.7	41.7	41.7	41.7	1558300000	162470000
sp|P62979|RS27A_HUMAN;sp|P0CG47|UBB_HUMAN;sp|P0CG48|UBC_HUMAN	sp|P62979|RS27A_HUMAN	5;2;2	5;2;2	3;0;0		3	5	5	3	2	2	1	3	1	4	2	2	1	3	1	4	2	2	1	2	1	3	42.3	42.3	26.3	17.965	156	156;229;685	0	21.563	By MS/MS	By MS/MS	By MS/MS	By MS/MS	By MS/MS	By MS/MS	20.5	20.5	8.3	30.8	8.3	32.1	213460000	77888000
sp|P62987|RL40_HUMAN	sp|P62987|RL40_HUMAN	3	1	1		1	3	1	1	0	0	1	2	0	1	0	0	1	1	0	0	0	0	1	1	0	0	27.3	7.8	7.8	14.728	128	128	0.00069832	3.9672			By MS/MS	By MS/MS		By matching	0	0	7.8	20.3	0	7	12945000	0
sp|P62993|GRB2_HUMAN	sp|P62993|GRB2_HUMAN	11	11	11		1	11	11	11	8	5	6	7	9	9	8	5	6	7	9	9	8	5	6	7	9	9	42.9	42.9	42.9	25.206	217	217	0	49.445	By MS/MS	By MS/MS	By MS/MS	By MS/MS	By MS/MS	By MS/MS	38.2	22.1	26.3	33.6	42.4	38.7	762330000	127540000
sp|P62995|TRA2B_HUMAN	sp|P62995|TRA2B_HUMAN	3	3	3		1	3	3	3	0	1	0	2	2	2	0	1	0	2	2	2	0	1	0	2	2	2	12.8	12.8	12.8	33.665	288	288	0	10.582		By MS/MS		By MS/MS	By MS/MS	By MS/MS	0	2.4	0	8	8	7.3	24039000	0
sp|P63000|RAC1_HUMAN;sp|P15153|RAC2_HUMAN	sp|P63000|RAC1_HUMAN;sp|P15153|RAC2_HUMAN	2;1	2;1	2;1	;	2	2	2	2	1	1	0	0	0	0	1	1	0	0	0	0	1	1	0	0	0	0	13.5	13.5	13.5	21.45	192	192;192	0	5.7377	By MS/MS	By MS/MS					6.2	7.3	0	0	0	0	14070000	14070000
sp|P63010|AP2B1_HUMAN;sp|Q10567|AP1B1_HUMAN	sp|P63010|AP2B1_HUMAN;sp|Q10567|AP1B1_HUMAN	3;2	3;2	3;2	;	2	3	3	3	1	2	2	3	3	2	1	2	2	3	3	2	1	2	2	3	3	2	2.6	2.6	2.6	104.55	937	937;949	0	9.2549	By MS/MS	By MS/MS	By MS/MS	By MS/MS	By MS/MS	By MS/MS	0.9	1.7	1.7	2.6	2.6	1.7	118610000	23380000
sp|P63104|1433Z_HUMAN	sp|P63104|1433Z_HUMAN	22	19	16		1	22	19	16	18	17	20	20	18	20	15	14	17	18	15	17	12	12	14	15	12	14	66.5	62.4	55.9	27.745	245	245	0	202.34	By MS/MS	By MS/MS	By MS/MS	By MS/MS	By MS/MS	By MS/MS	65.7	66.5	65.7	66.5	66.5	66.5	11468000000	2360000000
sp|P63165|SUMO1_HUMAN;sp|G2XKQ0|SUMO5_HUMAN	sp|P63165|SUMO1_HUMAN;sp|G2XKQ0|SUMO5_HUMAN	4;2	4;2	4;2	;	2	4	4	4	3	3	3	3	3	3	3	3	3	3	3	3	3	3	3	3	3	3	35.6	35.6	35.6	11.557	101	101;101	0	12.667	By MS/MS	By MS/MS	By MS/MS	By MS/MS	By MS/MS	By MS/MS	26.7	26.7	26.7	26.7	27.7	26.7	825400000	220490000
sp|P63167|DYL1_HUMAN;sp|Q96FJ2|DYL2_HUMAN	sp|P63167|DYL1_HUMAN;sp|Q96FJ2|DYL2_HUMAN	2;1	2;1	2;1	;	2	2	2	2	2	2	1	2	1	1	2	2	1	2	1	1	2	2	1	2	1	1	21.3	21.3	21.3	10.366	89	89;89	0	5.8218	By MS/MS	By MS/MS	By MS/MS	By MS/MS	By MS/MS	By matching	21.3	21.3	12.4	21.3	12.4	12.4	186880000	38995000
sp|P63173|RL38_HUMAN	sp|P63173|RL38_HUMAN	4	4	4		1	4	4	4	3	3	3	3	2	3	3	3	3	3	2	3	3	3	3	3	2	3	32.9	32.9	32.9	8.2178	70	70	0	17.324	By MS/MS	By MS/MS	By MS/MS	By MS/MS	By MS/MS	By MS/MS	32.9	18.6	32.9	32.9	18.6	18.6	229420000	53811000
sp|P63208|SKP1_HUMAN	sp|P63208|SKP1_HUMAN	6	6	6		1	6	6	6	4	2	2	5	3	4	4	2	2	5	3	4	4	2	2	5	3	4	20.2	20.2	20.2	18.658	163	163	0	17.653	By MS/MS	By MS/MS	By MS/MS	By MS/MS	By MS/MS	By MS/MS	14.7	8.6	8.6	14.7	14.7	15.3	1013400000	141070000
sp|P63220|RS21_HUMAN	sp|P63220|RS21_HUMAN	5	5	5		1	5	5	5	4	5	5	4	4	5	4	5	5	4	4	5	4	5	5	4	4	5	63.9	63.9	63.9	9.1113	83	83	0	65.085	By MS/MS	By MS/MS	By MS/MS	By MS/MS	By MS/MS	By MS/MS	63.9	63.9	63.9	62.7	62.7	63.9	500900000	111730000
sp|P63241|IF5A1_HUMAN;sp|Q6IS14|IF5AL_HUMAN;sp|Q9GZV4|IF5A2_HUMAN	sp|P63241|IF5A1_HUMAN;sp|Q6IS14|IF5AL_HUMAN;sp|Q9GZV4|IF5A2_HUMAN	14;10;8	14;10;8	14;10;8	;;	3	14	14	14	13	9	12	12	9	11	13	9	12	12	9	11	13	9	12	12	9	11	69.5	69.5	69.5	16.832	154	154;154;153	0	235.88	By MS/MS	By MS/MS	By MS/MS	By MS/MS	By MS/MS	By MS/MS	69.5	37.7	56.5	53.2	42.2	56.5	5731500000	1926300000
sp|P63244|RACK1_HUMAN	sp|P63244|RACK1_HUMAN	12	12	12		1	12	12	12	9	10	11	11	8	8	9	10	11	11	8	8	9	10	11	11	8	8	35.6	35.6	35.6	35.076	317	317	0	56.401	By MS/MS	By MS/MS	By MS/MS	By MS/MS	By MS/MS	By MS/MS	29.7	30.9	33.4	35.6	27.1	28.1	1212700000	262870000
sp|P63261|ACTG_HUMAN	sp|P63261|ACTG_HUMAN	28	28	1		1	28	28	1	28	27	26	25	27	26	28	27	26	25	27	26	1	1	1	1	1	1	71.5	71.5	4.5	41.792	375	375	0	323.31	By MS/MS	By MS/MS	By MS/MS	By MS/MS	By MS/MS	By MS/MS	71.5	69.9	69.9	68.3	69.9	69.9	74152000000	14536000000
sp|P63279|UBC9_HUMAN	sp|P63279|UBC9_HUMAN	4	4	4		1	4	4	4	3	3	4	4	4	4	3	3	4	4	4	4	3	3	4	4	4	4	34.2	34.2	34.2	18.007	158	158	0	22.207	By MS/MS	By MS/MS	By MS/MS	By MS/MS	By MS/MS	By MS/MS	27.8	22.2	34.2	34.2	34.2	34.2	582010000	112290000
sp|P63313|TYB10_HUMAN	sp|P63313|TYB10_HUMAN	3	3	3		1	3	3	3	2	1	1	3	3	3	2	1	1	3	3	3	2	1	1	3	3	3	68.2	68.2	68.2	5.0256	44	44	0	17.128	By MS/MS	By MS/MS	By MS/MS	By MS/MS	By MS/MS	By MS/MS	68.2	36.4	36.4	68.2	68.2	68.2	371940000	36456000
sp|P67775|PP2AA_HUMAN;sp|P62714|PP2AB_HUMAN	sp|P67775|PP2AA_HUMAN;sp|P62714|PP2AB_HUMAN	2;1	2;1	2;1	;	2	2	2	2	1	0	2	2	0	1	1	0	2	2	0	1	1	0	2	2	0	1	7.8	7.8	7.8	35.594	309	309;309	0	6.3626	By MS/MS		By MS/MS	By matching		By MS/MS	3.6	0	7.8	7.8	0	3.6	25501000	5961100
sp|P67936|TPM4_HUMAN;sp|Q2TAC2|CCD57_HUMAN	sp|P67936|TPM4_HUMAN	32;1	32;1	18;1		2	32	32	18	27	26	27	26	25	27	27	26	27	26	25	27	13	13	14	14	12	15	77.4	77.4	54.8	28.521	248	248;915	0	323.31	By MS/MS	By MS/MS	By MS/MS	By MS/MS	By MS/MS	By MS/MS	70.6	69	72.2	69.4	66.9	74.2	21761000000	3571100000
sp|P68133|ACTS_HUMAN;sp|P68032|ACTC_HUMAN;sp|P63267|ACTH_HUMAN;sp|P62736|ACTA_HUMAN	sp|P68133|ACTS_HUMAN;sp|P68032|ACTC_HUMAN;sp|P63267|ACTH_HUMAN;sp|P62736|ACTA_HUMAN	17;17;16;16	1;1;1;1	1;1;1;1	;;;	4	17	1	1	17	16	15	15	16	15	1	1	1	1	1	1	1	1	1	1	1	1	34	4.2	4.2	42.051	377	377;377;376;377	0	31.022	By MS/MS	By MS/MS	By MS/MS	By MS/MS	By MS/MS	By MS/MS	34	32.4	32.4	32.4	32.4	32.4	1990700000	604390000
sp|P68036|UB2L3_HUMAN;sp|A0A1B0GUS4|UB2L5_HUMAN	sp|P68036|UB2L3_HUMAN;sp|A0A1B0GUS4|UB2L5_HUMAN	7;4	7;4	7;4	;	2	7	7	7	5	4	5	4	5	6	5	4	5	4	5	6	5	4	5	4	5	6	71.4	71.4	71.4	17.861	154	154;154	0	28.654	By MS/MS	By MS/MS	By MS/MS	By MS/MS	By MS/MS	By MS/MS	32.5	32.5	51.3	32.5	51.3	71.4	2697200000	530260000
sp|Q5VTE0|EF1A3_HUMAN;sp|P68104|EF1A1_HUMAN;sp|Q05639|EF1A2_HUMAN	sp|Q5VTE0|EF1A3_HUMAN;sp|P68104|EF1A1_HUMAN;sp|Q05639|EF1A2_HUMAN	21;21;11	21;21;11	21;21;11	;;	3	21	21	21	21	19	20	19	16	15	21	19	20	19	16	15	21	19	20	19	16	15	40.3	40.3	40.3	50.184	462	462;462;463	0	211.6	By MS/MS	By MS/MS	By MS/MS	By MS/MS	By MS/MS	By MS/MS	40.3	40.3	40.3	40.3	40	38.7	38121000000	9001700000
sp|P68363|TBA1B_HUMAN;sp|A6NHL2|TBAL3_HUMAN	sp|P68363|TBA1B_HUMAN	22;4	22;4	0;0		2	22	22	0	21	20	20	18	20	19	21	20	20	18	20	19	0	0	0	0	0	0	53.7	53.7	0	50.151	451	451;446	0	217.23	By MS/MS	By MS/MS	By MS/MS	By MS/MS	By MS/MS	By MS/MS	49	48.8	51.7	47.2	50.3	50.1	9434000000	2281300000
sp|P68366|TBA4A_HUMAN	sp|P68366|TBA4A_HUMAN	21	3	3		1	21	3	3	19	16	17	14	17	16	2	0	1	0	1	1	2	0	1	0	1	1	49.6	7.6	7.6	49.924	448	448	0	7.1025	By MS/MS	By matching	By MS/MS	By matching	By matching	By MS/MS	41.5	37.1	43.3	35.5	42	41.7	4992900	0
sp|P68371|TBB4B_HUMAN;sp|P04350|TBB4A_HUMAN;sp|Q3ZCM7|TBB8_HUMAN	sp|P68371|TBB4B_HUMAN;sp|P04350|TBB4A_HUMAN	17;12;8	17;12;8	3;2;1	;	3	17	17	3	17	17	17	16	15	15	17	17	17	16	15	15	3	3	3	3	3	3	38.9	38.9	9.9	49.83	445	445;444;444	0	210.37	By MS/MS	By MS/MS	By MS/MS	By MS/MS	By MS/MS	By MS/MS	38.9	38.9	38.9	38.9	36.9	36.9	7858400000	2120700000
sp|P68402|PA1B2_HUMAN	sp|P68402|PA1B2_HUMAN	1	1	1		1	1	1	1	0	1	0	0	1	0	0	1	0	0	1	0	0	1	0	0	1	0	5.2	5.2	5.2	25.569	229	229	0.0019987	3.3684		By MS/MS			By MS/MS		0	5.2	0	0	5.2	0	27827000	0
sp|Q71DI3|H32_HUMAN;sp|Q16695|H31T_HUMAN;sp|P84243|H33_HUMAN;sp|P68431|H31_HUMAN;sp|Q6NXT2|H3C_HUMAN	sp|Q71DI3|H32_HUMAN;sp|Q16695|H31T_HUMAN;sp|P84243|H33_HUMAN;sp|P68431|H31_HUMAN;sp|Q6NXT2|H3C_HUMAN	4;4;4;4;3	4;4;4;4;3	4;4;4;4;3	;;;;	5	4	4	4	4	4	2	4	4	4	4	4	2	4	4	4	4	4	2	4	4	4	22.1	22.1	22.1	15.388	136	136;136;136;136;135	0	13.427	By MS/MS	By MS/MS	By MS/MS	By MS/MS	By MS/MS	By MS/MS	22.1	22.1	11.8	22.1	22.1	22.1	1699400000	190640000
sp|Q15155|NOMO1_HUMAN;sp|P69849|NOMO3_HUMAN;sp|Q5JPE7|NOMO2_HUMAN	sp|Q15155|NOMO1_HUMAN;sp|P69849|NOMO3_HUMAN;sp|Q5JPE7|NOMO2_HUMAN	4;4;4	4;4;4	4;4;4	;;	3	4	4	4	2	0	2	1	0	0	2	0	2	1	0	0	2	0	2	1	0	0	4.8	4.8	4.8	134.32	1222	1222;1222;1267	0	6.5425	By MS/MS		By MS/MS	By matching			1.8	0	3	1.5	0	0	11667000	0
sp|Q5TFQ8|SIRBL_HUMAN;sp|P78324|SHPS1_HUMAN;sp|Q9P1W8|SIRPG_HUMAN;sp|O00241|SIRB1_HUMAN	sp|Q5TFQ8|SIRBL_HUMAN;sp|P78324|SHPS1_HUMAN;sp|Q9P1W8|SIRPG_HUMAN;sp|O00241|SIRB1_HUMAN	2;2;1;1	2;2;1;1	2;2;1;1	;;;	4	2	2	2	2	0	0	0	0	0	2	0	0	0	0	0	2	0	0	0	0	0	5.3	5.3	5.3	43.359	398	398;504;387;398	0	5.644	By MS/MS						5.3	0	0	0	0	0	21889000	21889000
sp|P78330|SERB_HUMAN	sp|P78330|SERB_HUMAN	8	8	8		1	8	8	8	7	7	7	7	7	6	7	7	7	7	7	6	7	7	7	7	7	6	32.4	32.4	32.4	25.007	225	225	0	54.598	By MS/MS	By MS/MS	By MS/MS	By MS/MS	By MS/MS	By MS/MS	32	32	32	28.4	32	26.2	1051600000	289560000
sp|P78347|GTF2I_HUMAN	sp|P78347|GTF2I_HUMAN	2	2	2		1	2	2	2	1	0	0	0	0	1	1	0	0	0	0	1	1	0	0	0	0	1	2.1	2.1	2.1	112.42	998	998	0.002	3.3932	By MS/MS					By MS/MS	1.2	0	0	0	0	0.9	0	0
sp|P78371|TCPB_HUMAN	sp|P78371|TCPB_HUMAN	30	30	30		1	30	30	30	19	15	22	15	21	21	19	15	22	15	21	21	19	15	22	15	21	21	67.7	67.7	67.7	57.488	535	535	0	165.79	By MS/MS	By MS/MS	By MS/MS	By MS/MS	By MS/MS	By MS/MS	44.1	35.7	54.8	37.8	53.3	50.7	2133800000	502540000
sp|P78417|GSTO1_HUMAN	sp|P78417|GSTO1_HUMAN	8	8	8		1	8	8	8	6	3	7	2	2	4	6	3	7	2	2	4	6	3	7	2	2	4	32.8	32.8	32.8	27.566	241	241	0	20.582	By MS/MS	By MS/MS	By MS/MS	By MS/MS	By matching	By MS/MS	26.6	12	28.6	6.2	9.5	14.1	279420000	115340000
sp|P78504|JAG1_HUMAN	sp|P78504|JAG1_HUMAN	18	18	18		1	18	18	18	14	11	15	8	4	6	14	11	15	8	4	6	14	11	15	8	4	6	18.1	18.1	18.1	133.8	1218	1218	0	114.26	By MS/MS	By MS/MS	By MS/MS	By MS/MS	By MS/MS	By MS/MS	13.1	11.4	15.3	8.8	3.9	6	1646700000	809010000
sp|P78509|RELN_HUMAN	sp|P78509|RELN_HUMAN	61	61	61		1	61	61	61	50	46	54	19	16	17	50	46	54	19	16	17	50	46	54	19	16	17	20.8	20.8	20.8	388.38	3460	3460	0	323.31	By MS/MS	By MS/MS	By MS/MS	By MS/MS	By MS/MS	By MS/MS	15.5	14.6	18.6	5.7	4.7	5.1	5110600000	1809900000
sp|P78536|ADA17_HUMAN	sp|P78536|ADA17_HUMAN	2	2	2		1	2	2	2	1	1	2	1	2	2	1	1	2	1	2	2	1	1	2	1	2	2	3.8	3.8	3.8	93.02	824	824	0	12.655	By matching	By MS/MS	By MS/MS	By MS/MS	By MS/MS	By MS/MS	1.9	1.9	3.8	1.8	3.8	3.8	75842000	14011000
sp|P78556|CCL20_HUMAN	sp|P78556|CCL20_HUMAN	3	3	3		1	3	3	3	3	3	3	2	1	1	3	3	3	2	1	1	3	3	3	2	1	1	33.3	33.3	33.3	10.762	96	96	0	9.0787	By MS/MS	By MS/MS	By MS/MS	By matching	By matching	By MS/MS	33.3	33.3	33.3	25	7.3	7.3	253270000	81996000
sp|P80188|NGAL_HUMAN	sp|P80188|NGAL_HUMAN	9	9	9		1	9	9	9	0	1	1	8	8	8	0	1	1	8	8	8	0	1	1	8	8	8	47.5	47.5	47.5	22.588	198	198	0	148.13		By matching	By matching	By MS/MS	By MS/MS	By MS/MS	0	10.6	10.6	47.5	43.9	43.9	867550000	0
sp|P80303|NUCB2_HUMAN	sp|P80303|NUCB2_HUMAN	21	19	19		1	21	19	19	14	16	17	16	14	17	13	14	15	15	12	16	13	14	15	15	12	16	44.3	42.4	42.4	50.222	420	420	0	247.49	By MS/MS	By MS/MS	By MS/MS	By MS/MS	By MS/MS	By MS/MS	29.5	36.4	36.4	36.2	31.2	40	8268700000	1746600000
sp|P80723|BASP1_HUMAN	sp|P80723|BASP1_HUMAN	7	7	7		1	7	7	7	0	0	0	5	4	5	0	0	0	5	4	5	0	0	0	5	4	5	40.1	40.1	40.1	22.693	227	227	0	96.142				By MS/MS	By MS/MS	By MS/MS	0	0	0	16.7	26.9	33.5	1901600000	0
sp|P82970|HMGN5_HUMAN	sp|P82970|HMGN5_HUMAN	1	1	1		1	1	1	1	0	0	1	0	1	1	0	0	1	0	1	1	0	0	1	0	1	1	5.3	5.3	5.3	31.524	282	282	0.001996	3.3471			By MS/MS		By MS/MS	By matching	0	0	5.3	0	5.3	5.3	71949000	0
sp|P82979|SARNP_HUMAN	sp|P82979|SARNP_HUMAN	5	5	5		1	5	5	5	3	4	3	3	4	5	3	4	3	3	4	5	3	4	3	3	4	5	24.8	24.8	24.8	23.671	210	210	0	20.093	By MS/MS	By MS/MS	By MS/MS	By MS/MS	By MS/MS	By MS/MS	13.3	18.1	13.3	13.3	18.1	24.8	861330000	107530000
sp|P83110|HTRA3_HUMAN	sp|P83110|HTRA3_HUMAN	4	4	4		1	4	4	4	0	0	0	1	0	3	0	0	0	1	0	3	0	0	0	1	0	3	9.9	9.9	9.9	48.607	453	453	0	10.16				By MS/MS		By MS/MS	0	0	0	2.2	0	7.7	9131700	0
sp|P83731|RL24_HUMAN	sp|P83731|RL24_HUMAN	6	6	6		1	6	6	6	5	5	5	4	5	4	5	5	5	4	5	4	5	5	5	4	5	4	29.9	29.9	29.9	17.779	157	157	0	22.385	By MS/MS	By MS/MS	By MS/MS	By MS/MS	By MS/MS	By MS/MS	24.8	24.8	24.8	24.8	24.8	24.2	829950000	151580000
sp|P83916|CBX1_HUMAN	sp|P83916|CBX1_HUMAN	2	1	1		1	2	1	1	2	1	1	2	2	1	1	0	0	1	1	0	1	0	0	1	1	0	15.1	6.5	6.5	21.418	185	185	0	6.4652	By MS/MS	By matching	By matching	By MS/MS	By MS/MS	By matching	15.1	8.6	8.6	15.1	15.1	8.6	10858000	0
sp|P84090|ERH_HUMAN	sp|P84090|ERH_HUMAN	3	3	3		1	3	3	3	2	2	3	1	2	2	2	2	3	1	2	2	2	2	3	1	2	2	32.7	32.7	32.7	12.259	104	104	0	85.648	By MS/MS	By MS/MS	By MS/MS	By MS/MS	By MS/MS	By MS/MS	25	25	32.7	10.6	25	25	673430000	117170000
sp|P84098|RL19_HUMAN	sp|P84098|RL19_HUMAN	7	7	7		1	7	7	7	5	5	4	4	6	5	5	5	4	4	6	5	5	5	4	4	6	5	30.1	30.1	30.1	23.466	196	196	0	47.538	By MS/MS	By MS/MS	By MS/MS	By MS/MS	By MS/MS	By MS/MS	21.9	25	20.9	21.9	30.1	21.4	1017700000	76663000
sp|P84101|SERF2_HUMAN	sp|P84101|SERF2_HUMAN	1	1	1		1	1	1	1	1	0	0	0	0	0	1	0	0	0	0	0	1	0	0	0	0	0	18.6	18.6	18.6	6.8998	59	59	0.00068306	3.6539	By MS/MS						18.6	0	0	0	0	0	19474000	19474000
sp|P84103|SRSF3_HUMAN	sp|P84103|SRSF3_HUMAN	6	5	5		1	6	5	5	3	2	5	4	4	4	3	2	4	3	3	4	3	2	4	3	3	4	34.8	34.8	34.8	19.329	164	164	0	29.788	By MS/MS	By MS/MS	By MS/MS	By MS/MS	By MS/MS	By MS/MS	18.9	12.8	28.7	25.6	24.4	28.7	516870000	66861000
sp|P98160|PGBM_HUMAN	sp|P98160|PGBM_HUMAN	38	38	38		1	38	38	38	7	5	7	27	18	28	7	5	7	27	18	28	7	5	7	27	18	28	9.9	9.9	9.9	468.83	4391	4391	0	211.18	By MS/MS	By MS/MS	By MS/MS	By MS/MS	By MS/MS	By MS/MS	2.1	1.6	1.8	7.2	4.8	7.4	1565000000	202490000
sp|P98179|RBM3_HUMAN	sp|P98179|RBM3_HUMAN	5	5	5		1	5	5	5	2	3	2	5	1	3	2	3	2	5	1	3	2	3	2	5	1	3	33.1	33.1	33.1	17.17	157	157	0	15.547	By MS/MS	By MS/MS	By MS/MS	By MS/MS	By MS/MS	By MS/MS	12.7	24.2	17.8	33.1	6.4	24.2	583240000	107820000
sp|P99999|CYC_HUMAN;CON__P62894	sp|P99999|CYC_HUMAN	3;1	3;1	3;1		2	3	3	3	3	2	2	3	3	3	3	2	2	3	3	3	3	2	2	3	3	3	24.8	24.8	24.8	11.749	105	105;105	0	7.4409	By MS/MS	By MS/MS	By MS/MS	By MS/MS	By MS/MS	By MS/MS	24.8	18.1	18.1	24.8	24.8	24.8	970210000	239860000
sp|Q00341|VIGLN_HUMAN	sp|Q00341|VIGLN_HUMAN	7	7	7		1	7	7	7	4	2	6	2	4	3	4	2	6	2	4	3	4	2	6	2	4	3	6.8	6.8	6.8	141.45	1268	1268	0	31.003	By MS/MS	By MS/MS	By MS/MS	By MS/MS	By MS/MS	By matching	3.5	1.7	5.9	2.1	3.9	2.9	93233000	27076000
sp|Q00610|CLH1_HUMAN;sp|P53675|CLH2_HUMAN	sp|Q00610|CLH1_HUMAN	19;4	19;4	19;4		2	19	19	19	11	5	13	7	4	6	11	5	13	7	4	6	11	5	13	7	4	6	14.7	14.7	14.7	191.61	1675	1675;1640	0	97.066	By MS/MS	By MS/MS	By MS/MS	By MS/MS	By MS/MS	By MS/MS	8.4	3.2	10.1	5.3	2.7	4.1	184420000	99927000
sp|Q00688|FKBP3_HUMAN	sp|Q00688|FKBP3_HUMAN	13	13	13		1	13	13	13	7	4	4	12	10	11	7	4	4	12	10	11	7	4	4	12	10	11	43.8	43.8	43.8	25.177	224	224	0	57.994	By MS/MS	By MS/MS	By MS/MS	By MS/MS	By MS/MS	By MS/MS	29.5	20.5	19.6	37.5	39.3	43.8	2541400000	278680000
sp|Q00796|DHSO_HUMAN	sp|Q00796|DHSO_HUMAN	4	4	4		1	4	4	4	2	3	4	3	2	2	2	3	4	3	2	2	2	3	4	3	2	2	12.9	12.9	12.9	38.324	357	357	0	12.915	By MS/MS	By MS/MS	By MS/MS	By MS/MS	By MS/MS	By MS/MS	4.8	10.4	12.9	7.3	7.6	4.5	131040000	18436000
sp|Q00839|HNRPU_HUMAN	sp|Q00839|HNRPU_HUMAN	19	19	19		1	19	19	19	14	16	13	14	14	15	14	16	13	14	14	15	14	16	13	14	14	15	22.8	22.8	22.8	90.583	825	825	0	116.45	By MS/MS	By MS/MS	By MS/MS	By MS/MS	By MS/MS	By MS/MS	15.8	18.8	15.6	17	16.8	19.5	6014400000	775130000
sp|Q00888|PSG4_HUMAN;sp|Q00889|PSG6_HUMAN;sp|P11464|PSG1_HUMAN;sp|Q00887|PSG9_HUMAN;sp|Q16557|PSG3_HUMAN;sp|Q13046|PSG7_HUMAN;sp|Q9UQ74|PSG8_HUMAN;sp|Q15238|PSG5_HUMAN	sp|Q00888|PSG4_HUMAN;sp|Q00889|PSG6_HUMAN	7;4;3;3;3;2;2;1	7;4;3;3;3;2;2;1	7;4;3;3;3;2;2;1	;	8	7	7	7	0	0	0	5	5	6	0	0	0	5	5	6	0	0	0	5	5	6	18.1	18.1	18.1	47.112	419	419;435;419;426;428;419;426;335	0	23.646				By MS/MS	By MS/MS	By MS/MS	0	0	0	11.9	14.6	16.5	252690000	0
sp|Q01082|SPTB2_HUMAN	sp|Q01082|SPTB2_HUMAN	28	28	28		1	28	28	28	17	13	13	22	16	15	17	13	13	22	16	15	17	13	13	22	16	15	13.7	13.7	13.7	274.61	2364	2364	0	170.79	By MS/MS	By MS/MS	By MS/MS	By MS/MS	By MS/MS	By MS/MS	8.4	7	6.8	10.7	8.1	7.8	1538400000	181960000
sp|Q01085|TIAR_HUMAN;sp|P31483|TIA1_HUMAN	sp|Q01085|TIAR_HUMAN;sp|P31483|TIA1_HUMAN	2;1	2;1	2;1	;	2	2	2	2	0	0	2	0	0	0	0	0	2	0	0	0	0	0	2	0	0	0	8.3	8.3	8.3	41.59	375	375;386	0	6.0344			By MS/MS				0	0	8.3	0	0	0	1627100	0
sp|Q01105|SET_HUMAN;sp|P0DME0|SETLP_HUMAN	sp|Q01105|SET_HUMAN;sp|P0DME0|SETLP_HUMAN	8;6	8;6	8;6	;	2	8	8	8	4	5	5	6	7	8	4	5	5	6	7	8	4	5	5	6	7	8	29.7	29.7	29.7	33.488	290	290;302	0	113.2	By MS/MS	By MS/MS	By MS/MS	By MS/MS	By MS/MS	By MS/MS	15.5	17.9	17.9	25.2	26.6	29.7	9037200000	920350000
sp|Q01130|SRSF2_HUMAN;sp|Q9BRL6|SRSF8_HUMAN	sp|Q01130|SRSF2_HUMAN	7;2	7;2	7;2		2	7	7	7	2	1	1	6	1	4	2	1	1	6	1	4	2	1	1	6	1	4	26.2	26.2	26.2	25.476	221	221;282	0	18.717	By MS/MS	By MS/MS	By MS/MS	By MS/MS	By MS/MS	By MS/MS	7.2	3.6	3.6	19	3.6	21.3	654650000	77437000
sp|Q01459|DIAC_HUMAN	sp|Q01459|DIAC_HUMAN	4	4	4		1	4	4	4	3	3	4	2	1	2	3	3	4	2	1	2	3	3	4	2	1	2	14	14	14	43.759	385	385	0	11.481	By MS/MS	By MS/MS	By MS/MS	By matching	By MS/MS	By MS/MS	9.1	9.1	14	5.5	2.1	5.5	216890000	68774000
sp|Q01469|FABP5_HUMAN	sp|Q01469|FABP5_HUMAN	7	7	7		1	7	7	7	7	4	4	6	5	5	7	4	4	6	5	5	7	4	4	6	5	5	56.3	56.3	56.3	15.164	135	135	0	34.063	By MS/MS	By MS/MS	By MS/MS	By MS/MS	By MS/MS	By MS/MS	56.3	34.1	34.1	48.9	40.7	40.7	1098200000	283400000
sp|Q01518|CAP1_HUMAN	sp|Q01518|CAP1_HUMAN	29	29	28		1	29	29	28	26	26	26	22	21	23	26	26	26	22	21	23	25	25	25	21	20	22	54.1	54.1	52.4	51.901	475	475	0	291.83	By MS/MS	By MS/MS	By MS/MS	By MS/MS	By MS/MS	By MS/MS	51.2	52.6	49.1	39.6	41.7	44.2	12249000000	3391200000
sp|Q01581|HMCS1_HUMAN	sp|Q01581|HMCS1_HUMAN	4	4	4		1	4	4	4	3	1	2	2	1	3	3	1	2	2	1	3	3	1	2	2	1	3	11.7	11.7	11.7	57.293	520	520	0	17.303	By MS/MS	By MS/MS	By MS/MS	By MS/MS	By MS/MS	By MS/MS	9	2.5	6.7	6.5	2.7	7.5	31163000	8992600
sp|Q01658|NC2B_HUMAN	sp|Q01658|NC2B_HUMAN	2	2	2		1	2	2	2	0	0	0	0	1	2	0	0	0	0	1	2	0	0	0	0	1	2	21	21	21	19.443	176	176	0	9.2787					By MS/MS	By MS/MS	0	0	0	0	7.4	21	2899000	0
sp|Q01813|PFKAP_HUMAN;sp|P17858|PFKAL_HUMAN;sp|P08237|PFKAM_HUMAN	sp|Q01813|PFKAP_HUMAN	3;1;1	3;1;1	3;1;1		3	3	3	3	0	0	0	1	0	2	0	0	0	1	0	2	0	0	0	1	0	2	4.3	4.3	4.3	85.595	784	784;780;780	0	7.0544				By MS/MS		By MS/MS	0	0	0	1.1	0	3.2	0	0
sp|Q01844|EWS_HUMAN	sp|Q01844|EWS_HUMAN	5	5	5		1	5	5	5	2	2	2	4	3	4	2	2	2	4	3	4	2	2	2	4	3	4	11	11	11	68.477	656	656	0	66.234	By MS/MS	By MS/MS	By MS/MS	By MS/MS	By MS/MS	By MS/MS	2.3	2.3	5.2	7.3	5.2	11	402550000	22126000
sp|Q02388|CO7A1_HUMAN	sp|Q02388|CO7A1_HUMAN	1	1	1		1	1	1	1	0	0	0	1	0	1	0	0	0	1	0	1	0	0	0	1	0	1	0.3	0.3	0.3	295.22	2944	2944	0.0045249	3.0111				By MS/MS		By MS/MS	0	0	0	0.3	0	0.3	24271000	0
sp|Q02487|DSC2_HUMAN	sp|Q02487|DSC2_HUMAN	1	1	1		1	1	1	1	0	0	1	0	0	0	0	0	1	0	0	0	0	0	1	0	0	0	1.6	1.6	1.6	99.961	901	901	0	20.328			By MS/MS				0	0	1.6	0	0	0	0	0
sp|Q02543|RL18A_HUMAN	sp|Q02543|RL18A_HUMAN	4	4	4		1	4	4	4	2	2	2	2	1	1	2	2	2	2	1	1	2	2	2	2	1	1	22.2	22.2	22.2	20.762	176	176	0	24.283	By MS/MS	By MS/MS	By MS/MS	By MS/MS	By MS/MS	By MS/MS	10.2	13.1	10.2	11.9	5.7	5.7	71424000	50225000
sp|Q02790|FKBP4_HUMAN	sp|Q02790|FKBP4_HUMAN	11	11	11		1	11	11	11	6	6	6	2	7	4	6	6	6	2	7	4	6	6	6	2	7	4	24.2	24.2	24.2	51.804	459	459	0	51.746	By MS/MS	By MS/MS	By MS/MS	By MS/MS	By MS/MS	By MS/MS	11.8	12.6	12.6	5.4	15	12	839200000	204020000
sp|Q02809|PLOD1_HUMAN	sp|Q02809|PLOD1_HUMAN	22	22	22		1	22	22	22	16	15	18	10	5	12	16	15	18	10	5	12	16	15	18	10	5	12	37	37	37	83.549	727	727	0	109.69	By MS/MS	By MS/MS	By MS/MS	By MS/MS	By MS/MS	By MS/MS	26	25	31.1	15.3	7	19.5	973380000	346670000
sp|Q02818|NUCB1_HUMAN	sp|Q02818|NUCB1_HUMAN	31	31	29		1	31	31	29	23	25	26	28	28	30	23	25	26	28	28	30	22	23	24	27	26	29	54.7	54.7	52.9	53.879	461	461	0	323.31	By MS/MS	By MS/MS	By MS/MS	By MS/MS	By MS/MS	By MS/MS	48.8	49.2	49.2	54	51.2	54.4	30309000000	3355900000
sp|Q02878|RL6_HUMAN	sp|Q02878|RL6_HUMAN	7	7	7		1	7	7	7	4	3	5	5	5	5	4	3	5	5	5	5	4	3	5	5	5	5	23.6	23.6	23.6	32.728	288	288	0	26.876	By MS/MS	By MS/MS	By MS/MS	By MS/MS	By MS/MS	By MS/MS	13.5	10.1	16.7	18.1	16.7	16	571350000	112090000
sp|Q02880|TOP2B_HUMAN	sp|Q02880|TOP2B_HUMAN	1	1	1		1	1	1	1	0	0	1	1	1	1	0	0	1	1	1	1	0	0	1	1	1	1	1	1	1	183.26	1626	1626	0.0039062	3.1163			By MS/MS	By MS/MS	By MS/MS	By MS/MS	0	0	1	1	1	1	12723000	0
sp|Q02952|AKA12_HUMAN	sp|Q02952|AKA12_HUMAN	6	6	6		1	6	6	6	3	3	3	1	2	1	3	3	3	1	2	1	3	3	3	1	2	1	3.7	3.7	3.7	191.48	1782	1782	0	25.736	By MS/MS	By MS/MS	By MS/MS	By MS/MS	By MS/MS	By MS/MS	2	1.6	2	0.6	1.5	1.1	82593000	14631000
sp|Q03252|LMNB2_HUMAN	sp|Q03252|LMNB2_HUMAN	15	12	12		1	15	12	12	5	2	3	11	9	7	4	2	3	8	7	4	4	2	3	8	7	4	22.7	20	20	69.948	620	620	0	63.118	By MS/MS	By MS/MS	By MS/MS	By MS/MS	By MS/MS	By MS/MS	8.5	3.7	5.3	18.1	15.3	10.2	476300000	58708000
sp|Q04323|UBXN1_HUMAN	sp|Q04323|UBXN1_HUMAN	2	2	2		1	2	2	2	1	1	2	1	1	1	1	1	2	1	1	1	1	1	2	1	1	1	6.7	6.7	6.7	33.325	297	297	0	9.6479	By MS/MS	By MS/MS	By MS/MS	By MS/MS	By MS/MS	By MS/MS	2.7	4	6.7	2.7	2.7	2.7	105290000	24343000
sp|Q04637|IF4G1_HUMAN;sp|O43432|IF4G3_HUMAN	sp|Q04637|IF4G1_HUMAN	12;1	12;1	12;1		2	12	12	12	7	6	9	4	4	6	7	6	9	4	4	6	7	6	9	4	4	6	9.3	9.3	9.3	175.49	1599	1599;1585	0	42.951	By MS/MS	By MS/MS	By MS/MS	By MS/MS	By MS/MS	By MS/MS	4.5	3.9	7.4	2.6	3.1	3.9	501700000	105010000
sp|Q04760|LGUL_HUMAN	sp|Q04760|LGUL_HUMAN	9	9	9		1	9	9	9	9	7	8	9	8	9	9	7	8	9	8	9	9	7	8	9	8	9	46.2	46.2	46.2	20.777	184	184	0	37.223	By MS/MS	By MS/MS	By MS/MS	By MS/MS	By MS/MS	By MS/MS	46.2	37	46.2	46.2	37	46.2	2198500000	473000000
sp|Q04828|AK1C1_HUMAN;sp|P17516|AK1C4_HUMAN	sp|Q04828|AK1C1_HUMAN	13;5	13;5	1;0		2	13	13	1	7	6	5	11	10	11	7	6	5	11	10	11	1	1	1	1	1	1	46.4	46.4	5.3	36.788	323	323;323	0	105.7	By MS/MS	By MS/MS	By MS/MS	By MS/MS	By MS/MS	By MS/MS	28.5	22	21.1	35.6	39	38.1	3508000000	188160000
sp|Q04837|SSBP_HUMAN	sp|Q04837|SSBP_HUMAN	2	2	2		1	2	2	2	1	0	1	0	1	1	1	0	1	0	1	1	1	0	1	0	1	1	17.6	17.6	17.6	17.259	148	148	0	5.6956	By MS/MS		By MS/MS		By MS/MS	By MS/MS	5.4	0	12.2	0	5.4	5.4	17328000	17328000
sp|Q04917|1433F_HUMAN	sp|Q04917|1433F_HUMAN	12	8	8		1	12	8	8	9	9	8	4	6	6	5	5	4	1	2	2	5	5	4	1	2	2	48	38.2	38.2	28.218	246	246	0	24.227	By MS/MS	By MS/MS	By MS/MS	By matching	By MS/MS	By MS/MS	32.1	39.8	36.2	17.9	24.4	22.8	199650000	120230000
sp|Q05516|ZBT16_HUMAN	sp|Q05516|ZBT16_HUMAN	2	2	2		1	2	2	2	0	0	0	1	0	2	0	0	0	1	0	2	0	0	0	1	0	2	4	4	4	74.273	673	673	0.0032765	3.1814				By MS/MS		By MS/MS	0	0	0	1.2	0	4	309950000	0
sp|Q05682|CALD1_HUMAN;REV__sp|Q13136|LIPA1_HUMAN;REV__sp|O75334|LIPA2_HUMAN	sp|Q05682|CALD1_HUMAN	13;1;1	13;1;1	13;1;1		3	13	13	13	4	0	1	10	5	9	4	0	1	10	5	9	4	0	1	10	5	9	13.7	13.7	13.7	93.23	793	793;1202;1257	0	45.407	By MS/MS		By MS/MS	By MS/MS	By MS/MS	By MS/MS	5.5	0	0.9	11.1	6.6	12.4	838860000	62898000
sp|Q06210|GFPT1_HUMAN;sp|O94808|GFPT2_HUMAN	sp|Q06210|GFPT1_HUMAN	5;2	5;2	5;2		2	5	5	5	3	2	3	2	3	3	3	2	3	2	3	3	3	2	3	2	3	3	7.7	7.7	7.7	78.806	699	699;682	0	17.952	By MS/MS	By MS/MS	By MS/MS	By MS/MS	By MS/MS	By MS/MS	4.4	3.3	4.4	3	4.4	4.9	16310000	4579600
sp|Q06265|EXOS9_HUMAN	sp|Q06265|EXOS9_HUMAN	1	1	1		1	1	1	1	0	0	0	0	0	1	0	0	0	0	0	1	0	0	0	0	0	1	2.5	2.5	2.5	48.948	439	439	0.00069881	3.9921						By MS/MS	0	0	0	0	0	2.5	0	0
sp|Q06323|PSME1_HUMAN	sp|Q06323|PSME1_HUMAN	9	9	9		1	9	9	9	3	5	6	5	5	6	3	5	6	5	5	6	3	5	6	5	5	6	39	39	39	28.723	249	249	0	27.831	By MS/MS	By MS/MS	By MS/MS	By MS/MS	By MS/MS	By MS/MS	10.4	19.7	28.9	18.9	18.9	22.1	976100000	70462000
sp|Q06418|TYRO3_HUMAN	sp|Q06418|TYRO3_HUMAN	1	1	1		1	1	1	1	0	0	0	0	1	0	0	0	0	0	1	0	0	0	0	0	1	0	1.7	1.7	1.7	96.904	890	890	0.00068399	3.6762					By MS/MS		0	0	0	0	1.7	0	10583000	0
sp|Q06481|APLP2_HUMAN	sp|Q06481|APLP2_HUMAN	21	19	19		1	21	19	19	15	13	21	11	11	11	13	11	19	10	9	10	13	11	19	10	9	10	32.2	31.1	31.1	86.955	763	763	0	146.65	By MS/MS	By MS/MS	By MS/MS	By MS/MS	By MS/MS	By MS/MS	18.9	16.9	32.2	16.8	13.1	15.9	3539600000	1083600000
sp|Q06828|FMOD_HUMAN	sp|Q06828|FMOD_HUMAN	6	6	6		1	6	6	6	0	0	0	5	6	6	0	0	0	5	6	6	0	0	0	5	6	6	16.8	16.8	16.8	43.178	376	376	0	30.237				By MS/MS	By MS/MS	By MS/MS	0	0	0	14.6	16.8	16.8	933110000	0
sp|Q06830|PRDX1_HUMAN	sp|Q06830|PRDX1_HUMAN	19	19	15		1	19	19	15	19	18	17	19	19	19	19	18	17	19	19	19	15	14	14	15	15	15	66.8	66.8	51.8	22.11	199	199	0	163.56	By MS/MS	By MS/MS	By MS/MS	By MS/MS	By MS/MS	By MS/MS	66.8	66.8	64.8	66.8	66.8	66.8	29991000000	3856600000
sp|Q07020|RL18_HUMAN	sp|Q07020|RL18_HUMAN	5	5	5		1	5	5	5	3	4	5	3	3	4	3	4	5	3	3	4	3	4	5	3	3	4	28.7	28.7	28.7	21.634	188	188	0	29.635	By MS/MS	By MS/MS	By MS/MS	By matching	By MS/MS	By MS/MS	19.1	23.4	28.7	19.1	19.1	25	276320000	40797000
sp|Q07021|C1QBP_HUMAN	sp|Q07021|C1QBP_HUMAN	4	4	4		1	4	4	4	2	2	2	3	2	2	2	2	2	3	2	2	2	2	2	3	2	2	15.2	15.2	15.2	31.362	282	282	0	26.208	By MS/MS	By MS/MS	By MS/MS	By MS/MS	By MS/MS	By MS/MS	10.3	9.6	9.6	10.6	5.3	10.3	155900000	11492000
sp|Q07666|KHDR1_HUMAN	sp|Q07666|KHDR1_HUMAN	5	5	5		1	5	5	5	1	2	2	4	4	5	1	2	2	4	4	5	1	2	2	4	4	5	14.9	14.9	14.9	48.227	443	443	0	22.22	By MS/MS	By MS/MS	By matching	By MS/MS	By MS/MS	By MS/MS	3.2	5	7.7	13.1	12.6	14.9	421270000	40662000
sp|Q07955|SRSF1_HUMAN	sp|Q07955|SRSF1_HUMAN	14	14	14		1	14	14	14	6	4	7	9	10	11	6	4	7	9	10	11	6	4	7	9	10	11	50	50	50	27.744	248	248	0	54.801	By MS/MS	By MS/MS	By MS/MS	By MS/MS	By MS/MS	By MS/MS	19.8	10.9	29	31.5	33.5	44.4	1722700000	136540000
sp|Q08211|DHX9_HUMAN	sp|Q08211|DHX9_HUMAN	9	9	9		1	9	9	9	3	4	4	5	4	5	3	4	4	5	4	5	3	4	4	5	4	5	8	8	8	140.96	1270	1270	0	34.102	By MS/MS	By MS/MS	By MS/MS	By MS/MS	By MS/MS	By MS/MS	2	3.4	3.4	4.3	3.7	3.7	282280000	48988000
sp|Q08257|QOR_HUMAN	sp|Q08257|QOR_HUMAN	15	15	15		1	15	15	15	11	13	14	9	7	10	11	13	14	9	7	10	11	13	14	9	7	10	55.3	55.3	55.3	35.206	329	329	0	144.62	By MS/MS	By MS/MS	By MS/MS	By MS/MS	By MS/MS	By MS/MS	33.7	44.1	53.2	30.7	24.9	38.3	2351100000	620170000
sp|Q08380|LG3BP_HUMAN	sp|Q08380|LG3BP_HUMAN	19	19	19		1	19	19	19	13	12	10	18	16	19	13	12	10	18	16	19	13	12	10	18	16	19	41	41	41	65.33	585	585	0	229.13	By MS/MS	By MS/MS	By MS/MS	By MS/MS	By MS/MS	By MS/MS	26.3	26.2	22.7	36.2	36.1	41	7921700000	327090000
sp|Q08623|HDHD1_HUMAN	sp|Q08623|HDHD1_HUMAN	1	1	1		1	1	1	1	0	0	1	0	0	0	0	0	1	0	0	0	0	0	1	0	0	0	5.3	5.3	5.3	25.249	228	228	0	6.4521			By MS/MS				0	0	5.3	0	0	0	0	0
sp|Q08629|TICN1_HUMAN;sp|Q9BQ16|TICN3_HUMAN	sp|Q08629|TICN1_HUMAN	11;1	11;1	11;1		2	11	11	11	0	0	0	10	9	11	0	0	0	10	9	11	0	0	0	10	9	11	31.7	31.7	31.7	49.124	439	439;436	0	78.015				By MS/MS	By MS/MS	By MS/MS	0	0	0	26.2	24.1	31.7	1562600000	0
sp|Q08830|FGL1_HUMAN	sp|Q08830|FGL1_HUMAN	3	3	3		1	3	3	3	1	0	2	0	0	0	1	0	2	0	0	0	1	0	2	0	0	0	11.2	11.2	11.2	36.379	312	312	0	5.7873	By MS/MS		By MS/MS				2.9	0	8.3	0	0	0	17566000	0
sp|Q08945|SSRP1_HUMAN	sp|Q08945|SSRP1_HUMAN	8	8	8		1	8	8	8	3	4	5	7	5	7	3	4	5	7	5	7	3	4	5	7	5	7	11	11	11	81.074	709	709	0	30.206	By MS/MS	By MS/MS	By MS/MS	By MS/MS	By MS/MS	By MS/MS	4.9	5.2	8.3	9	6.2	9	800050000	46187000
sp|Q09161|NCBP1_HUMAN	sp|Q09161|NCBP1_HUMAN	2	2	2		1	2	2	2	0	0	0	1	0	1	0	0	0	1	0	1	0	0	0	1	0	1	2.8	2.8	2.8	91.838	790	790	0.00070423	4.182				By MS/MS		By MS/MS	0	0	0	1.5	0	1.3	0	0
sp|Q09666|AHNK_HUMAN;sp|P48552|NRIP1_HUMAN	sp|Q09666|AHNK_HUMAN	51;1	51;1	51;1		2	51	51	51	9	6	7	32	31	35	9	6	7	32	31	35	9	6	7	32	31	35	24.4	24.4	24.4	629.09	5890	5890;1158	0	136.1	By MS/MS	By MS/MS	By MS/MS	By MS/MS	By MS/MS	By MS/MS	9.2	7.5	6.7	16.8	17.5	20	1827000000	107080000
sp|Q10471|GALT2_HUMAN;sp|Q8N4A0|GALT4_HUMAN	sp|Q10471|GALT2_HUMAN	14;1	14;1	14;1		2	14	14	14	8	4	8	12	12	14	8	4	8	12	12	14	8	4	8	12	12	14	27.1	27.1	27.1	64.732	571	571;578	0	51.747	By MS/MS	By MS/MS	By MS/MS	By MS/MS	By MS/MS	By MS/MS	14	7	15.2	21.9	23.5	27.1	1088600000	176250000
sp|Q12765|SCRN1_HUMAN	sp|Q12765|SCRN1_HUMAN	2	2	2		1	2	2	2	1	1	2	1	1	1	1	1	2	1	1	1	1	1	2	1	1	1	7	7	7	46.382	414	414	0	5.5738	By MS/MS	By MS/MS	By MS/MS	By matching	By MS/MS	By MS/MS	3.1	3.1	7	3.1	3.1	3.1	63429000	10700000
sp|Q12792|TWF1_HUMAN	sp|Q12792|TWF1_HUMAN	7	7	5		1	7	7	5	4	1	4	5	5	5	4	1	4	5	5	5	3	1	3	3	4	4	22.3	22.3	18.3	40.282	350	350	0	25.907	By MS/MS	By matching	By MS/MS	By MS/MS	By MS/MS	By MS/MS	12.6	2.3	14.3	12.3	14.9	14.9	261500000	47142000
sp|Q12841|FSTL1_HUMAN	sp|Q12841|FSTL1_HUMAN	20	20	20		1	20	20	20	2	1	1	19	18	18	2	1	1	19	18	18	2	1	1	19	18	18	58.8	58.8	58.8	34.985	308	308	0	206.32	By MS/MS	By MS/MS	By MS/MS	By MS/MS	By MS/MS	By MS/MS	5.2	2.6	2.6	58.8	55.8	58.4	11540000000	10840000
sp|Q12860|CNTN1_HUMAN	sp|Q12860|CNTN1_HUMAN	25	25	25		1	25	25	25	21	18	20	14	12	11	21	18	20	14	12	11	21	18	20	14	12	11	30.4	30.4	30.4	113.32	1018	1018	0	147.82	By MS/MS	By MS/MS	By MS/MS	By MS/MS	By MS/MS	By MS/MS	23.4	19.8	24.9	15.9	13.5	12.2	2662100000	859340000
sp|Q12874|SF3A3_HUMAN	sp|Q12874|SF3A3_HUMAN	6	6	6		1	6	6	6	4	5	2	2	2	4	4	5	2	2	2	4	4	5	2	2	2	4	12.2	12.2	12.2	58.848	501	501	0	17.536	By MS/MS	By MS/MS	By MS/MS	By MS/MS	By MS/MS	By MS/MS	7.8	10.6	4.4	4.4	4.4	7.8	186940000	39424000
sp|Q12904|AIMP1_HUMAN	sp|Q12904|AIMP1_HUMAN	2	2	2		1	2	2	2	2	1	1	1	1	1	2	1	1	1	1	1	2	1	1	1	1	1	7.1	7.1	7.1	34.352	312	312	0	8.6565	By MS/MS	By MS/MS	By MS/MS	By matching	By MS/MS	By MS/MS	7.1	3.8	3.8	3.8	3.8	3.8	30200000	0
sp|Q12905|ILF2_HUMAN	sp|Q12905|ILF2_HUMAN	6	6	6		1	6	6	6	4	4	5	6	3	4	4	4	5	6	3	4	4	4	5	6	3	4	18.2	18.2	18.2	43.062	390	390	0	22.935	By MS/MS	By MS/MS	By MS/MS	By MS/MS	By MS/MS	By MS/MS	13.1	15.9	15.4	18.2	13.1	15.9	361580000	45536000
sp|Q12906|ILF3_HUMAN;sp|Q96SI9|STRBP_HUMAN	sp|Q12906|ILF3_HUMAN	18;1	18;1	18;1		2	18	18	18	15	12	14	14	12	14	15	12	14	14	12	14	15	12	14	14	12	14	22	22	22	95.337	894	894;672	0	69.727	By MS/MS	By MS/MS	By MS/MS	By MS/MS	By MS/MS	By MS/MS	18.1	14.1	17.3	17.7	14.5	17.1	2976400000	617710000
sp|Q12907|LMAN2_HUMAN	sp|Q12907|LMAN2_HUMAN	6	6	6		1	6	6	6	6	5	5	6	5	6	6	5	5	6	5	6	6	5	5	6	5	6	16.3	16.3	16.3	40.228	356	356	0	64.388	By MS/MS	By MS/MS	By MS/MS	By MS/MS	By MS/MS	By MS/MS	16.3	12.6	12.6	16.3	12.6	16.3	1400000000	412200000
sp|Q12913|PTPRJ_HUMAN	sp|Q12913|PTPRJ_HUMAN	2	2	2		1	2	2	2	1	2	0	2	1	0	1	2	0	2	1	0	1	2	0	2	1	0	1.4	1.4	1.4	145.94	1337	1337	0	11.722	By MS/MS	By MS/MS		By MS/MS	By MS/MS		0.9	1.4	0	1.4	0.9	0	52295000	12677000
sp|Q12931|TRAP1_HUMAN	sp|Q12931|TRAP1_HUMAN	2	2	2		1	2	2	2	0	0	0	1	0	1	0	0	0	1	0	1	0	0	0	1	0	1	2.8	2.8	2.8	80.109	704	704	0	5.7902				By MS/MS		By MS/MS	0	0	0	1	0	1.8	0	0
sp|Q13011|ECH1_HUMAN	sp|Q13011|ECH1_HUMAN	4	4	4		1	4	4	4	0	0	1	1	0	4	0	0	1	1	0	4	0	0	1	1	0	4	14	14	14	35.816	328	328	0	14.644			By MS/MS	By MS/MS		By MS/MS	0	0	4.9	2.7	0	14	34930000	0
sp|Q13045|FLII_HUMAN	sp|Q13045|FLII_HUMAN	1	1	1		1	1	1	1	0	1	1	0	0	0	0	1	1	0	0	0	0	1	1	0	0	0	0.9	0.9	0.9	144.75	1269	1269	0.0013459	3.4886		By MS/MS	By MS/MS				0	0.9	0.9	0	0	0	0	0
sp|Q13126|MTAP_HUMAN	sp|Q13126|MTAP_HUMAN	2	2	2		1	2	2	2	0	1	1	1	1	2	0	1	1	1	1	2	0	1	1	1	1	2	8.5	8.5	8.5	31.236	283	283	0.00068446	3.6792		By MS/MS	By MS/MS	By MS/MS	By MS/MS	By MS/MS	0	6	6	6	2.5	8.5	27981000	0
sp|Q13148|TADBP_HUMAN	sp|Q13148|TADBP_HUMAN	1	1	1		1	1	1	1	1	0	1	0	0	0	1	0	1	0	0	0	1	0	1	0	0	0	2.9	2.9	2.9	44.739	414	414	0.0051151	2.9273	By MS/MS		By MS/MS				2.9	0	2.9	0	0	0	0	0
sp|Q13151|ROA0_HUMAN	sp|Q13151|ROA0_HUMAN	7	7	7		1	7	7	7	5	4	4	3	3	2	5	4	4	3	3	2	5	4	4	3	3	2	22.6	22.6	22.6	30.84	305	305	0	22.158	By MS/MS	By MS/MS	By MS/MS	By MS/MS	By MS/MS	By MS/MS	14.1	8.9	14.1	9.2	5.2	2.6	4482000000	875950000
sp|Q13155|AIMP2_HUMAN	sp|Q13155|AIMP2_HUMAN	2	2	2		1	2	2	2	0	1	1	2	0	1	0	1	1	2	0	1	0	1	1	2	0	1	6.6	6.6	6.6	35.348	320	320	0	5.1603		By matching	By matching	By MS/MS		By MS/MS	0	2.5	2.5	6.6	0	4.1	110530000	0
sp|Q13162|PRDX4_HUMAN	sp|Q13162|PRDX4_HUMAN	9	6	6		1	9	6	6	8	8	7	7	7	8	5	5	5	4	4	5	5	5	5	4	4	5	36.2	29.2	29.2	30.54	271	271	0	35.744	By MS/MS	By MS/MS	By MS/MS	By MS/MS	By MS/MS	By MS/MS	29.2	29.2	27.7	24.4	24.7	32.5	664650000	163550000
sp|Q13177|PAK2_HUMAN;sp|O75914|PAK3_HUMAN;sp|Q13153|PAK1_HUMAN	sp|Q13177|PAK2_HUMAN;sp|O75914|PAK3_HUMAN	5;4;2	5;4;2	5;4;2	;	3	5	5	5	2	2	3	3	0	1	2	2	3	3	0	1	2	2	3	3	0	1	10.7	10.7	10.7	58.042	524	524;559;545	0	13.262	By MS/MS	By MS/MS	By MS/MS	By MS/MS		By MS/MS	3.4	3.4	6.9	5.7	0	1.7	78596000	22897000
sp|Q13185|CBX3_HUMAN	sp|Q13185|CBX3_HUMAN	4	3	2		1	4	3	2	3	3	3	3	4	4	2	2	3	3	3	3	1	1	2	2	2	2	30.1	23.5	14.8	20.811	183	183	0	22.701	By MS/MS	By MS/MS	By MS/MS	By MS/MS	By MS/MS	By MS/MS	22.4	22.4	23.5	23.5	30.1	30.1	675400000	161720000
sp|Q13200|PSMD2_HUMAN	sp|Q13200|PSMD2_HUMAN	13	13	13		1	13	13	13	11	7	11	5	5	7	11	7	11	5	5	7	11	7	11	5	5	7	17.4	17.4	17.4	100.2	908	908	0	68.295	By MS/MS	By MS/MS	By MS/MS	By MS/MS	By MS/MS	By MS/MS	14.6	10.6	15	8.1	6.6	9.9	889240000	276390000
sp|Q13214|SEM3B_HUMAN	sp|Q13214|SEM3B_HUMAN	10	10	10		1	10	10	10	0	0	0	8	5	8	0	0	0	8	5	8	0	0	0	8	5	8	17	17	17	83.121	749	749	0	60.912				By MS/MS	By MS/MS	By MS/MS	0	0	0	12.6	8.7	13.6	147630000	0
sp|Q13217|DNJC3_HUMAN	sp|Q13217|DNJC3_HUMAN	12	12	12		1	12	12	12	10	6	5	6	7	7	10	6	5	6	7	7	10	6	5	6	7	7	26	26	26	57.579	504	504	0	45.479	By MS/MS	By MS/MS	By MS/MS	By MS/MS	By MS/MS	By MS/MS	20.2	12.1	11.1	11.5	14.7	14.7	770040000	264190000
sp|Q13228|SBP1_HUMAN	sp|Q13228|SBP1_HUMAN	6	6	6		1	6	6	6	0	0	0	4	4	4	0	0	0	4	4	4	0	0	0	4	4	4	13.3	13.3	13.3	52.39	472	472	0	17.651				By MS/MS	By MS/MS	By MS/MS	0	0	0	8.5	8.9	8.9	117900000	0
sp|Q13242|SRSF9_HUMAN	sp|Q13242|SRSF9_HUMAN	5	5	5		1	5	5	5	3	3	2	1	2	3	3	3	2	1	2	3	3	3	2	1	2	3	22.6	22.6	22.6	25.542	221	221	0	11.398	By MS/MS	By MS/MS	By MS/MS	By matching	By MS/MS	By MS/MS	13.6	14	9.5	5	9.5	14	170570000	32262000
sp|Q13243|SRSF5_HUMAN	sp|Q13243|SRSF5_HUMAN	4	3	3		1	4	3	3	2	1	1	3	2	4	1	0	0	2	1	3	1	0	0	2	1	3	16.5	13.2	13.2	31.263	272	272	0	9.1259	By MS/MS	By matching	By matching	By MS/MS	By MS/MS	By MS/MS	5.9	3.3	3.3	11	8.5	16.5	104270000	0
sp|Q13247|SRSF6_HUMAN;sp|Q08170|SRSF4_HUMAN	sp|Q13247|SRSF6_HUMAN	6;2	6;2	5;1		2	6	6	5	6	3	4	6	5	3	6	3	4	6	5	3	5	2	3	5	4	2	15.1	15.1	12.5	39.586	344	344;494	0	21.337	By MS/MS	By MS/MS	By MS/MS	By MS/MS	By MS/MS	By MS/MS	15.1	6.7	9.3	15.1	11.3	6.7	907830000	154550000
sp|Q13263|TIF1B_HUMAN	sp|Q13263|TIF1B_HUMAN	12	12	12		1	12	12	12	8	4	8	8	3	7	8	4	8	8	3	7	8	4	8	8	3	7	16.2	16.2	16.2	88.549	835	835	0	46.005	By MS/MS	By MS/MS	By MS/MS	By MS/MS	By MS/MS	By MS/MS	10.4	4.8	11.9	10.3	3.8	9.5	497670000	70368000
sp|Q13283|G3BP1_HUMAN	sp|Q13283|G3BP1_HUMAN	12	12	11		1	12	12	11	7	8	8	9	9	9	7	8	8	9	9	9	6	7	7	8	8	8	35.4	35.4	32.8	52.164	466	466	0	69.838	By MS/MS	By MS/MS	By MS/MS	By MS/MS	By MS/MS	By MS/MS	19.1	22.5	23.8	29	26	28.5	1239300000	227620000
sp|Q13310|PABP4_HUMAN	sp|Q13310|PABP4_HUMAN	14	6	5		1	14	6	5	8	7	10	7	7	6	1	1	3	2	1	0	0	1	2	2	1	0	24.7	11.3	9.9	70.782	644	644	0	12.517	By MS/MS	By MS/MS	By MS/MS	By MS/MS	By MS/MS	By matching	12.3	10.6	18.3	10.7	14.1	9.5	57406000	0
sp|Q13332|PTPRS_HUMAN	sp|Q13332|PTPRS_HUMAN	2	2	2		1	2	2	2	0	1	1	0	0	0	0	1	1	0	0	0	0	1	1	0	0	0	1.7	1.7	1.7	217.04	1948	1948	0	5.587		By MS/MS	By MS/MS				0	0.6	1.2	0	0	0	3627800	0
sp|Q13347|EIF3I_HUMAN	sp|Q13347|EIF3I_HUMAN	6	6	6		1	6	6	6	3	3	4	3	2	3	3	3	4	3	2	3	3	3	4	3	2	3	26.2	26.2	26.2	36.501	325	325	0	17.353	By MS/MS	By MS/MS	By MS/MS	By MS/MS	By MS/MS	By MS/MS	11.4	11.1	17.8	11.7	6.8	9.5	170750000	42481000
sp|Q13361|MFAP5_HUMAN	sp|Q13361|MFAP5_HUMAN	4	4	4		1	4	4	4	0	0	0	4	4	4	0	0	0	4	4	4	0	0	0	4	4	4	23.1	23.1	23.1	19.611	173	173	0	42.415				By MS/MS	By MS/MS	By MS/MS	0	0	0	23.1	23.1	23.1	3518900000	0
sp|Q13404|UB2V1_HUMAN	sp|Q13404|UB2V1_HUMAN	7	7	3		1	7	7	3	7	7	6	6	4	6	7	7	6	6	4	6	3	3	2	3	2	2	45.6	45.6	21.8	16.495	147	147	0	22.316	By MS/MS	By MS/MS	By MS/MS	By MS/MS	By MS/MS	By MS/MS	45.6	45.6	34.7	38.8	21.1	34.7	1635100000	340520000
sp|Q13405|RM49_HUMAN	sp|Q13405|RM49_HUMAN	1	1	1		1	1	1	1	0	0	0	0	1	1	0	0	0	0	1	1	0	0	0	0	1	1	7.2	7.2	7.2	19.198	166	166	0.00069686	3.8969					By MS/MS	By MS/MS	0	0	0	0	7.2	7.2	0	0
sp|Q13409|DC1I2_HUMAN	sp|Q13409|DC1I2_HUMAN	1	1	1		1	1	1	1	0	0	1	1	1	1	0	0	1	1	1	1	0	0	1	1	1	1	1.9	1.9	1.9	71.456	638	638	0.00071023	4.3927			By MS/MS	By MS/MS	By MS/MS	By MS/MS	0	0	1.9	1.9	1.9	1.9	106270000	0
sp|Q13421|MSLN_HUMAN	sp|Q13421|MSLN_HUMAN	24	24	24		1	24	24	24	1	0	1	24	22	21	1	0	1	24	22	21	1	0	1	24	22	21	38.1	38.1	38.1	68.985	630	630	0	180.85	By matching		By matching	By MS/MS	By MS/MS	By MS/MS	1.1	0	1.1	38.1	33	33.2	10668000000	21732000
sp|Q13428|TCOF_HUMAN	sp|Q13428|TCOF_HUMAN	12	12	12		1	12	12	12	6	5	2	5	4	6	6	5	2	5	4	6	6	5	2	5	4	6	8.3	8.3	8.3	152.1	1488	1488	0	36.366	By MS/MS	By MS/MS	By MS/MS	By MS/MS	By MS/MS	By MS/MS	4.2	3.5	1.6	3.8	2.8	4.1	355960000	80777000
sp|Q13435|SF3B2_HUMAN	sp|Q13435|SF3B2_HUMAN	19	19	19		1	19	19	19	9	14	12	14	14	15	9	14	12	14	14	15	9	14	12	14	14	15	22.1	22.1	22.1	100.23	895	895	0	75.648	By MS/MS	By MS/MS	By MS/MS	By MS/MS	By MS/MS	By MS/MS	11.4	17.9	14.2	17	16.8	17	1735400000	254430000
sp|Q13438|OS9_HUMAN	sp|Q13438|OS9_HUMAN	5	5	5		1	5	5	5	3	2	2	3	1	2	3	2	2	3	1	2	3	2	2	3	1	2	7	7	7	75.561	667	667	0	21.055	By MS/MS	By MS/MS	By MS/MS	By MS/MS	By MS/MS	By MS/MS	4.3	3.1	3.1	4.8	2.1	3.7	237420000	46458000
sp|Q13442|HAP28_HUMAN	sp|Q13442|HAP28_HUMAN	3	3	3		1	3	3	3	1	2	1	2	2	3	1	2	1	2	2	3	1	2	1	2	2	3	13.8	13.8	13.8	20.63	181	181	0	20.386	By MS/MS	By MS/MS	By MS/MS	By MS/MS	By MS/MS	By MS/MS	7.7	13.8	7.7	13.8	13.3	13.8	132740000	30139000
sp|Q13443|ADAM9_HUMAN	sp|Q13443|ADAM9_HUMAN	7	7	7		1	7	7	7	7	6	6	6	6	6	7	6	6	6	6	6	7	6	6	6	6	6	8.7	8.7	8.7	90.555	819	819	0	46.135	By MS/MS	By MS/MS	By MS/MS	By MS/MS	By MS/MS	By MS/MS	8.7	7.7	7.7	7.7	7.7	7.7	4097500000	1020400000
sp|Q13444|ADA15_HUMAN	sp|Q13444|ADA15_HUMAN	4	4	4		1	4	4	4	0	0	0	4	3	3	0	0	0	4	3	3	0	0	0	4	3	3	6.3	6.3	6.3	92.958	863	863	0	18.638				By MS/MS	By MS/MS	By MS/MS	0	0	0	6.3	4.4	4.4	166720000	0
sp|Q13501|SQSTM_HUMAN	sp|Q13501|SQSTM_HUMAN	2	2	2		1	2	2	2	1	1	1	1	2	2	1	1	1	1	2	2	1	1	1	1	2	2	6.6	6.6	6.6	47.687	440	440	0	26.348	By MS/MS	By MS/MS	By MS/MS	By MS/MS	By MS/MS	By MS/MS	3.4	3.4	3.4	3.2	6.6	6.6	136820000	5253300
sp|Q13510|ASAH1_HUMAN	sp|Q13510|ASAH1_HUMAN	8	8	8		1	8	8	8	3	2	2	8	7	8	3	2	2	8	7	8	3	2	2	8	7	8	23	23	23	44.659	395	395	0	35.122	By MS/MS	By MS/MS	By MS/MS	By MS/MS	By MS/MS	By MS/MS	10.9	5.3	8.6	23	18.7	23	660550000	45402000
sp|Q13561|DCTN2_HUMAN	sp|Q13561|DCTN2_HUMAN	11	11	11		1	11	11	11	9	8	6	7	3	5	9	8	6	7	3	5	9	8	6	7	3	5	30.4	30.4	30.4	44.23	401	401	0	27.536	By MS/MS	By MS/MS	By MS/MS	By MS/MS	By MS/MS	By MS/MS	26.4	23.9	20	17	9.2	14.5	382020000	99357000
sp|Q13596|SNX1_HUMAN	sp|Q13596|SNX1_HUMAN	3	2	2		1	3	2	2	0	0	2	1	1	2	0	0	1	0	1	1	0	0	1	0	1	1	6.5	4.6	4.6	59.069	522	522	0	8.9443			By MS/MS	By matching	By MS/MS	By MS/MS	0	0	3.8	1.9	2.7	4.6	6298400	0
sp|Q13740|CD166_HUMAN	sp|Q13740|CD166_HUMAN	18	18	18		1	18	18	18	5	7	12	15	13	18	5	7	12	15	13	18	5	7	12	15	13	18	39.5	39.5	39.5	65.102	583	583	0	100.92	By MS/MS	By MS/MS	By MS/MS	By MS/MS	By MS/MS	By MS/MS	9.3	12.7	28.6	37.2	32.2	39.5	1744000000	101490000
sp|Q13813|SPTN1_HUMAN	sp|Q13813|SPTN1_HUMAN	30	30	30		1	30	30	30	16	11	12	22	17	20	16	11	12	22	17	20	16	11	12	22	17	20	13.6	13.6	13.6	284.54	2472	2472	0	176.22	By MS/MS	By MS/MS	By MS/MS	By MS/MS	By MS/MS	By MS/MS	6.9	5.5	5.9	10.8	8.5	9	1667300000	275790000
sp|Q13838|DX39B_HUMAN;sp|O00148|DX39A_HUMAN	sp|Q13838|DX39B_HUMAN;sp|O00148|DX39A_HUMAN	9;6	9;6	9;6	;	2	9	9	9	7	3	7	7	8	9	7	3	7	7	8	9	7	3	7	7	8	9	18.7	18.7	18.7	48.991	428	428;427	0	36.344	By MS/MS	By MS/MS	By MS/MS	By MS/MS	By MS/MS	By MS/MS	15	7.2	15	15	17.1	18.7	1369500000	333260000
sp|Q13867|BLMH_HUMAN	sp|Q13867|BLMH_HUMAN	2	2	2		1	2	2	2	0	1	0	2	1	1	0	1	0	2	1	1	0	1	0	2	1	1	4	4	4	52.562	455	455	0	4.8646		By MS/MS		By MS/MS	By MS/MS	By MS/MS	0	1.5	0	4	2.4	2.4	39602000	0
sp|Q9BVA1|TBB2B_HUMAN;sp|Q13885|TBB2A_HUMAN;sp|Q9BUF5|TBB6_HUMAN	sp|Q9BVA1|TBB2B_HUMAN;sp|Q13885|TBB2A_HUMAN;sp|Q9BUF5|TBB6_HUMAN	14;14;7	1;1;1	1;1;1	;;	3	14	1	1	14	14	13	12	11	11	1	1	0	0	0	0	1	1	0	0	0	0	29	2.7	2.7	49.953	445	445;445;446	0	6.6242	By MS/MS	By MS/MS	By matching	By matching	By matching	By matching	29	29	26.3	26.3	24.3	24.3	0	0
sp|Q14008|CKAP5_HUMAN	sp|Q14008|CKAP5_HUMAN	3	3	3		1	3	3	3	1	1	2	0	0	2	1	1	2	0	0	2	1	1	2	0	0	2	1.6	1.6	1.6	225.49	2032	2032	0	5.9414	By MS/MS	By MS/MS	By MS/MS			By MS/MS	0.6	0.6	1.1	0	0	1	0	0
sp|Q14011|CIRBP_HUMAN	sp|Q14011|CIRBP_HUMAN	2	2	2		1	2	2	2	1	0	1	0	0	1	1	0	1	0	0	1	1	0	1	0	0	1	14.5	14.5	14.5	18.648	172	172	0.0026403	3.2626	By MS/MS		By MS/MS			By MS/MS	6.4	0	8.1	0	0	6.4	22781000	22781000
sp|Q14019|COTL1_HUMAN	sp|Q14019|COTL1_HUMAN	5	5	5		1	5	5	5	0	0	0	4	5	5	0	0	0	4	5	5	0	0	0	4	5	5	24.6	24.6	24.6	15.945	142	142	0	14.874				By MS/MS	By MS/MS	By MS/MS	0	0	0	19.7	24.6	24.6	431010000	0
sp|Q14103|HNRPD_HUMAN	sp|Q14103|HNRPD_HUMAN	19	19	17		1	19	19	17	17	16	14	14	16	14	17	16	14	14	16	14	15	15	13	13	15	13	37.5	37.5	35.2	38.434	355	355	0	241.29	By MS/MS	By MS/MS	By MS/MS	By MS/MS	By MS/MS	By MS/MS	37.5	36.3	36.3	34.4	34.4	30.7	5969600000	1117500000
sp|Q14114|LRP8_HUMAN	sp|Q14114|LRP8_HUMAN	6	5	5		1	6	5	5	2	1	1	6	2	4	1	0	0	5	2	3	1	0	0	5	2	3	4.9	4.2	4.2	105.63	963	963	0	12.05	By matching	By matching	By matching	By MS/MS	By MS/MS	By MS/MS	1.7	0.7	0.7	4.9	1.8	3.4	324350000	61883000
sp|Q14116|IL18_HUMAN	sp|Q14116|IL18_HUMAN	2	2	2		1	2	2	2	2	1	1	1	1	1	2	1	1	1	1	1	2	1	1	1	1	1	8.8	8.8	8.8	22.326	193	193	0	7.0881	By MS/MS	By MS/MS	By MS/MS	By MS/MS	By MS/MS	By MS/MS	8.8	4.1	4.1	4.1	4.1	4.1	76452000	40136000
sp|Q14118|DAG1_HUMAN	sp|Q14118|DAG1_HUMAN	14	14	14		1	14	14	14	13	8	10	13	12	12	13	8	10	13	12	12	13	8	10	13	12	12	20.1	20.1	20.1	97.44	895	895	0	137.36	By MS/MS	By MS/MS	By MS/MS	By MS/MS	By MS/MS	By MS/MS	17.3	10.9	14.6	19	18.1	18.1	11093000000	1549400000
sp|Q14126|DSG2_HUMAN	sp|Q14126|DSG2_HUMAN	10	10	10		1	10	10	10	5	3	3	6	5	5	5	3	3	6	5	5	5	3	3	6	5	5	9.9	9.9	9.9	122.29	1118	1118	0	25.894	By MS/MS	By MS/MS	By MS/MS	By MS/MS	By MS/MS	By MS/MS	4.8	3.3	3.3	6.2	5.2	5.2	432930000	57930000
sp|Q14152|EIF3A_HUMAN	sp|Q14152|EIF3A_HUMAN	15	15	15		1	15	15	15	5	3	5	7	8	9	5	3	5	7	8	9	5	3	5	7	8	9	12.7	12.7	12.7	166.57	1382	1382	0	40.071	By MS/MS	By MS/MS	By MS/MS	By MS/MS	By MS/MS	By MS/MS	6.4	2.1	3.5	7.1	5.6	6.5	461470000	140240000
sp|Q14157|UBP2L_HUMAN	sp|Q14157|UBP2L_HUMAN	3	3	3		1	3	3	3	1	1	3	2	2	2	1	1	3	2	2	2	1	1	3	2	2	2	3.7	3.7	3.7	114.53	1087	1087	0	13.619	By MS/MS	By MS/MS	By MS/MS	By MS/MS	By MS/MS	By MS/MS	0.8	0.8	3.7	2.1	2.1	2.1	40957000	3956400
sp|Q14203|DCTN1_HUMAN	sp|Q14203|DCTN1_HUMAN	4	4	4		1	4	4	4	1	1	2	1	0	1	1	1	2	1	0	1	1	1	2	1	0	1	4.1	4.1	4.1	141.69	1278	1278	0	14.995	By MS/MS	By MS/MS	By MS/MS	By MS/MS		By MS/MS	1	1	2.3	1	0	0.8	24376000	0
sp|Q14240|IF4A2_HUMAN	sp|Q14240|IF4A2_HUMAN	10	1	1		1	10	1	1	7	6	6	8	7	7	0	0	0	1	1	1	0	0	0	1	1	1	20.9	3.7	3.7	46.402	407	407	0.0039113	3.1424	By matching	By matching	By matching	By MS/MS	By MS/MS	By MS/MS	17	14.7	14.7	18.7	18.4	18.7	0	0
sp|Q14247|SRC8_HUMAN	sp|Q14247|SRC8_HUMAN	14	14	14		1	14	14	14	9	5	5	7	5	8	9	5	5	7	5	8	9	5	5	7	5	8	26.4	26.4	26.4	61.585	550	550	0	45.875	By MS/MS	By MS/MS	By MS/MS	By MS/MS	By MS/MS	By MS/MS	17.1	10.4	8	14	10.4	14.9	846360000	142060000
sp|Q14257|RCN2_HUMAN	sp|Q14257|RCN2_HUMAN	1	1	1		1	1	1	1	0	0	1	0	0	0	0	0	1	0	0	0	0	0	1	0	0	0	2.8	2.8	2.8	36.876	317	317	0.0056818	2.8224			By MS/MS				0	0	2.8	0	0	0	0	0
sp|Q14315|FLNC_HUMAN	sp|Q14315|FLNC_HUMAN	14	8	8		1	14	8	8	0	0	0	8	6	11	0	0	0	3	3	7	0	0	0	3	3	7	5.8	3.4	3.4	291.02	2725	2725	0	24.939				By MS/MS	By MS/MS	By MS/MS	0	0	0	3.2	2.5	4.4	84224000	0
sp|Q14320|FA50A_HUMAN;sp|Q9Y247|FA50B_HUMAN	sp|Q14320|FA50A_HUMAN;sp|Q9Y247|FA50B_HUMAN	6;3	6;3	6;3	;	2	6	6	6	5	3	5	5	5	5	5	3	5	5	5	5	5	3	5	5	5	5	20.9	20.9	20.9	40.241	339	339;325	0	34.499	By MS/MS	By MS/MS	By MS/MS	By MS/MS	By MS/MS	By MS/MS	18.9	11.8	18.9	17.1	16.2	18.9	464360000	100260000
sp|Q14444|CAPR1_HUMAN	sp|Q14444|CAPR1_HUMAN	5	5	5		1	5	5	5	2	2	2	4	2	3	2	2	2	4	2	3	2	2	2	4	2	3	7.3	7.3	7.3	78.365	709	709	0	23.41	By MS/MS	By MS/MS	By MS/MS	By MS/MS	By MS/MS	By MS/MS	3.1	3.1	3.1	5.8	2.8	4.7	218390000	18513000
sp|Q14498|RBM39_HUMAN	sp|Q14498|RBM39_HUMAN	1	1	1		1	1	1	1	0	0	1	0	1	1	0	0	1	0	1	1	0	0	1	0	1	1	2.1	2.1	2.1	59.379	530	530	0.0056854	2.8227			By MS/MS		By MS/MS	By MS/MS	0	0	2.1	0	2.1	2.1	0	0
sp|Q14520|HABP2_HUMAN	sp|Q14520|HABP2_HUMAN	16	16	16		1	16	16	16	15	10	11	10	8	9	15	10	11	10	8	9	15	10	11	10	8	9	27	27	27	62.671	560	560	0	224.56	By MS/MS	By MS/MS	By MS/MS	By MS/MS	By MS/MS	By MS/MS	23.8	17.7	23	19.5	16.4	19.3	3521300000	1245000000
sp|Q14566|MCM6_HUMAN	sp|Q14566|MCM6_HUMAN	4	4	4		1	4	4	4	0	0	1	2	1	3	0	0	1	2	1	3	0	0	1	2	1	3	5.2	5.2	5.2	92.888	821	821	0	11.149			By matching	By MS/MS	By matching	By MS/MS	0	0	1.1	1.9	1.1	4.4	40915000	0
sp|Q14574|DSC3_HUMAN	sp|Q14574|DSC3_HUMAN	3	3	3		1	3	3	3	2	1	3	0	0	0	2	1	3	0	0	0	2	1	3	0	0	0	3.2	3.2	3.2	99.968	896	896	0	9.6993	By MS/MS	By MS/MS	By MS/MS				2.1	0.9	3.2	0	0	0	44087000	24343000
sp|Q14651|PLSI_HUMAN	sp|Q14651|PLSI_HUMAN	3	2	2		1	3	2	2	1	2	2	1	0	2	1	1	1	0	0	1	1	1	1	0	0	1	6	3.8	3.8	70.253	629	629	0.0026385	3.257	By MS/MS	By MS/MS	By MS/MS	By matching		By MS/MS	1.6	4.5	3.8	2.2	0	3.8	6729200	0
sp|Q14696|MESD_HUMAN	sp|Q14696|MESD_HUMAN	1	1	1		1	1	1	1	0	0	1	0	0	0	0	0	1	0	0	0	0	0	1	0	0	0	7.3	7.3	7.3	26.076	234	234	0.0087391	2.6628			By MS/MS				0	0	7.3	0	0	0	0	0
sp|Q14697|GANAB_HUMAN	sp|Q14697|GANAB_HUMAN	20	20	20		1	20	20	20	18	17	17	12	12	11	18	17	17	12	12	11	18	17	17	12	12	11	21.9	21.9	21.9	106.87	944	944	0	82.568	By MS/MS	By MS/MS	By MS/MS	By MS/MS	By MS/MS	By MS/MS	19.3	18.1	19.5	13.3	12.6	12.5	3226000000	1026500000
sp|Q14764|MVP_HUMAN	sp|Q14764|MVP_HUMAN	3	3	3		1	3	3	3	0	0	0	1	0	3	0	0	0	1	0	3	0	0	0	1	0	3	3.7	3.7	3.7	99.326	893	893	0	8.9733				By MS/MS		By MS/MS	0	0	0	0.9	0	3.7	0	0
sp|Q14766|LTBP1_HUMAN	sp|Q14766|LTBP1_HUMAN	22	22	21		1	22	22	21	16	9	11	15	16	18	16	9	11	15	16	18	15	8	10	15	16	18	15.5	15.5	15	186.79	1721	1721	0	207.18	By MS/MS	By MS/MS	By MS/MS	By MS/MS	By MS/MS	By MS/MS	10.8	5.8	8.1	10.8	11.7	13.4	3343600000	404400000
sp|Q14789|GOGB1_HUMAN;REV__sp|Q8N884|CGAS_HUMAN;sp|Q9NZW5|MPP6_HUMAN	sp|Q14789|GOGB1_HUMAN	7;1;1	7;1;1	7;1;1		3	7	7	7	0	0	0	3	2	5	0	0	0	3	2	5	0	0	0	3	2	5	2.1	2.1	2.1	376.01	3259	3259;522;540	0	17.268				By MS/MS	By MS/MS	By MS/MS	0	0	0	0.8	0.8	1.7	90169000	0
sp|Q14847|LASP1_HUMAN	sp|Q14847|LASP1_HUMAN	9	9	9		1	9	9	9	5	5	6	7	6	6	5	5	6	7	6	6	5	5	6	7	6	6	31	31	31	29.717	261	261	0	51.548	By MS/MS	By MS/MS	By MS/MS	By MS/MS	By MS/MS	By MS/MS	19.2	19.2	19.9	26.4	23	23	887510000	108890000
sp|Q14914|PTGR1_HUMAN	sp|Q14914|PTGR1_HUMAN	9	9	9		1	9	9	9	0	0	0	6	7	9	0	0	0	6	7	9	0	0	0	6	7	9	37.4	37.4	37.4	35.869	329	329	0	49.426				By MS/MS	By MS/MS	By MS/MS	0	0	0	23.7	23.7	37.4	849110000	0
sp|Q14956|GPNMB_HUMAN	sp|Q14956|GPNMB_HUMAN	2	2	2		1	2	2	2	0	0	0	0	1	2	0	0	0	0	1	2	0	0	0	0	1	2	4.2	4.2	4.2	63.922	572	572	0.0006812	3.6126					By MS/MS	By MS/MS	0	0	0	0	1.6	4.2	15473000	0
sp|Q14974|IMB1_HUMAN	sp|Q14974|IMB1_HUMAN	12	12	12		1	12	12	12	9	8	8	11	8	10	9	8	8	11	8	10	9	8	8	11	8	10	15.4	15.4	15.4	97.169	876	876	0	51.235	By MS/MS	By MS/MS	By MS/MS	By MS/MS	By MS/MS	By MS/MS	12.6	11.3	11.5	14.5	10.6	13.5	789020000	149700000
sp|Q14978|NOLC1_HUMAN	sp|Q14978|NOLC1_HUMAN	7	7	7		1	7	7	7	5	4	4	7	3	3	5	4	4	7	3	3	5	4	4	7	3	3	10	10	10	73.602	699	699	0	36.869	By MS/MS	By MS/MS	By MS/MS	By MS/MS	By MS/MS	By MS/MS	7.2	6.2	6.2	10	4.6	4.6	1783000000	275630000
sp|Q14980|NUMA1_HUMAN	sp|Q14980|NUMA1_HUMAN	4	4	4		1	4	4	4	2	0	2	2	1	2	2	0	2	2	1	2	2	0	2	2	1	2	1.9	1.9	1.9	238.26	2115	2115	0	9.4841	By MS/MS		By MS/MS	By MS/MS	By MS/MS	By MS/MS	0.9	0	1.2	0.8	0.4	1.2	48225000	8271000
sp|Q14C86|GAPD1_HUMAN	sp|Q14C86|GAPD1_HUMAN	1	1	1		1	1	1	1	0	1	0	1	1	1	0	1	0	1	1	1	0	1	0	1	1	1	1.2	1.2	1.2	164.98	1478	1478	0.000693	3.8549		By MS/MS		By matching	By MS/MS	By MS/MS	0	1.2	0	1.2	1.2	1.2	12171000	0
sp|Q15008|PSMD6_HUMAN	sp|Q15008|PSMD6_HUMAN	4	4	4		1	4	4	4	2	2	2	2	0	2	2	2	2	2	0	2	2	2	2	2	0	2	10	10	10	45.531	389	389	0	9.4373	By MS/MS	By MS/MS	By MS/MS	By MS/MS		By MS/MS	4.4	5.9	5.9	5.9	0	4.4	81868000	34041000
sp|Q15019|SEPT2_HUMAN	sp|Q15019|SEPT2_HUMAN	6	6	6		1	6	6	6	4	6	4	3	5	5	4	6	4	3	5	5	4	6	4	3	5	5	22.7	22.7	22.7	41.487	361	361	0	19.279	By MS/MS	By MS/MS	By MS/MS	By MS/MS	By MS/MS	By MS/MS	13	22.7	16.3	10	18.3	18.3	363630000	89101000
sp|Q15027|ACAP1_HUMAN	sp|Q15027|ACAP1_HUMAN	1	1	1		1	1	1	1	0	0	0	1	1	1	0	0	0	1	1	1	0	0	0	1	1	1	2.2	2.2	2.2	81.535	740	740	0.0013486	3.5003				By MS/MS	By MS/MS	By MS/MS	0	0	0	2.2	2.2	2.2	141720000	0
sp|Q15029|U5S1_HUMAN	sp|Q15029|U5S1_HUMAN	4	3	3		1	4	3	3	1	1	4	1	1	2	0	0	3	0	0	1	0	0	3	0	0	1	5.3	4.3	4.3	109.43	972	972	0	9.2511	By matching	By matching	By MS/MS	By matching	By matching	By MS/MS	1	1	5.3	1	1	2.8	8019000	0
sp|Q15046|SYK_HUMAN	sp|Q15046|SYK_HUMAN	10	10	10		1	10	10	10	7	6	8	8	3	6	7	6	8	8	3	6	7	6	8	8	3	6	16.4	16.4	16.4	68.047	597	597	0	28.481	By MS/MS	By MS/MS	By MS/MS	By MS/MS	By MS/MS	By MS/MS	12.1	9.5	13.7	12.4	4.4	9.7	447020000	124090000
sp|Q15047|SETB1_HUMAN	sp|Q15047|SETB1_HUMAN	1	1	1		1	1	1	1	1	1	1	1	1	1	1	1	1	1	1	1	1	1	1	1	1	1	0.9	0.9	0.9	143.16	1291	1291	0.0019947	3.3469	By MS/MS	By MS/MS	By MS/MS	By matching	By MS/MS	By MS/MS	0.9	0.9	0.9	0.9	0.9	0.9	2896200000	837160000
sp|Q15050|RRS1_HUMAN	sp|Q15050|RRS1_HUMAN	2	2	2		1	2	2	2	1	0	1	0	0	1	1	0	1	0	0	1	1	0	1	0	0	1	6.8	6.8	6.8	41.193	365	365	0	6.8041	By MS/MS		By MS/MS			By MS/MS	2.2	0	4.7	0	0	4.7	7369000	0
sp|Q15056|IF4H_HUMAN	sp|Q15056|IF4H_HUMAN	4	4	4		1	4	4	4	2	3	2	2	0	1	2	3	2	2	0	1	2	3	2	2	0	1	17.3	17.3	17.3	27.385	248	248	0	19.157	By MS/MS	By MS/MS	By MS/MS	By MS/MS		By MS/MS	12.1	12.1	12.1	8.1	0	2.8	98736000	62382000
sp|Q15075|EEA1_HUMAN	sp|Q15075|EEA1_HUMAN	14	14	14		1	14	14	14	2	1	1	10	5	6	2	1	1	10	5	6	2	1	1	10	5	6	10.3	10.3	10.3	162.46	1411	1411	0	35.632	By MS/MS	By MS/MS	By MS/MS	By MS/MS	By MS/MS	By MS/MS	1.6	0.9	1.1	6.7	4	4.6	98842000	8474800
sp|Q15084|PDIA6_HUMAN	sp|Q15084|PDIA6_HUMAN	14	14	14		1	14	14	14	8	6	9	8	7	7	8	6	9	8	7	7	8	6	9	8	7	7	40	40	40	48.121	440	440	0	69.159	By MS/MS	By MS/MS	By MS/MS	By MS/MS	By MS/MS	By MS/MS	26.6	21.4	31.1	25.7	21.8	27.3	802320000	179210000
sp|Q15102|PA1B3_HUMAN	sp|Q15102|PA1B3_HUMAN	5	5	5		1	5	5	5	5	3	3	2	1	0	5	3	3	2	1	0	5	3	3	2	1	0	17.7	17.7	17.7	25.734	231	231	0	13.156	By MS/MS	By MS/MS	By MS/MS	By MS/MS	By MS/MS		17.7	11.3	11.3	7.4	3.9	0	55063000	34795000
sp|Q15113|PCOC1_HUMAN	sp|Q15113|PCOC1_HUMAN	2	2	2		1	2	2	2	0	0	0	2	2	2	0	0	0	2	2	2	0	0	0	2	2	2	6	6	6	47.972	449	449	0	13.079				By MS/MS	By MS/MS	By MS/MS	0	0	0	6	6	6	135230000	0
sp|Q15149|PLEC_HUMAN	sp|Q15149|PLEC_HUMAN	55	55	55		1	55	55	55	3	1	2	42	34	32	3	1	2	42	34	32	3	1	2	42	34	32	12.6	12.6	12.6	531.78	4684	4684	0	200.71	By MS/MS	By MS/MS	By MS/MS	By MS/MS	By MS/MS	By MS/MS	0.6	0.2	0.3	9.1	7.6	7.5	2008100000	68761000
sp|Q15181|IPYR_HUMAN	sp|Q15181|IPYR_HUMAN	12	12	12		1	12	12	12	6	10	9	8	11	11	6	10	9	8	11	11	6	10	9	8	11	11	38.4	38.4	38.4	32.66	289	289	0	83.795	By MS/MS	By MS/MS	By MS/MS	By MS/MS	By MS/MS	By MS/MS	23.2	36	36	36	36	38.4	1655900000	245170000
sp|Q15185|TEBP_HUMAN	sp|Q15185|TEBP_HUMAN	4	4	4		1	4	4	4	4	4	3	3	3	3	4	4	3	3	3	3	4	4	3	3	3	3	29.4	29.4	29.4	18.697	160	160	0	62.861	By MS/MS	By MS/MS	By MS/MS	By MS/MS	By MS/MS	By MS/MS	29.4	29.4	18.8	25	25	25	856950000	225720000
sp|Q15233|NONO_HUMAN	sp|Q15233|NONO_HUMAN	15	14	13		1	15	14	13	14	14	12	12	12	13	13	13	11	11	11	12	12	12	10	10	11	11	31.4	29.7	28.2	54.231	471	471	0	73.174	By MS/MS	By MS/MS	By MS/MS	By MS/MS	By MS/MS	By MS/MS	31.4	31.2	27	27	28	26.5	2473000000	584610000
sp|Q15257|PTPA_HUMAN	sp|Q15257|PTPA_HUMAN	3	3	3		1	3	3	3	0	2	2	1	1	2	0	2	2	1	1	2	0	2	2	1	1	2	9.5	9.5	9.5	40.667	358	358	0	8.6869		By MS/MS	By MS/MS	By matching	By MS/MS	By MS/MS	0	6.4	6.7	2.8	3.1	6.4	43459000	0
sp|Q15262|PTPRK_HUMAN	sp|Q15262|PTPRK_HUMAN	15	15	15		1	15	15	15	9	5	11	10	11	12	9	5	11	10	11	12	9	5	11	10	11	12	13.4	13.4	13.4	162.1	1439	1439	0	78.024	By MS/MS	By MS/MS	By MS/MS	By MS/MS	By MS/MS	By MS/MS	7.5	4.2	9.5	9	10.6	10.8	990950000	176450000
sp|Q15274|NADC_HUMAN	sp|Q15274|NADC_HUMAN	4	4	4		1	4	4	4	2	2	3	4	3	4	2	2	3	4	3	4	2	2	3	4	3	4	13.8	13.8	13.8	30.845	297	297	0	12.379	By MS/MS	By MS/MS	By MS/MS	By MS/MS	By MS/MS	By MS/MS	7.4	7.1	10.4	13.8	9.8	13.8	319110000	8293600
sp|Q15293|RCN1_HUMAN	sp|Q15293|RCN1_HUMAN	5	5	5		1	5	5	5	1	0	2	5	3	4	1	0	2	5	3	4	1	0	2	5	3	4	16.9	16.9	16.9	38.89	331	331	0	27.902	By MS/MS		By MS/MS	By MS/MS	By MS/MS	By MS/MS	2.1	0	4.5	16.9	10.6	13	299290000	0
sp|Q15365|PCBP1_HUMAN	sp|Q15365|PCBP1_HUMAN	12	12	8		1	12	12	8	7	8	10	7	7	10	7	8	10	7	7	10	4	5	7	4	4	6	41	41	31.2	37.497	356	356	0	74.229	By MS/MS	By MS/MS	By MS/MS	By MS/MS	By MS/MS	By MS/MS	22.2	25.3	34	22.2	22.2	32.3	1355200000	280020000
sp|Q15366|PCBP2_HUMAN	sp|Q15366|PCBP2_HUMAN	8	4	4		1	8	4	4	6	6	5	6	7	7	3	3	2	3	4	3	3	3	2	3	4	3	24.4	14.8	14.8	38.58	365	365	0	33.958	By MS/MS	By MS/MS	By MS/MS	By MS/MS	By MS/MS	By MS/MS	19.2	19.2	15.3	19.2	22.2	21.4	220360000	47312000
sp|Q15369|ELOC_HUMAN	sp|Q15369|ELOC_HUMAN	2	2	2		1	2	2	2	1	1	2	1	1	2	1	1	2	1	1	2	1	1	2	1	1	2	20.5	20.5	20.5	12.473	112	112	0	9.25	By MS/MS	By MS/MS	By MS/MS	By MS/MS	By MS/MS	By MS/MS	8.9	8.9	20.5	8.9	8.9	20.5	177920000	51768000
sp|Q15370|ELOB_HUMAN	sp|Q15370|ELOB_HUMAN	5	5	5		1	5	5	5	3	3	3	4	3	3	3	3	3	4	3	3	3	3	3	4	3	3	31.4	31.4	31.4	13.133	118	118	0	14.303	By MS/MS	By MS/MS	By MS/MS	By MS/MS	By MS/MS	By MS/MS	21.2	21.2	14.4	31.4	21.2	21.2	220280000	36057000
sp|Q15375|EPHA7_HUMAN;sp|P54756|EPHA5_HUMAN	sp|Q15375|EPHA7_HUMAN	10;1	10;1	10;1		2	10	10	10	7	6	9	4	4	5	7	6	9	4	4	5	7	6	9	4	4	5	14.1	14.1	14.1	112.1	998	998;1037	0	99.936	By MS/MS	By MS/MS	By MS/MS	By MS/MS	By MS/MS	By MS/MS	8.4	6.5	12.5	4.8	4.2	6.4	701800000	205820000
sp|Q15393|SF3B3_HUMAN	sp|Q15393|SF3B3_HUMAN	4	4	4		1	4	4	4	1	1	3	2	1	1	1	1	3	2	1	1	1	1	3	2	1	1	3.5	3.5	3.5	135.58	1217	1217	0	23.325	By MS/MS	By MS/MS	By MS/MS	By matching	By MS/MS	By MS/MS	0.6	0.7	3	1.6	1	1	35922000	0
sp|Q15404|RSU1_HUMAN	sp|Q15404|RSU1_HUMAN	3	3	3		1	3	3	3	1	0	3	3	1	2	1	0	3	3	1	2	1	0	3	3	1	2	9	9	9	31.54	277	277	0	13.839	By MS/MS		By MS/MS	By MS/MS	By MS/MS	By MS/MS	3.2	0	9	9	2.5	5.8	66412000	0
sp|Q15417|CNN3_HUMAN	sp|Q15417|CNN3_HUMAN	5	4	4		1	5	4	4	5	4	5	2	3	3	4	3	4	2	2	2	4	3	4	2	2	2	17.6	14.3	14.3	36.413	329	329	0	15.142	By MS/MS	By MS/MS	By MS/MS	By MS/MS	By MS/MS	By MS/MS	17.6	13.4	17.6	6.1	9.4	9.4	222630000	74665000
sp|Q15424|SAFB1_HUMAN	sp|Q15424|SAFB1_HUMAN	7	7	5		1	7	7	5	3	2	4	5	4	3	3	2	4	5	4	3	2	0	2	4	2	2	7.4	7.4	5.4	102.64	915	915	0	21.371	By MS/MS	By MS/MS	By MS/MS	By MS/MS	By MS/MS	By MS/MS	3.2	2.1	4.3	4.7	4.3	3.5	484430000	84524000
sp|Q15428|SF3A2_HUMAN	sp|Q15428|SF3A2_HUMAN	4	4	4		1	4	4	4	2	2	3	2	0	2	2	2	3	2	0	2	2	2	3	2	0	2	9.1	9.1	9.1	49.255	464	464	0	14.639	By MS/MS	By MS/MS	By MS/MS	By MS/MS		By MS/MS	5.8	5.8	6.9	5.4	0	5.4	36637000	7794700
sp|Q15435|PP1R7_HUMAN	sp|Q15435|PP1R7_HUMAN	2	2	2		1	2	2	2	0	2	1	0	0	2	0	2	1	0	0	2	0	2	1	0	0	2	8.1	8.1	8.1	41.564	360	360	0	7.0921		By MS/MS	By MS/MS			By MS/MS	0	8.1	5	0	0	8.1	7228500	0
sp|Q15459|SF3A1_HUMAN	sp|Q15459|SF3A1_HUMAN	9	9	9		1	9	9	9	7	3	7	6	6	5	7	3	7	6	6	5	7	3	7	6	6	5	10.1	10.1	10.1	88.885	793	793	0	41.59	By MS/MS	By MS/MS	By MS/MS	By MS/MS	By MS/MS	By MS/MS	9.1	4.4	8.2	6.6	8.2	6.7	537400000	98448000
sp|Q15582|BGH3_HUMAN	sp|Q15582|BGH3_HUMAN	28	28	28		1	28	28	28	26	25	27	22	23	24	26	25	27	22	23	24	26	25	27	22	23	24	44.1	44.1	44.1	74.68	683	683	0	243.96	By MS/MS	By MS/MS	By MS/MS	By MS/MS	By MS/MS	By MS/MS	39.1	38.4	42.8	33.5	36.3	37.8	12956000000	3741800000
sp|Q15631|TSN_HUMAN	sp|Q15631|TSN_HUMAN	2	2	2		1	2	2	2	2	2	2	1	2	2	2	2	2	1	2	2	2	2	2	1	2	2	8.3	8.3	8.3	26.183	228	228	0	10.065	By MS/MS	By MS/MS	By MS/MS	By MS/MS	By MS/MS	By MS/MS	8.3	8.3	8.3	3.1	8.3	8.3	91211000	24803000
sp|Q15637|SF01_HUMAN	sp|Q15637|SF01_HUMAN	3	3	3		1	3	3	3	2	3	3	2	3	3	2	3	3	2	3	3	2	3	3	2	3	3	5.8	5.8	5.8	68.329	639	639	0	15.709	By MS/MS	By MS/MS	By MS/MS	By matching	By MS/MS	By MS/MS	3.3	5.8	5.8	4.2	5.8	5.8	379660000	76097000
sp|Q15691|MARE1_HUMAN;sp|Q9UPY8|MARE3_HUMAN;sp|Q15555|MARE2_HUMAN	sp|Q15691|MARE1_HUMAN	10;1;1	10;1;1	10;1;1		3	10	10	10	10	6	8	5	5	5	10	6	8	5	5	5	10	6	8	5	5	5	37.3	37.3	37.3	29.999	268	268;281;327	0	46.006	By MS/MS	By MS/MS	By MS/MS	By MS/MS	By MS/MS	By MS/MS	37.3	25.7	34.7	22	19.4	19.4	878360000	274330000
sp|Q15717|ELAV1_HUMAN;sp|Q12926|ELAV2_HUMAN;sp|P26378|ELAV4_HUMAN	sp|Q15717|ELAV1_HUMAN	7;1;1	7;1;1	7;1;1		3	7	7	7	5	6	4	7	7	6	5	6	4	7	7	6	5	6	4	7	7	6	25.5	25.5	25.5	36.091	326	326;359;385	0	29.947	By MS/MS	By MS/MS	By MS/MS	By MS/MS	By MS/MS	By MS/MS	19	23.3	15.6	25.5	25.5	21.2	609180000	76367000
sp|Q15785|TOM34_HUMAN	sp|Q15785|TOM34_HUMAN	1	1	1		1	1	1	1	0	0	1	0	0	0	0	0	1	0	0	0	0	0	1	0	0	0	4.9	4.9	4.9	34.559	309	309	0.0020067	3.4271			By MS/MS				0	0	4.9	0	0	0	926790	0
sp|Q15813|TBCE_HUMAN	sp|Q15813|TBCE_HUMAN	1	1	1		1	1	1	1	1	1	1	0	0	0	1	1	1	0	0	0	1	1	1	0	0	0	2.1	2.1	2.1	59.345	527	527	0	4.8908	By MS/MS	By MS/MS	By MS/MS				2.1	2.1	2.1	0	0	0	17312000	17312000
sp|Q15819|UB2V2_HUMAN	sp|Q15819|UB2V2_HUMAN	6	2	2		1	6	2	2	5	4	5	3	3	4	1	0	1	0	1	0	1	0	1	0	1	0	41.4	17.2	17.2	16.363	145	145	0	5.6471	By MS/MS	By matching	By MS/MS	By matching	By MS/MS	By matching	30.3	24.1	35.2	17.2	16.6	24.1	0	0
sp|Q15843|NEDD8_HUMAN	sp|Q15843|NEDD8_HUMAN	1	1	1		1	1	1	1	0	1	1	1	1	1	0	1	1	1	1	1	0	1	1	1	1	1	17.3	17.3	17.3	9.0714	81	81	0	9.5021		By matching	By matching	By matching	By matching	By MS/MS	0	17.3	17.3	17.3	17.3	17.3	115280000	0
sp|Q15904|VAS1_HUMAN	sp|Q15904|VAS1_HUMAN	6	6	6		1	6	6	6	6	6	6	6	6	6	6	6	6	6	6	6	6	6	6	6	6	6	18.5	18.5	18.5	52.025	470	470	0	51.248	By MS/MS	By MS/MS	By MS/MS	By MS/MS	By MS/MS	By MS/MS	18.5	18.5	18.5	18.5	18.5	18.5	3184400000	597730000
sp|Q15907|RB11B_HUMAN;sp|P62491|RB11A_HUMAN	sp|Q15907|RB11B_HUMAN;sp|P62491|RB11A_HUMAN	4;3	4;3	4;3	;	2	4	4	4	2	3	4	4	3	3	2	3	4	4	3	3	2	3	4	4	3	3	17.4	17.4	17.4	24.488	218	218;216	0	16.885	By MS/MS	By MS/MS	By MS/MS	By MS/MS	By MS/MS	By MS/MS	10.1	13.8	17.4	17.4	12.4	13.8	430950000	46776000
sp|Q15942|ZYX_HUMAN	sp|Q15942|ZYX_HUMAN	3	3	3		1	3	3	3	1	0	0	3	1	0	1	0	0	3	1	0	1	0	0	3	1	0	7.2	7.2	7.2	61.277	572	572	0	6.479	By matching			By MS/MS	By MS/MS		4	0	0	7.2	4	0	70914000	7462100
sp|Q16181|SEPT7_HUMAN;sp|Q6ZU15|SEP14_HUMAN;sp|O43236|SEPT4_HUMAN	sp|Q16181|SEPT7_HUMAN	6;1;1	6;1;1	6;1;1		3	6	6	6	6	2	1	3	2	3	6	2	1	3	2	3	6	2	1	3	2	3	14.4	14.4	14.4	50.679	437	437;432;478	0	15.589	By MS/MS	By MS/MS	By MS/MS	By MS/MS	By MS/MS	By MS/MS	14.4	4.3	2.1	7.1	4.3	7.6	397130000	122220000
sp|Q16186|ADRM1_HUMAN	sp|Q16186|ADRM1_HUMAN	1	1	1		1	1	1	1	0	0	0	1	0	0	0	0	0	1	0	0	0	0	0	1	0	0	2.7	2.7	2.7	42.153	407	407	0.00068166	3.6144				By MS/MS			0	0	0	2.7	0	0	45082000	0
sp|Q16204|CCDC6_HUMAN	sp|Q16204|CCDC6_HUMAN	5	5	5		1	5	5	5	1	0	0	3	2	3	1	0	0	3	2	3	1	0	0	3	2	3	10.3	10.3	10.3	53.29	474	474	0	19.475	By MS/MS			By MS/MS	By MS/MS	By MS/MS	1.9	0	0	5.5	5.1	7	67020000	26847000
sp|Q16270|IBP7_HUMAN	sp|Q16270|IBP7_HUMAN	16	16	16		1	16	16	16	12	12	12	13	13	13	12	12	12	13	13	13	12	12	12	13	13	13	55.7	55.7	55.7	29.13	282	282	0	323.31	By MS/MS	By MS/MS	By MS/MS	By MS/MS	By MS/MS	By MS/MS	47.9	47.9	41.1	55.7	47.9	55.7	16963000000	3131100000
sp|Q16363|LAMA4_HUMAN	sp|Q16363|LAMA4_HUMAN	3	3	3		1	3	3	3	0	0	0	0	1	3	0	0	0	0	1	3	0	0	0	0	1	3	2.1	2.1	2.1	202.52	1823	1823	0	10.258					By MS/MS	By MS/MS	0	0	0	0	0.9	2.1	11200000	0
sp|Q16394|EXT1_HUMAN	sp|Q16394|EXT1_HUMAN	2	2	2		1	2	2	2	0	0	1	0	0	1	0	0	1	0	0	1	0	0	1	0	0	1	3.9	3.9	3.9	86.254	746	746	0.00069348	3.8561			By MS/MS			By MS/MS	0	0	2.1	0	0	1.7	82789000	0
sp|Q16401|PSMD5_HUMAN	sp|Q16401|PSMD5_HUMAN	5	5	5		1	5	5	5	3	2	4	2	2	3	3	2	4	2	2	3	3	2	4	2	2	3	12.3	12.3	12.3	56.195	504	504	0	21.48	By MS/MS	By MS/MS	By MS/MS	By MS/MS	By MS/MS	By MS/MS	6.9	5	9.9	4.4	4.2	6.7	32039000	3916400
sp|Q16531|DDB1_HUMAN	sp|Q16531|DDB1_HUMAN	4	4	4		1	4	4	4	1	0	3	2	0	1	1	0	3	2	0	1	1	0	3	2	0	1	3.6	3.6	3.6	126.97	1140	1140	0	8.0819	By MS/MS		By MS/MS	By MS/MS		By MS/MS	0.6	0	3	1.4	0	0.6	17358000	0
sp|Q16543|CDC37_HUMAN	sp|Q16543|CDC37_HUMAN	6	6	6		1	6	6	6	5	4	5	3	3	4	5	4	5	3	3	4	5	4	5	3	3	4	18.8	18.8	18.8	44.468	378	378	0	30.76	By MS/MS	By MS/MS	By MS/MS	By MS/MS	By MS/MS	By MS/MS	13.2	13.8	16.9	8.2	8.2	14.6	306320000	46978000
sp|Q16555|DPYL2_HUMAN;sp|Q14195|DPYL3_HUMAN;sp|Q14194|DPYL1_HUMAN	sp|Q16555|DPYL2_HUMAN	9;1;1	9;1;1	9;1;1		3	9	9	9	0	0	0	5	5	6	0	0	0	5	5	6	0	0	0	5	5	6	15.4	15.4	15.4	62.293	572	572;570;572	0	22.262				By MS/MS	By MS/MS	By MS/MS	0	0	0	8	8	11.4	239940000	0
sp|Q16576|RBBP7_HUMAN;sp|Q09028|RBBP4_HUMAN	sp|Q16576|RBBP7_HUMAN;sp|Q09028|RBBP4_HUMAN	7;6	7;6	7;6	;	2	7	7	7	6	6	6	5	5	6	6	6	6	5	5	6	6	6	6	5	5	6	12.2	12.2	12.2	47.82	425	425;425	0	22.961	By MS/MS	By MS/MS	By MS/MS	By MS/MS	By MS/MS	By MS/MS	10.6	10.6	10.1	8.5	7.3	10.1	2048200000	228320000
sp|Q16629|SRSF7_HUMAN	sp|Q16629|SRSF7_HUMAN	6	6	5		1	6	6	5	2	2	4	4	4	5	2	2	4	4	4	5	2	2	3	3	3	5	23.9	23.9	18.1	27.366	238	238	0	28.937	By MS/MS	By MS/MS	By MS/MS	By MS/MS	By MS/MS	By MS/MS	7.1	10.9	18.5	16.8	16.8	18.1	293550000	27907000
sp|Q16630|CPSF6_HUMAN	sp|Q16630|CPSF6_HUMAN	3	3	3		1	3	3	3	0	0	0	0	2	2	0	0	0	0	2	2	0	0	0	0	2	2	7.1	7.1	7.1	59.209	551	551	0	8.6927					By MS/MS	By MS/MS	0	0	0	0	4.5	5.4	29981000	0
sp|Q16643|DREB_HUMAN	sp|Q16643|DREB_HUMAN	5	5	5		1	5	5	5	5	2	2	1	1	3	5	2	2	1	1	3	5	2	2	1	1	3	7.7	7.7	7.7	71.428	649	649	0	16.188	By MS/MS	By MS/MS	By MS/MS	By MS/MS	By MS/MS	By MS/MS	7.7	2.6	3.7	1.4	1.4	4.9	143410000	19658000
sp|Q16658|FSCN1_HUMAN	sp|Q16658|FSCN1_HUMAN	15	15	15		1	15	15	15	0	0	0	9	10	11	0	0	0	9	10	11	0	0	0	9	10	11	37.9	37.9	37.9	54.529	493	493	0	56.93				By MS/MS	By MS/MS	By MS/MS	0	0	0	22.7	25.4	31.6	636340000	0
sp|Q16719|KYNU_HUMAN	sp|Q16719|KYNU_HUMAN	3	3	3		1	3	3	3	0	1	1	2	2	2	0	1	1	2	2	2	0	1	1	2	2	2	9.2	9.2	9.2	52.351	465	465	0	9.0941		By MS/MS	By matching	By MS/MS	By MS/MS	By MS/MS	0	3.2	3.4	6	6	6	91610000	0
sp|Q16836|HCDH_HUMAN	sp|Q16836|HCDH_HUMAN	2	2	2		1	2	2	2	0	0	0	2	1	2	0	0	0	2	1	2	0	0	0	2	1	2	6.7	6.7	6.7	34.293	314	314	0.00067568	3.5353				By matching	By MS/MS	By MS/MS	0	0	0	6.7	3.5	6.7	34527000	0
sp|Q16851|UGPA_HUMAN	sp|Q16851|UGPA_HUMAN	8	8	8		1	8	8	8	2	0	3	7	5	6	2	0	3	7	5	6	2	0	3	7	5	6	18.9	18.9	18.9	56.94	508	508	0	24.771	By MS/MS		By MS/MS	By MS/MS	By MS/MS	By MS/MS	3.3	0	7.7	15.4	12.2	13.2	295430000	4534800
sp|Q16881|TRXR1_HUMAN;sp|Q9NNW7|TRXR2_HUMAN	sp|Q16881|TRXR1_HUMAN	16;1	16;1	16;1		2	16	16	16	0	0	1	12	12	12	0	0	1	12	12	12	0	0	1	12	12	12	26.2	26.2	26.2	70.905	649	649;524	0	61.583			By MS/MS	By MS/MS	By MS/MS	By MS/MS	0	0	2.3	22.2	21.9	19.9	1131300000	0
sp|Q17RC7|EX3L4_HUMAN	sp|Q17RC7|EX3L4_HUMAN	1	1	1		1	1	1	1	1	1	1	1	1	1	1	1	1	1	1	1	1	1	1	1	1	1	1	1	1	79.895	722	722	0.007533	2.737	By MS/MS	By MS/MS	By matching	By MS/MS	By matching	By matching	1	1	1	1	1	1	3291300000	924530000
sp|Q1KMD3|HNRL2_HUMAN	sp|Q1KMD3|HNRL2_HUMAN	2	2	2		1	2	2	2	2	0	2	1	0	2	2	0	2	1	0	2	2	0	2	1	0	2	3.1	3.1	3.1	85.104	747	747	0	4.8649	By MS/MS		By MS/MS	By MS/MS		By MS/MS	3.1	0	3.1	1.9	0	3.1	6173000	0
sp|Q24JP5|T132A_HUMAN	sp|Q24JP5|T132A_HUMAN	1	1	1		1	1	1	1	0	1	0	0	0	0	0	1	0	0	0	0	0	1	0	0	0	0	1.4	1.4	1.4	110.11	1023	1023	0.005689	2.8278		By MS/MS					0	1.4	0	0	0	0	0	0
sp|Q29980|MICB_HUMAN	sp|Q29980|MICB_HUMAN	2	2	2		1	2	2	2	1	1	1	0	1	0	1	1	1	0	1	0	1	1	1	0	1	0	5.7	5.7	5.7	42.646	383	383	0.00071225	4.528	By MS/MS	By MS/MS	By MS/MS		By MS/MS		3.9	3.9	3.9	0	1.8	0	362760000	42093000
sp|Q29983|MICA_HUMAN	sp|Q29983|MICA_HUMAN	3	3	3		1	3	3	3	3	2	3	2	2	2	3	2	3	2	2	2	3	2	3	2	2	2	6.8	6.8	6.8	42.915	383	383	0	10.72	By MS/MS	By MS/MS	By MS/MS	By MS/MS	By MS/MS	By MS/MS	6.8	5	6.8	5	4.4	5	430230000	171290000
sp|Q32MZ4|LRRF1_HUMAN;sp|Q9Y608|LRRF2_HUMAN	sp|Q32MZ4|LRRF1_HUMAN	7;1	7;1	7;1		2	7	7	7	2	1	4	4	3	3	2	1	4	4	3	3	2	1	4	4	3	3	10.9	10.9	10.9	89.252	808	808;721	0	35.413	By MS/MS	By MS/MS	By MS/MS	By MS/MS	By MS/MS	By MS/MS	2.7	1.2	6.3	5.8	5.1	5.1	80977000	0
sp|Q32P28|P3H1_HUMAN;sp|Q8IVL5|P3H2_HUMAN	sp|Q32P28|P3H1_HUMAN	9;1	9;1	9;1		2	9	9	9	5	5	6	2	3	3	5	5	6	2	3	3	5	5	6	2	3	3	15.1	15.1	15.1	83.393	736	736;708	0	30.707	By MS/MS	By MS/MS	By MS/MS	By MS/MS	By MS/MS	By MS/MS	8	8.2	9.8	4.3	4.8	5.7	318350000	97594000
sp|Q3LXA3|TKFC_HUMAN	sp|Q3LXA3|TKFC_HUMAN	5	5	5		1	5	5	5	0	0	0	4	1	3	0	0	0	4	1	3	0	0	0	4	1	3	9.6	9.6	9.6	58.946	575	575	0	12.297				By MS/MS	By matching	By MS/MS	0	0	0	6.8	3	7.1	60716000	0
sp|Q495W5|FUT11_HUMAN	sp|Q495W5|FUT11_HUMAN	3	3	3		1	3	3	3	2	3	2	0	1	1	2	3	2	0	1	1	2	3	2	0	1	1	6.5	6.5	6.5	55.815	492	492	0	7.195	By MS/MS	By MS/MS	By MS/MS		By MS/MS	By matching	5.1	6.5	5.1	0	2	2	61352000	18027000
sp|Q4G0S7|CC152_HUMAN	sp|Q4G0S7|CC152_HUMAN	1	1	1		1	1	1	1	0	0	1	0	0	0	0	0	1	0	0	0	0	0	1	0	0	0	4.7	4.7	4.7	29.978	254	254	1	-2			By MS/MS				0	0	4.7	0	0	0	0	0
sp|Q4G148|GXLT1_HUMAN	sp|Q4G148|GXLT1_HUMAN	1	1	1		1	1	1	1	1	0	1	0	0	1	1	0	1	0	0	1	1	0	1	0	0	1	2.7	2.7	2.7	50.566	440	440	0	5.4946	By MS/MS		By MS/MS			By MS/MS	2.7	0	2.7	0	0	2.7	17914000	10430000
sp|Q4LDE5|SVEP1_HUMAN	sp|Q4LDE5|SVEP1_HUMAN	10	10	10		1	10	10	10	0	0	0	3	3	7	0	0	0	3	3	7	0	0	0	3	3	7	3.8	3.8	3.8	390.17	3571	3571	0	37.106				By MS/MS	By MS/MS	By MS/MS	0	0	0	1.1	1.3	2.7	50971000	0
sp|Q4V328|GRAP1_HUMAN	sp|Q4V328|GRAP1_HUMAN	4	4	4		1	4	4	4	0	0	0	1	2	2	0	0	0	1	2	2	0	0	0	1	2	2	4.8	4.8	4.8	96.004	841	841	0	9.5882				By MS/MS	By MS/MS	By MS/MS	0	0	0	0.8	2.9	2.6	0	0
sp|Q53RD9|FBLN7_HUMAN	sp|Q53RD9|FBLN7_HUMAN	2	2	2		1	2	2	2	0	0	0	2	0	1	0	0	0	2	0	1	0	0	0	2	0	1	3.9	3.9	3.9	47.375	439	439	0	5.0081				By MS/MS		By MS/MS	0	0	0	3.9	0	1.6	17058000	0
sp|Q53T59|H1BP3_HUMAN	sp|Q53T59|H1BP3_HUMAN	3	3	3		1	3	3	3	0	1	1	2	1	0	0	1	1	2	1	0	0	1	1	2	1	0	9.7	9.7	9.7	42.78	392	392	0	8.4608		By MS/MS	By MS/MS	By MS/MS	By MS/MS		0	4.3	4.3	5.4	4.3	0	7367700	0
sp|Q562F6|SGO2_HUMAN	sp|Q562F6|SGO2_HUMAN	1	1	1		1	1	1	1	0	0	0	0	0	1	0	0	0	0	0	1	0	0	0	0	0	1	0.9	0.9	0.9	144.74	1265	1265	1	-2						By MS/MS	0	0	0	0	0	0.9	28249000	0
sp|Q5BKZ1|ZN326_HUMAN	sp|Q5BKZ1|ZN326_HUMAN	1	1	1		1	1	1	1	1	1	1	0	0	1	1	1	1	0	0	1	1	1	1	0	0	1	2.7	2.7	2.7	65.653	582	582	0.00068823	3.7293	By matching	By MS/MS	By MS/MS			By matching	2.7	2.7	2.7	0	0	2.7	20238000	4149800
sp|Q5JQC4|CT47A_HUMAN	sp|Q5JQC4|CT47A_HUMAN	3	3	3		1	3	3	3	3	3	3	1	1	2	3	3	3	1	1	2	3	3	3	1	1	2	12.5	12.5	12.5	30.1	288	288	0	15.099	By MS/MS	By MS/MS	By MS/MS	By MS/MS	By MS/MS	By MS/MS	12.5	12.5	12.5	4.2	3.5	7.6	319330000	113070000
sp|Q5QJE6|TDIF2_HUMAN	sp|Q5QJE6|TDIF2_HUMAN	1	1	1		1	1	1	1	0	0	1	0	0	0	0	0	1	0	0	0	0	0	1	0	0	0	2.2	2.2	2.2	84.468	756	756	0	6.8351			By MS/MS				0	0	2.2	0	0	0	0	0
sp|Q5SRI9|MANEA_HUMAN	sp|Q5SRI9|MANEA_HUMAN	2	2	2		1	2	2	2	1	2	0	0	0	0	1	2	0	0	0	0	1	2	0	0	0	0	4.3	4.3	4.3	53.67	462	462	0.00071327	4.5496	By MS/MS	By MS/MS					1.9	4.3	0	0	0	0	37297000	19166000
sp|Q5SSJ5|HP1B3_HUMAN	sp|Q5SSJ5|HP1B3_HUMAN	1	1	1		1	1	1	1	1	0	1	0	1	1	1	0	1	0	1	1	1	0	1	0	1	1	2.4	2.4	2.4	61.206	553	553	0	30.474	By MS/MS		By MS/MS		By MS/MS	By MS/MS	2.4	0	2.4	0	2.4	2.4	34532000	0
sp|Q5T2W1|NHRF3_HUMAN	sp|Q5T2W1|NHRF3_HUMAN	1	1	1		1	1	1	1	0	0	1	0	0	0	0	0	1	0	0	0	0	0	1	0	0	0	2.1	2.1	2.1	57.129	519	519	0.00068074	3.6068			By MS/MS				0	0	2.1	0	0	0	5453400	0
sp|Q5T5C0|STXB5_HUMAN	sp|Q5T5C0|STXB5_HUMAN	1	1	1		1	1	1	1	1	1	1	1	1	1	1	1	1	1	1	1	1	1	1	1	1	1	0.7	0.7	0.7	127.57	1151	1151	0.0039164	3.1499	By MS/MS	By MS/MS	By MS/MS	By MS/MS	By MS/MS	By MS/MS	0.7	0.7	0.7	0.7	0.7	0.7	1290500000	325630000
sp|Q5TFE4|NT5D1_HUMAN	sp|Q5TFE4|NT5D1_HUMAN	1	1	1		1	1	1	1	1	0	1	1	0	1	1	0	1	1	0	1	1	0	1	1	0	1	2.9	2.9	2.9	51.844	455	455	0.00069444	3.8712	By MS/MS		By MS/MS	By matching		By MS/MS	2.9	0	2.9	2.9	0	2.9	13111000	0
sp|Q5TZA2|CROCC_HUMAN	sp|Q5TZA2|CROCC_HUMAN	3	3	3		1	3	3	3	1	1	1	3	2	2	1	1	1	3	2	2	1	1	1	3	2	2	1.7	1.7	1.7	228.52	2017	2017	0	27.278	By MS/MS	By MS/MS	By MS/MS	By MS/MS	By MS/MS	By MS/MS	0.4	0.4	0.4	1.7	1.2	1.2	614170000	91565000
sp|Q5VSG8|MANEL_HUMAN	sp|Q5VSG8|MANEL_HUMAN	1	1	1		1	1	1	1	0	1	1	0	0	0	0	1	1	0	0	0	0	1	1	0	0	0	4.2	4.2	4.2	51.316	457	457	0.00069979	4.0044		By MS/MS	By MS/MS				0	4.2	4.2	0	0	0	5669500	0
sp|Q5VW32|BROX_HUMAN	sp|Q5VW32|BROX_HUMAN	2	2	2		1	2	2	2	0	0	0	0	1	1	0	0	0	0	1	1	0	0	0	0	1	1	6.6	6.6	6.6	46.476	411	411	0.0019973	3.3498					By MS/MS	By MS/MS	0	0	0	0	2.7	3.9	0	0
sp|Q5W111|SPRY7_HUMAN	sp|Q5W111|SPRY7_HUMAN	1	1	1		1	1	1	1	0	0	1	0	0	0	0	0	1	0	0	0	0	0	1	0	0	0	5.1	5.1	5.1	21.666	196	196	1	-2			By MS/MS				0	0	5.1	0	0	0	65800000	0
sp|Q68D85|NR3L1_HUMAN	sp|Q68D85|NR3L1_HUMAN	2	2	2		1	2	2	2	0	0	0	1	2	2	0	0	0	1	2	2	0	0	0	1	2	2	5.9	5.9	5.9	50.827	454	454	0	5.6669				By matching	By MS/MS	By MS/MS	0	0	0	4	5.9	5.9	10315000	0
sp|Q6DKJ4|NXN_HUMAN	sp|Q6DKJ4|NXN_HUMAN	1	1	1		1	1	1	1	0	1	1	0	0	0	0	1	1	0	0	0	0	1	1	0	0	0	2.5	2.5	2.5	48.392	435	435	0.0045016	2.9706		By MS/MS	By MS/MS				0	2.5	2.5	0	0	0	0	0
sp|Q6EMK4|VASN_HUMAN	sp|Q6EMK4|VASN_HUMAN	8	8	8		1	8	8	8	7	7	8	8	7	7	7	7	8	8	7	7	7	7	8	8	7	7	14	14	14	71.712	673	673	0	78.869	By MS/MS	By MS/MS	By MS/MS	By MS/MS	By MS/MS	By MS/MS	12.9	11.9	14	14	11.9	11.9	2173700000	535470000
sp|Q6FI81|CPIN1_HUMAN	sp|Q6FI81|CPIN1_HUMAN	3	3	3		1	3	3	3	3	1	1	2	1	2	3	1	1	2	1	2	3	1	1	2	1	2	13.5	13.5	13.5	33.582	312	312	0	11.629	By MS/MS	By MS/MS	By MS/MS	By MS/MS	By MS/MS	By MS/MS	13.5	3.5	3.5	9	3.5	8	215220000	28900000
sp|Q6GMV3|PTRD1_HUMAN	sp|Q6GMV3|PTRD1_HUMAN	1	1	1		1	1	1	1	1	0	0	1	1	1	1	0	0	1	1	1	1	0	0	1	1	1	10	10	10	15.805	140	140	0.00071276	4.5395	By MS/MS			By MS/MS	By MS/MS	By MS/MS	10	0	0	10	10	10	79049000	26310000
sp|Q6NZI2|CAVN1_HUMAN	sp|Q6NZI2|CAVN1_HUMAN	1	1	1		1	1	1	1	0	0	1	1	0	0	0	0	1	1	0	0	0	0	1	1	0	0	2.8	2.8	2.8	43.476	390	390	0	13.99			By MS/MS	By MS/MS			0	0	2.8	2.8	0	0	57632000	0
sp|Q6P1J9|CDC73_HUMAN	sp|Q6P1J9|CDC73_HUMAN	1	1	1		1	1	1	1	1	1	1	1	1	1	1	1	1	1	1	1	1	1	1	1	1	1	1.5	1.5	1.5	60.576	531	531	0.0056998	2.8631	By MS/MS	By MS/MS	By MS/MS	By MS/MS	By MS/MS	By MS/MS	1.5	1.5	1.5	1.5	1.5	1.5	30653000	7115200
sp|Q6P4A8|PLBL1_HUMAN	sp|Q6P4A8|PLBL1_HUMAN	1	1	1		1	1	1	1	0	0	1	0	0	0	0	0	1	0	0	0	0	0	1	0	0	0	2.2	2.2	2.2	63.254	553	553	0.0075424	2.7397			By MS/MS				0	0	2.2	0	0	0	0	0
sp|Q6PCB0|VWA1_HUMAN	sp|Q6PCB0|VWA1_HUMAN	8	8	8		1	8	8	8	6	5	5	6	2	4	6	5	5	6	2	4	6	5	5	6	2	4	21.6	21.6	21.6	46.804	445	445	0	33.682	By MS/MS	By MS/MS	By MS/MS	By MS/MS	By MS/MS	By MS/MS	16.9	14.4	16	16.4	7.2	13	732500000	126120000
sp|Q6PKG0|LARP1_HUMAN	sp|Q6PKG0|LARP1_HUMAN	3	3	3		1	3	3	3	1	1	3	1	1	1	1	1	3	1	1	1	1	1	3	1	1	1	3.5	3.5	3.5	123.51	1096	1096	0	7.6968	By matching	By MS/MS	By MS/MS	By matching	By matching	By MS/MS	1.3	1.3	3.5	1.3	1.3	1.3	62117000	9561600
sp|Q6UVK1|CSPG4_HUMAN	sp|Q6UVK1|CSPG4_HUMAN	10	10	10		1	10	10	10	0	0	0	8	4	4	0	0	0	8	4	4	0	0	0	8	4	4	5	5	5	250.53	2322	2322	0	23.901				By MS/MS	By MS/MS	By MS/MS	0	0	0	3.8	2.3	2.3	112890000	0
sp|Q6UW49|SPESP_HUMAN	sp|Q6UW49|SPESP_HUMAN	8	8	8		1	8	8	8	7	7	8	7	6	7	7	7	8	7	6	7	7	7	8	7	6	7	18.6	18.6	18.6	38.931	350	350	0	81.438	By MS/MS	By MS/MS	By MS/MS	By MS/MS	By MS/MS	By MS/MS	18.6	18.6	18.6	18.6	16.3	18	1474200000	304610000
sp|Q6UX04|CWC27_HUMAN	sp|Q6UX04|CWC27_HUMAN	2	2	2		1	2	2	2	1	0	2	1	0	0	1	0	2	1	0	0	1	0	2	1	0	0	5.7	5.7	5.7	53.846	472	472	0.00070028	4.0198	By matching		By MS/MS	By matching			2.5	0	5.7	2.5	0	0	10367000	3228800
sp|Q6UXD5|SE6L2_HUMAN	sp|Q6UXD5|SE6L2_HUMAN	5	5	5		1	5	5	5	1	1	3	2	1	2	1	1	3	2	1	2	1	1	3	2	1	2	6.9	6.9	6.9	97.559	910	910	0	21.997	By MS/MS	By MS/MS	By MS/MS	By MS/MS	By MS/MS	By MS/MS	1	1.8	4.9	2	1.4	3.2	66996000	16931000
sp|Q6Y7W6|GGYF2_HUMAN	sp|Q6Y7W6|GGYF2_HUMAN	1	1	1		1	1	1	1	0	0	1	0	0	0	0	0	1	0	0	0	0	0	1	0	0	0	1.2	1.2	1.2	150.07	1299	1299	0	5.5237			By MS/MS				0	0	1.2	0	0	0	3029800	0
sp|Q6YHK3|CD109_HUMAN	sp|Q6YHK3|CD109_HUMAN	16	16	16		1	16	16	16	9	8	11	8	8	9	9	8	11	8	8	9	9	8	11	8	8	9	14.4	14.4	14.4	161.69	1445	1445	0	57.892	By MS/MS	By MS/MS	By MS/MS	By MS/MS	By MS/MS	By MS/MS	7.3	6.4	10	6.4	8.2	8.2	425920000	69487000
sp|Q6YP21|KAT3_HUMAN	sp|Q6YP21|KAT3_HUMAN	1	1	1		1	1	1	1	1	1	1	1	1	1	1	1	1	1	1	1	1	1	1	1	1	1	2.6	2.6	2.6	51.4	454	454	0	9.5968	By MS/MS	By MS/MS	By MS/MS	By matching	By matching	By MS/MS	2.6	2.6	2.6	2.6	2.6	2.6	22624000	0
sp|Q6ZN17|LN28B_HUMAN	sp|Q6ZN17|LN28B_HUMAN	1	1	1		1	1	1	1	1	1	1	0	0	0	1	1	1	0	0	0	1	1	1	0	0	0	2.8	2.8	2.8	27.083	250	250	0.0019841	3.2805	By MS/MS	By MS/MS	By MS/MS				2.8	2.8	2.8	0	0	0	17833000	9173100
sp|Q6ZRP7|QSOX2_HUMAN	sp|Q6ZRP7|QSOX2_HUMAN	12	12	12		1	12	12	12	8	10	8	8	9	7	8	10	8	8	9	7	8	10	8	8	9	7	20.3	20.3	20.3	77.528	698	698	0	51.521	By MS/MS	By MS/MS	By MS/MS	By MS/MS	By MS/MS	By MS/MS	14.9	17.9	15.8	15.5	15.8	12.9	545470000	121520000
sp|Q70SY1|CR3L2_HUMAN	sp|Q70SY1|CR3L2_HUMAN	1	1	1		1	1	1	1	1	0	0	0	0	0	1	0	0	0	0	0	1	0	0	0	0	0	2.7	2.7	2.7	57.414	520	520	0	5.9708	By MS/MS						2.7	0	0	0	0	0	0	0
sp|Q71U36|TBA1A_HUMAN;sp|P0DPH8|TBA3D_HUMAN;sp|P0DPH7|TBA3C_HUMAN;sp|Q6PEY2|TBA3E_HUMAN;sp|Q9NY65|TBA8_HUMAN	sp|Q71U36|TBA1A_HUMAN;sp|P0DPH8|TBA3D_HUMAN;sp|P0DPH7|TBA3C_HUMAN;sp|Q6PEY2|TBA3E_HUMAN;sp|Q9NY65|TBA8_HUMAN	22;18;18;13;11	1;1;1;1;1	0;0;0;0;0	;;;;	5	22	1	0	21	20	20	18	20	19	1	1	1	1	1	1	0	0	0	0	0	0	53.7	2.9	0	50.135	451	451;450;450;450;449	0	4.9974	By matching	By MS/MS	By MS/MS	By MS/MS	By MS/MS	By MS/MS	49	48.8	51.7	47.2	50.3	50.1	115770000	21936000
sp|Q7KZF4|SND1_HUMAN	sp|Q7KZF4|SND1_HUMAN	21	21	21		1	21	21	21	17	16	15	14	11	15	17	16	15	14	11	15	17	16	15	14	11	15	22.7	22.7	22.7	102	910	910	0	83.712	By MS/MS	By MS/MS	By MS/MS	By MS/MS	By MS/MS	By MS/MS	20.2	18.7	16.6	16.7	11.8	18	1416100000	408260000
sp|Q7L1Q6|BZW1_HUMAN	sp|Q7L1Q6|BZW1_HUMAN	5	5	5		1	5	5	5	1	0	2	2	1	1	1	0	2	2	1	1	1	0	2	2	1	1	10.3	10.3	10.3	48.043	419	419	0	8.5254	By MS/MS		By MS/MS	By MS/MS	By MS/MS	By matching	2.1	0	4.1	3.8	2.4	1.9	28672000	0
sp|Q9H8S9|MOB1A_HUMAN;sp|Q7L9L4|MOB1B_HUMAN	sp|Q9H8S9|MOB1A_HUMAN;sp|Q7L9L4|MOB1B_HUMAN	1;1	1;1	1;1	;	2	1	1	1	0	0	1	1	0	1	0	0	1	1	0	1	0	0	1	1	0	1	5.1	5.1	5.1	25.079	216	216;216	0.0075472	2.7441			By MS/MS	By MS/MS		By matching	0	0	5.1	5.1	0	5.1	11894000	0
sp|Q7LBR1|CHM1B_HUMAN	sp|Q7LBR1|CHM1B_HUMAN	3	3	3		1	3	3	3	0	0	0	2	1	3	0	0	0	2	1	3	0	0	0	2	1	3	12.1	12.1	12.1	22.109	199	199	0	6.9212				By MS/MS	By MS/MS	By MS/MS	0	0	0	8	4	12.1	90550000	0
sp|Q7RTV0|PHF5A_HUMAN	sp|Q7RTV0|PHF5A_HUMAN	3	3	3		1	3	3	3	1	1	0	1	2	1	1	1	0	1	2	1	1	1	0	1	2	1	29.1	29.1	29.1	12.405	110	110	0	8.5122	By MS/MS	By MS/MS		By MS/MS	By MS/MS	By MS/MS	7.3	13.6	0	13.6	21.8	7.3	0	0
sp|Q7Z3U7|MON2_HUMAN	sp|Q7Z3U7|MON2_HUMAN	1	1	1		1	1	1	1	1	1	1	1	1	1	1	1	1	1	1	1	1	1	1	1	1	1	0.6	0.6	0.6	190.36	1717	1717	0.0099256	2.6007	By MS/MS	By MS/MS	By MS/MS	By MS/MS	By MS/MS	By MS/MS	0.6	0.6	0.6	0.6	0.6	0.6	317710000	77158000
sp|Q7Z4G1|COMD6_HUMAN	sp|Q7Z4G1|COMD6_HUMAN	1	1	1		1	1	1	1	0	0	0	1	0	0	0	0	0	1	0	0	0	0	0	1	0	0	10.6	10.6	10.6	9.638	85	85	0.0045161	3.0029				By MS/MS			0	0	0	10.6	0	0	19735000	0
sp|Q7Z4V5|HDGR2_HUMAN;sp|Q9Y3E1|HDGR3_HUMAN	sp|Q7Z4V5|HDGR2_HUMAN	3;1	2;0	2;0		2	3	2	2	2	2	1	2	1	1	1	1	0	1	0	0	1	1	0	1	0	0	3.3	2.1	2.1	74.316	671	671;203	0.00069735	3.9093	By MS/MS	By MS/MS	By matching	By MS/MS	By matching	By matching	2.2	2.2	1.2	2.2	1.2	1.2	53750000	20260000
sp|Q86SJ2|AMGO2_HUMAN	sp|Q86SJ2|AMGO2_HUMAN	2	2	2		1	2	2	2	1	1	1	1	1	1	1	1	1	1	1	1	1	1	1	1	1	1	4.2	4.2	4.2	57.933	522	522	0	4.8144	By MS/MS	By MS/MS	By MS/MS	By MS/MS	By MS/MS	By MS/MS	1.3	1.3	2.9	1.3	1.3	1.3	1624400	0
sp|Q86SQ4|AGRG6_HUMAN	sp|Q86SQ4|AGRG6_HUMAN	3	3	3		1	3	3	3	3	2	3	1	0	1	3	2	3	1	0	1	3	2	3	1	0	1	3	3	3	136.69	1221	1221	0	15.681	By MS/MS	By MS/MS	By MS/MS	By MS/MS		By matching	3	1.7	3	1.1	0	1.3	160460000	68203000
sp|Q86SX6|GLRX5_HUMAN	sp|Q86SX6|GLRX5_HUMAN	3	3	3		1	3	3	3	0	0	0	2	2	1	0	0	0	2	2	1	0	0	0	2	2	1	28	28	28	16.628	157	157	0	10.866				By MS/MS	By MS/MS	By MS/MS	0	0	0	15.9	19.1	12.1	21922000	0
sp|Q86U42|PABP2_HUMAN;sp|A6NDY0|EPAB2_HUMAN	sp|Q86U42|PABP2_HUMAN	4;1	4;1	4;1		2	4	4	4	2	3	3	4	3	3	2	3	3	4	3	3	2	3	3	4	3	3	15.7	15.7	15.7	32.749	306	306;278	0	16.868	By MS/MS	By MS/MS	By MS/MS	By MS/MS	By MS/MS	By MS/MS	8.8	11.1	11.1	15.7	11.1	11.1	547690000	51606000
sp|Q86UD1|OAF_HUMAN	sp|Q86UD1|OAF_HUMAN	2	2	2		1	2	2	2	0	0	0	1	2	2	0	0	0	1	2	2	0	0	0	1	2	2	7.3	7.3	7.3	30.688	273	273	0	6.4706				By MS/MS	By MS/MS	By MS/MS	0	0	0	4	7.3	7.3	7341600	0
sp|Q86UE4|LYRIC_HUMAN	sp|Q86UE4|LYRIC_HUMAN	3	3	3		1	3	3	3	1	1	1	2	1	2	1	1	1	2	1	2	1	1	1	2	1	2	5.7	5.7	5.7	63.836	582	582	0	7.5367	By MS/MS	By MS/MS	By MS/MS	By MS/MS	By MS/MS	By MS/MS	2.2	2.2	2.2	3.8	2.2	4.1	54644000	4568700
sp|Q86UP2|KTN1_HUMAN	sp|Q86UP2|KTN1_HUMAN	42	42	42		1	42	42	42	7	4	2	30	28	31	7	4	2	30	28	31	7	4	2	30	28	31	33	33	33	156.27	1357	1357	0	186.59	By MS/MS	By MS/MS	By MS/MS	By MS/MS	By MS/MS	By MS/MS	6.1	3	2.2	26	21.7	25.9	1995300000	92669000
sp|Q86UX2|ITIH5_HUMAN	sp|Q86UX2|ITIH5_HUMAN	6	6	6		1	6	6	6	3	2	4	0	0	0	3	2	4	0	0	0	3	2	4	0	0	0	6.6	6.6	6.6	104.58	942	942	0	19.947	By MS/MS	By MS/MS	By MS/MS				3	1.8	4.5	0	0	0	36067000	27914000
sp|Q86V81|THOC4_HUMAN	sp|Q86V81|THOC4_HUMAN	5	5	5		1	5	5	5	3	3	4	3	4	5	3	3	4	3	4	5	3	3	4	3	4	5	16.7	16.7	16.7	26.888	257	257	0	51.154	By MS/MS	By MS/MS	By MS/MS	By MS/MS	By MS/MS	By MS/MS	16.7	16.7	16.7	16.7	16.7	16.7	3317700000	447080000
sp|Q86VP6|CAND1_HUMAN;sp|O75155|CAND2_HUMAN	sp|Q86VP6|CAND1_HUMAN	11;1	11;1	11;1		2	11	11	11	3	4	7	3	2	5	3	4	7	3	2	5	3	4	7	3	2	5	10.2	10.2	10.2	136.37	1230	1230;1236	0	28.468	By MS/MS	By MS/MS	By MS/MS	By MS/MS	By MS/MS	By MS/MS	2.6	3.7	7.3	2.1	2	4.1	136590000	13790000
sp|Q86VZ4|LRP11_HUMAN	sp|Q86VZ4|LRP11_HUMAN	1	1	1		1	1	1	1	1	0	0	0	0	0	1	0	0	0	0	0	1	0	0	0	0	0	2.2	2.2	2.2	53.311	500	500	0	6.5766	By MS/MS						2.2	0	0	0	0	0	0	0
sp|Q86X29|LSR_HUMAN	sp|Q86X29|LSR_HUMAN	9	9	9		1	9	9	9	8	5	4	2	1	2	8	5	4	2	1	2	8	5	4	2	1	2	14.6	14.6	14.6	71.438	649	649	0	41.008	By MS/MS	By MS/MS	By MS/MS	By MS/MS	By MS/MS	By MS/MS	12.5	7.9	5.1	2.6	1.1	2.5	360810000	185390000
sp|Q86XP3|DDX42_HUMAN	sp|Q86XP3|DDX42_HUMAN	1	1	1		1	1	1	1	0	0	0	0	0	1	0	0	0	0	0	1	0	0	0	0	0	1	1.4	1.4	1.4	102.97	938	938	0.0045337	3.0406						By MS/MS	0	0	0	0	0	1.4	0	0
sp|Q86XX4|FRAS1_HUMAN	sp|Q86XX4|FRAS1_HUMAN	13	13	13		1	13	13	13	8	5	7	1	1	1	8	5	7	1	1	1	8	5	7	1	1	1	3.7	3.7	3.7	443.21	4008	4008	0	32.877	By MS/MS	By MS/MS	By MS/MS	By matching	By MS/MS	By MS/MS	2	1.2	2.6	0.3	0.3	0.3	101370000	61294000
sp|Q86Y82|STX12_HUMAN	sp|Q86Y82|STX12_HUMAN	1	1	1		1	1	1	1	0	0	0	0	0	1	0	0	0	0	0	1	0	0	0	0	0	1	6.2	6.2	6.2	31.642	276	276	0	4.7444						By MS/MS	0	0	0	0	0	6.2	0	0
sp|Q8IV08|PLD3_HUMAN	sp|Q8IV08|PLD3_HUMAN	3	3	3		1	3	3	3	0	1	1	0	1	1	0	1	1	0	1	1	0	1	1	0	1	1	6.1	6.1	6.1	54.705	490	490	0	7.4104		By MS/MS	By MS/MS		By MS/MS	By MS/MS	0	1.6	2.4	0	2	2	24821000	0
sp|Q8IVF2|AHNK2_HUMAN	sp|Q8IVF2|AHNK2_HUMAN	7	7	7		1	7	7	7	0	0	0	7	4	5	0	0	0	7	4	5	0	0	0	7	4	5	8.2	8.2	8.2	616.62	5795	5795	0	30.5				By MS/MS	By MS/MS	By MS/MS	0	0	0	8.2	4.5	7.7	218530000	0
sp|Q8IVM0|CCD50_HUMAN	sp|Q8IVM0|CCD50_HUMAN	4	4	4		1	4	4	4	4	2	3	2	1	2	4	2	3	2	1	2	4	2	3	2	1	2	11.1	11.1	11.1	35.822	306	306	0	36.752	By MS/MS	By MS/MS	By MS/MS	By MS/MS	By MS/MS	By MS/MS	11.1	4.6	8.5	4.9	2.3	4.9	103180000	23745000
sp|Q8IWZ3|ANKH1_HUMAN;sp|O75179|ANR17_HUMAN	sp|Q8IWZ3|ANKH1_HUMAN	3;1	3;1	3;1		2	3	3	3	1	0	0	2	0	2	1	0	0	2	0	2	1	0	0	2	0	2	1.4	1.4	1.4	269.45	2542	2542;2603	0	7.5757	By matching			By MS/MS		By MS/MS	0.5	0	0	0.7	0	1.1	93088000	3815300
sp|Q8IYT4|KATL2_HUMAN	sp|Q8IYT4|KATL2_HUMAN	1	1	1		1	1	1	1	1	1	1	1	1	1	1	1	1	1	1	1	1	1	1	1	1	1	2.2	2.2	2.2	61.252	538	538	0.00068353	3.6627	By MS/MS	By MS/MS	By MS/MS	By MS/MS	By MS/MS	By MS/MS	2.2	2.2	2.2	2.2	2.2	2.2	144530000	22795000
sp|Q8IZA0|K319L_HUMAN	sp|Q8IZA0|K319L_HUMAN	1	1	1		1	1	1	1	0	1	0	0	1	1	0	1	0	0	1	1	0	1	0	0	1	1	1.6	1.6	1.6	115.66	1049	1049	0	19.96		By MS/MS			By MS/MS	By MS/MS	0	1.6	0	0	1.6	1.6	34955000	0
sp|Q8N0V5|GNT2A_HUMAN	sp|Q8N0V5|GNT2A_HUMAN	6	6	6		1	6	6	6	1	5	3	3	3	2	1	5	3	3	3	2	1	5	3	3	3	2	19.4	19.4	19.4	45.873	402	402	0	17.87	By MS/MS	By MS/MS	By MS/MS	By MS/MS	By MS/MS	By MS/MS	4.7	16.9	10.4	10.4	10.4	7.2	66056000	1835700
sp|Q8N163|CCAR2_HUMAN	sp|Q8N163|CCAR2_HUMAN	1	1	1		1	1	1	1	1	1	1	1	1	1	1	1	1	1	1	1	1	1	1	1	1	1	1.5	1.5	1.5	102.9	923	923	0.0044929	2.9498	By MS/MS	By MS/MS	By MS/MS	By MS/MS	By MS/MS	By MS/MS	1.5	1.5	1.5	1.5	1.5	1.5	12835000	0
sp|Q8N1G4|LRC47_HUMAN	sp|Q8N1G4|LRC47_HUMAN	2	2	2		1	2	2	2	0	1	1	0	1	1	0	1	1	0	1	1	0	1	1	0	1	1	4.1	4.1	4.1	63.472	583	583	0	6.021		By MS/MS	By MS/MS		By MS/MS	By MS/MS	0	1.9	2.2	0	2.2	2.2	7605800	0
sp|Q8N2S1|LTBP4_HUMAN	sp|Q8N2S1|LTBP4_HUMAN	5	5	5		1	5	5	5	0	0	0	2	0	4	0	0	0	2	0	4	0	0	0	2	0	4	3.5	3.5	3.5	173.43	1624	1624	0	12.066				By MS/MS		By MS/MS	0	0	0	1.2	0	3	0	0
sp|Q8N3Z0|PRS35_HUMAN	sp|Q8N3Z0|PRS35_HUMAN	11	11	11		1	11	11	11	1	0	0	9	7	10	1	0	0	9	7	10	1	0	0	9	7	10	27.1	27.1	27.1	47.097	413	413	0	124.05	By matching			By MS/MS	By MS/MS	By MS/MS	4.6	0	0	23.5	18.9	25.4	5348900000	3423100
sp|Q8N715|CC185_HUMAN	sp|Q8N715|CC185_HUMAN	1	1	1		1	1	1	1	1	1	1	1	1	1	1	1	1	1	1	1	1	1	1	1	1	1	1.8	1.8	1.8	72.348	623	623	0.0044872	2.9467	By MS/MS	By MS/MS	By MS/MS	By matching	By MS/MS	By MS/MS	1.8	1.8	1.8	1.8	1.8	1.8	129170000	0
sp|Q8N7H5|PAF1_HUMAN	sp|Q8N7H5|PAF1_HUMAN	1	1	1		1	1	1	1	0	1	1	0	0	1	0	1	1	0	0	1	0	1	1	0	0	1	2.6	2.6	2.6	59.975	531	531	0.0099441	2.6091		By MS/MS	By MS/MS			By MS/MS	0	2.6	2.6	0	0	2.6	6586100	0
sp|Q8N8S7|ENAH_HUMAN	sp|Q8N8S7|ENAH_HUMAN	6	6	6		1	6	6	6	0	0	0	4	2	6	0	0	0	4	2	6	0	0	0	4	2	6	11.3	11.3	11.3	66.509	591	591	0	19.935				By MS/MS	By MS/MS	By MS/MS	0	0	0	6.9	3.2	11.3	317770000	0
sp|Q8NBJ4|GOLM1_HUMAN	sp|Q8NBJ4|GOLM1_HUMAN	11	11	11		1	11	11	11	4	4	6	9	10	11	4	4	6	9	10	11	4	4	6	9	10	11	30.7	30.7	30.7	45.333	401	401	0	90.384	By MS/MS	By MS/MS	By MS/MS	By MS/MS	By MS/MS	By MS/MS	9.5	9.5	15.2	25.9	27.7	30.7	1702500000	98420000
sp|Q8NBJ5|GT251_HUMAN	sp|Q8NBJ5|GT251_HUMAN	3	3	3		1	3	3	3	1	1	1	0	1	2	1	1	1	0	1	2	1	1	1	0	1	2	4.7	4.7	4.7	71.635	622	622	0	6.7806	By MS/MS	By MS/MS	By MS/MS		By MS/MS	By MS/MS	1.6	1.8	1.8	0	1.6	2.9	17225000	17225000
sp|Q8NBJ7|SUMF2_HUMAN	sp|Q8NBJ7|SUMF2_HUMAN	4	4	4		1	4	4	4	2	1	1	2	1	3	2	1	1	2	1	3	2	1	1	2	1	3	18.9	18.9	18.9	33.843	301	301	0	22.337	By MS/MS	By matching	By MS/MS	By matching	By matching	By MS/MS	10.6	3.3	3.3	9	5.6	14	52045000	8951100
sp|Q8NBP7|PCSK9_HUMAN	sp|Q8NBP7|PCSK9_HUMAN	10	10	10		1	10	10	10	0	0	0	9	7	6	0	0	0	9	7	6	0	0	0	9	7	6	17.8	17.8	17.8	74.285	692	692	0	53.132				By MS/MS	By MS/MS	By MS/MS	0	0	0	16.2	12.7	10.1	1162400000	0
sp|Q8NBS9|TXND5_HUMAN	sp|Q8NBS9|TXND5_HUMAN	9	9	9		1	9	9	9	5	1	3	5	4	5	5	1	3	5	4	5	5	1	3	5	4	5	23.8	23.8	23.8	47.628	432	432	0	23.6	By MS/MS	By MS/MS	By MS/MS	By MS/MS	By MS/MS	By MS/MS	12.5	2.8	9.5	15.5	11.8	14.1	208740000	0
sp|Q8NBZ7|UXS1_HUMAN	sp|Q8NBZ7|UXS1_HUMAN	4	4	4		1	4	4	4	3	3	4	3	1	1	3	3	4	3	1	1	3	3	4	3	1	1	14.3	14.3	14.3	47.576	420	420	0	21.363	By MS/MS	By MS/MS	By MS/MS	By MS/MS	By matching	By MS/MS	10	10	14.3	10	4	4	84627000	24800000
sp|Q8NC51|PAIRB_HUMAN	sp|Q8NC51|PAIRB_HUMAN	18	18	18		1	18	18	18	12	13	13	15	18	18	12	13	13	15	18	18	12	13	13	15	18	18	47.1	47.1	47.1	44.965	408	408	0	323.31	By MS/MS	By MS/MS	By MS/MS	By MS/MS	By MS/MS	By MS/MS	27.7	32.1	43.4	39.7	47.1	47.1	5163100000	682280000
sp|Q8NCC3|PAG15_HUMAN	sp|Q8NCC3|PAG15_HUMAN	2	2	2		1	2	2	2	1	0	1	0	0	0	1	0	1	0	0	0	1	0	1	0	0	0	6.1	6.1	6.1	46.657	412	412	0	6.5217	By MS/MS		By MS/MS				2.7	0	3.4	0	0	0	1755500	0
sp|Q8NCH0|CHSTE_HUMAN	sp|Q8NCH0|CHSTE_HUMAN	3	3	3		1	3	3	3	0	1	2	0	2	1	0	1	2	0	2	1	0	1	2	0	2	1	8	8	8	42.996	376	376	0	10.421		By MS/MS	By MS/MS		By MS/MS	By MS/MS	0	1.9	5.3	0	5.3	2.7	216960000	0
sp|Q8NCW5|NNRE_HUMAN	sp|Q8NCW5|NNRE_HUMAN	3	3	3		1	3	3	3	0	1	1	2	2	1	0	1	1	2	2	1	0	1	1	2	2	1	11.8	11.8	11.8	31.674	288	288	0	6.0818		By MS/MS	By MS/MS	By MS/MS	By MS/MS	By MS/MS	0	2.8	2.8	5.6	9	2.8	230730000	0
sp|Q8NDA2|HMCN2_HUMAN	sp|Q8NDA2|HMCN2_HUMAN	2	2	2		1	2	2	2	1	1	1	1	2	2	1	1	1	1	2	2	1	1	1	1	2	2	0.4	0.4	0.4	541.97	5059	5059	0.0026368	3.2536	By matching	By matching	By MS/MS	By matching	By MS/MS	By MS/MS	0.3	0.3	0.3	0.3	0.4	0.4	469850000	47577000
sp|Q8NE71|ABCF1_HUMAN	sp|Q8NE71|ABCF1_HUMAN	3	3	3		1	3	3	3	2	2	1	1	1	2	2	2	1	1	1	2	2	2	1	1	1	2	4	4	4	95.925	845	845	0	12.626	By MS/MS	By MS/MS	By MS/MS	By matching	By MS/MS	By MS/MS	2.5	2.5	1.5	1.5	1.3	2.8	78814000	31831000
sp|Q8NEJ9|NGDN_HUMAN	sp|Q8NEJ9|NGDN_HUMAN	1	1	1		1	1	1	1	0	0	1	0	0	1	0	0	1	0	0	1	0	0	1	0	0	1	5.7	5.7	5.7	35.894	315	315	0	5.1199			By MS/MS			By MS/MS	0	0	5.7	0	0	5.7	0	0
sp|Q8NEZ4|KMT2C_HUMAN	sp|Q8NEZ4|KMT2C_HUMAN	1	1	1		1	1	1	1	1	1	1	0	1	1	1	1	1	0	1	1	1	1	1	0	1	1	0.1	0.1	0.1	541.36	4911	4911	0.0045425	3.0613	By MS/MS	By MS/MS	By MS/MS		By MS/MS	By MS/MS	0.1	0.1	0.1	0	0.1	0.1	128860000	50043000
sp|Q8NHP8|PLBL2_HUMAN	sp|Q8NHP8|PLBL2_HUMAN	9	9	9		1	9	9	9	6	4	6	6	4	7	6	4	6	6	4	7	6	4	6	6	4	7	17.1	17.1	17.1	65.471	589	589	0	35.133	By MS/MS	By MS/MS	By MS/MS	By MS/MS	By MS/MS	By MS/MS	10.5	7.1	11.7	11.7	7.1	14.4	463480000	53175000
sp|Q9NP97|DLRB1_HUMAN;sp|Q8TF09|DLRB2_HUMAN	sp|Q9NP97|DLRB1_HUMAN;sp|Q8TF09|DLRB2_HUMAN	2;2	2;2	2;2	;	2	2	2	2	2	1	2	2	2	2	2	1	2	2	2	2	2	1	2	2	2	2	21.9	21.9	21.9	10.921	96	96;96	0	10.514	By MS/MS	By MS/MS	By MS/MS	By MS/MS	By MS/MS	By MS/MS	21.9	9.4	21.9	21.9	21.9	21.9	233330000	14279000
sp|Q8WU90|ZC3HF_HUMAN	sp|Q8WU90|ZC3HF_HUMAN	2	2	2		1	2	2	2	1	0	1	0	0	0	1	0	1	0	0	0	1	0	1	0	0	0	6.1	6.1	6.1	48.602	426	426	0	4.9022	By MS/MS		By MS/MS				2.1	0	4	0	0	0	15818000	15818000
sp|Q8WUA8|TSK_HUMAN	sp|Q8WUA8|TSK_HUMAN	3	3	3		1	3	3	3	0	0	0	1	2	2	0	0	0	1	2	2	0	0	0	1	2	2	9.1	9.1	9.1	37.807	353	353	0	9.3569				By matching	By MS/MS	By MS/MS	0	0	0	4.2	6.8	6.5	58750000	0
sp|Q8WUM4|PDC6I_HUMAN	sp|Q8WUM4|PDC6I_HUMAN	18	18	18		1	18	18	18	12	10	11	9	11	9	12	10	11	9	11	9	12	10	11	9	11	9	21.7	21.7	21.7	96.022	868	868	0	59.242	By MS/MS	By MS/MS	By MS/MS	By MS/MS	By MS/MS	By MS/MS	14.2	12.9	14.2	11.2	13.5	11.6	710120000	156510000
sp|Q8WUW1|BRK1_HUMAN	sp|Q8WUW1|BRK1_HUMAN	2	2	2		1	2	2	2	1	0	1	1	0	0	1	0	1	1	0	0	1	0	1	1	0	0	28	28	28	8.7448	75	75	0	6.0585	By MS/MS		By MS/MS	By MS/MS			10.7	0	17.3	10.7	0	0	2869800	0
sp|Q8WVC0|LEO1_HUMAN	sp|Q8WVC0|LEO1_HUMAN	1	1	1		1	1	1	1	0	0	0	1	0	1	0	0	0	1	0	1	0	0	0	1	0	1	2	2	2	75.403	666	666	0	5.292				By MS/MS		By matching	0	0	0	2	0	2	25635000	0
sp|Q8WVQ1|CANT1_HUMAN	sp|Q8WVQ1|CANT1_HUMAN	1	1	1		1	1	1	1	0	0	0	1	1	1	0	0	0	1	1	1	0	0	0	1	1	1	3.2	3.2	3.2	44.839	401	401	0.0093516	2.6308				By MS/MS	By matching	By MS/MS	0	0	0	3.2	3.2	3.2	2789800	0
sp|Q8WW12|PCNP_HUMAN	sp|Q8WW12|PCNP_HUMAN	3	3	3		1	3	3	3	2	0	0	2	0	1	2	0	0	2	0	1	2	0	0	2	0	1	19.7	19.7	19.7	18.925	178	178	0	14.611	By MS/MS			By MS/MS		By MS/MS	13.5	0	0	13.5	0	6.2	120980000	75513000
sp|Q8WW24|TEKT4_HUMAN	sp|Q8WW24|TEKT4_HUMAN	1	1	1		1	1	1	1	0	0	0	0	0	1	0	0	0	0	0	1	0	0	0	0	0	1	2.1	2.1	2.1	50.648	435	435	1	-2						By MS/MS	0	0	0	0	0	2.1	39189000	0
sp|Q8WWM7|ATX2L_HUMAN	sp|Q8WWM7|ATX2L_HUMAN	3	3	3		1	3	3	3	2	1	2	2	1	1	2	1	2	2	1	1	2	1	2	2	1	1	2.8	2.8	2.8	113.37	1075	1075	0	7.0363	By MS/MS	By MS/MS	By MS/MS	By MS/MS	By MS/MS	By MS/MS	2	0.8	1.6	2	0.8	0.8	72383000	20246000
sp|Q8WX77|IBPL1_HUMAN	sp|Q8WX77|IBPL1_HUMAN	6	6	6		1	6	6	6	4	3	5	2	2	1	4	3	5	2	2	1	4	3	5	2	2	1	22.7	22.7	22.7	29.005	278	278	0	22.554	By MS/MS	By MS/MS	By MS/MS	By MS/MS	By MS/MS	By MS/MS	10.8	12.2	22.7	6.8	6.8	3.6	248600000	65256000
sp|Q8WXF1|PSPC1_HUMAN	sp|Q8WXF1|PSPC1_HUMAN	4	3	3		1	4	3	3	1	1	1	3	0	2	0	0	0	2	0	1	0	0	0	2	0	1	8.4	7.1	7.1	58.743	523	523	0	6.6719	By matching	By matching	By matching	By MS/MS		By MS/MS	1.3	1.3	1.3	5.7	0	4	0	0
sp|Q8WXI7|MUC16_HUMAN	sp|Q8WXI7|MUC16_HUMAN	11	11	11		1	11	11	11	0	0	0	9	9	10	0	0	0	9	9	10	0	0	0	9	9	10	2.4	2.4	2.4	1519.2	14507	14507	0	54.015				By MS/MS	By MS/MS	By MS/MS	0	0	0	2.1	2.2	2.1	629560000	0
sp|Q8WXX5|DNJC9_HUMAN	sp|Q8WXX5|DNJC9_HUMAN	6	6	6		1	6	6	6	1	1	4	2	3	4	1	1	4	2	3	4	1	1	4	2	3	4	26.9	26.9	26.9	29.909	260	260	0	20.719	By MS/MS	By MS/MS	By MS/MS	By MS/MS	By MS/MS	By MS/MS	4.6	4.2	21.9	11.9	15.4	18.8	42427000	0
sp|Q8WZA0|LZIC_HUMAN	sp|Q8WZA0|LZIC_HUMAN	3	3	3		1	3	3	3	0	1	2	1	2	2	0	1	2	1	2	2	0	1	2	1	2	2	21.6	21.6	21.6	21.494	190	190	0	5.983		By MS/MS	By MS/MS	By matching	By MS/MS	By MS/MS	0	4.2	15.8	4.2	15.8	10	79215000	0
sp|Q92484|ASM3A_HUMAN	sp|Q92484|ASM3A_HUMAN	4	4	4		1	4	4	4	3	2	2	3	2	3	3	2	2	3	2	3	3	2	2	3	2	3	6.6	6.6	6.6	51.26	453	453	0	8.6808	By MS/MS	By MS/MS	By MS/MS	By MS/MS	By matching	By MS/MS	5.1	3.3	3.3	5.1	3.3	4.9	464690000	160910000
sp|Q92520|FAM3C_HUMAN	sp|Q92520|FAM3C_HUMAN	9	9	9		1	9	9	9	8	8	9	7	6	7	8	8	9	7	6	7	8	8	9	7	6	7	45.8	45.8	45.8	24.68	227	227	0	50.448	By MS/MS	By MS/MS	By MS/MS	By MS/MS	By MS/MS	By MS/MS	34.8	34.8	45.8	34.8	29.1	30	2582000000	774880000
sp|Q92526|TCPW_HUMAN	sp|Q92526|TCPW_HUMAN	5	1	1		1	5	1	1	3	2	3	3	3	2	0	0	0	0	1	0	0	0	0	0	1	0	9.4	2.3	2.3	57.821	530	530	0.0057252	2.9005	By matching	By matching	By matching	By matching	By MS/MS	By matching	4.7	3.2	4.7	5.7	5.5	3.2	38223000	0
sp|Q92530|PSMF1_HUMAN	sp|Q92530|PSMF1_HUMAN	1	1	1		1	1	1	1	0	0	1	0	0	0	0	0	1	0	0	0	0	0	1	0	0	0	6.3	6.3	6.3	29.816	271	271	0	4.9859			By MS/MS				0	0	6.3	0	0	0	1057100	0
sp|Q92598|HS105_HUMAN	sp|Q92598|HS105_HUMAN	21	18	18		1	21	18	18	19	15	19	17	14	13	16	12	16	14	11	10	16	12	16	14	11	10	29.3	25.6	25.6	96.864	858	858	0	101.26	By MS/MS	By MS/MS	By MS/MS	By MS/MS	By MS/MS	By MS/MS	25.2	19.5	27.3	22	17.5	17.2	1444200000	423530000
sp|Q92626|PXDN_HUMAN	sp|Q92626|PXDN_HUMAN	14	14	14		1	14	14	14	0	0	0	8	8	11	0	0	0	8	8	11	0	0	0	8	8	11	10.7	10.7	10.7	165.27	1479	1479	0	44.549				By MS/MS	By MS/MS	By MS/MS	0	0	0	5.9	5.7	8.3	272420000	0
sp|Q92688|AN32B_HUMAN	sp|Q92688|AN32B_HUMAN	11	11	9		1	11	11	9	11	10	11	9	11	10	11	10	11	9	11	10	9	8	9	8	9	9	37.5	37.5	32.3	28.787	251	251	0	310.64	By MS/MS	By MS/MS	By MS/MS	By MS/MS	By MS/MS	By MS/MS	37.5	37.5	37.5	27.9	37.5	32.3	8773600000	1339800000
sp|Q92692|NECT2_HUMAN	sp|Q92692|NECT2_HUMAN	2	2	2		1	2	2	2	2	1	1	0	0	0	2	1	1	0	0	0	2	1	1	0	0	0	3	3	3	57.741	538	538	0.0006854	3.6931	By MS/MS	By MS/MS	By MS/MS				3	1.5	1.5	0	0	0	0	0
sp|Q92734|TFG_HUMAN	sp|Q92734|TFG_HUMAN	2	2	2		1	2	2	2	1	1	1	1	1	1	1	1	1	1	1	1	1	1	1	1	1	1	4.5	4.5	4.5	43.447	400	400	0	5.1301	By MS/MS	By MS/MS	By MS/MS	By matching	By MS/MS	By MS/MS	2.5	2	2.5	2.5	2	2	34891000	12250000
sp|Q92743|HTRA1_HUMAN	sp|Q92743|HTRA1_HUMAN	7	7	7		1	7	7	7	7	4	3	5	5	5	7	4	3	5	5	5	7	4	3	5	5	5	14	14	14	51.286	480	480	0	47.126	By MS/MS	By MS/MS	By MS/MS	By MS/MS	By MS/MS	By MS/MS	14	7.1	6.5	9.4	10	9.4	842670000	198180000
sp|Q92804|RBP56_HUMAN	sp|Q92804|RBP56_HUMAN	3	1	1		1	3	1	1	1	1	1	1	1	3	0	0	0	0	0	1	0	0	0	0	0	1	6.9	3	3	61.829	592	592	0	7.5705	By matching	By matching	By matching	By matching	By matching	By MS/MS	1.5	1.5	1.5	1.5	1.5	6.9	0	0
sp|Q92805|GOGA1_HUMAN	sp|Q92805|GOGA1_HUMAN	2	2	2		1	2	2	2	0	0	0	0	2	1	0	0	0	0	2	1	0	0	0	0	2	1	3.7	3.7	3.7	88.183	767	767	0.00068587	3.6934					By MS/MS	By MS/MS	0	0	0	0	3.7	1.4	10803000	0
sp|Q92820|GGH_HUMAN	sp|Q92820|GGH_HUMAN	12	12	12		1	12	12	12	9	10	11	9	11	11	9	10	11	9	11	11	9	10	11	9	11	11	38.4	38.4	38.4	35.964	318	318	0	70.832	By MS/MS	By MS/MS	By MS/MS	By MS/MS	By MS/MS	By MS/MS	31.1	33.6	35.2	30.8	35.2	36.8	3967400000	1000900000
sp|Q92841|DDX17_HUMAN	sp|Q92841|DDX17_HUMAN	10	10	4		1	10	10	4	5	4	7	6	7	8	5	4	7	6	7	8	2	1	3	3	2	3	14.5	14.5	5.6	80.272	729	729	0	26.252	By MS/MS	By MS/MS	By MS/MS	By MS/MS	By MS/MS	By MS/MS	7.3	6.7	10.7	8.8	9.7	11.5	351730000	73309000
sp|Q92859|NEO1_HUMAN	sp|Q92859|NEO1_HUMAN	9	9	9		1	9	9	9	3	4	6	6	2	3	3	4	6	6	2	3	3	4	6	6	2	3	8.3	8.3	8.3	160.01	1461	1461	0	23.853	By MS/MS	By MS/MS	By MS/MS	By MS/MS	By MS/MS	By MS/MS	2.5	2.9	6.2	4.7	1.3	2.3	172110000	41372000
sp|Q92896|GSLG1_HUMAN	sp|Q92896|GSLG1_HUMAN	27	27	27		1	27	27	27	23	17	22	10	8	11	23	17	22	10	8	11	23	17	22	10	8	11	27.1	27.1	27.1	134.55	1179	1179	0	109.31	By MS/MS	By MS/MS	By MS/MS	By MS/MS	By MS/MS	By MS/MS	20	15.2	23	9.2	8.7	11.9	1189400000	447590000
sp|Q92945|FUBP2_HUMAN	sp|Q92945|FUBP2_HUMAN	18	15	15		1	18	15	15	16	15	15	17	13	17	13	12	12	14	10	14	13	12	12	14	10	14	25.6	22.2	22.2	73.114	711	711	0	76.085	By MS/MS	By MS/MS	By MS/MS	By MS/MS	By MS/MS	By MS/MS	23.5	22.5	22.5	23.6	19.1	24.5	2995000000	453810000
sp|Q92954|PRG4_HUMAN	sp|Q92954|PRG4_HUMAN	2	2	2		1	2	2	2	0	0	0	1	1	0	0	0	0	1	1	0	0	0	0	1	1	0	1.9	1.9	1.9	151.06	1404	1404	0.0045366	3.041				By MS/MS	By MS/MS		0	0	0	0.6	1.2	0	3199100	0
sp|Q92973|TNPO1_HUMAN;sp|O14787|TNPO2_HUMAN	sp|Q92973|TNPO1_HUMAN;sp|O14787|TNPO2_HUMAN	4;3	4;3	4;3	;	2	4	4	4	0	0	0	3	3	3	0	0	0	3	3	3	0	0	0	3	3	3	4.6	4.6	4.6	102.35	898	898;897	0	12.331				By MS/MS	By MS/MS	By MS/MS	0	0	0	3.2	3.6	3.6	62340000	0
sp|Q92990|GLMN_HUMAN	sp|Q92990|GLMN_HUMAN	1	1	1		1	1	1	1	1	1	1	1	1	1	1	1	1	1	1	1	1	1	1	1	1	1	1.9	1.9	1.9	68.207	594	594	0.00067705	3.5516	By MS/MS	By MS/MS	By MS/MS	By matching	By MS/MS	By matching	1.9	1.9	1.9	1.9	1.9	1.9	16888000	5895900
sp|Q93009|UBP7_HUMAN	sp|Q93009|UBP7_HUMAN	1	1	1		1	1	1	1	1	0	0	1	0	0	1	0	0	1	0	0	1	0	0	1	0	0	1.1	1.1	1.1	128.3	1102	1102	0.0026438	3.2712	By MS/MS			By MS/MS			1.1	0	0	1.1	0	0	0	0
sp|Q93045|STMN2_HUMAN	sp|Q93045|STMN2_HUMAN	5	1	1		1	5	1	1	5	4	4	3	4	2	1	1	1	0	1	0	1	1	1	0	1	0	16.2	5.6	5.6	20.828	179	179	0.001345	3.4882	By matching	By MS/MS	By MS/MS	By matching	By MS/MS	By matching	16.2	15.1	15.1	9.5	15.1	5.6	409490000	109930000
sp|Q93077|H2A1C_HUMAN;sp|Q7L7L0|H2A3_HUMAN;sp|P04908|H2A1B_HUMAN	sp|Q93077|H2A1C_HUMAN;sp|Q7L7L0|H2A3_HUMAN;sp|P04908|H2A1B_HUMAN	4;3;3	1;1;1	1;1;1	;;	3	4	1	1	3	2	3	2	3	4	0	0	0	0	0	1	0	0	0	0	0	1	26.2	8.5	8.5	14.105	130	130;130;130	0.0057216	2.897	By matching	By matching	By matching	By matching	By matching	By MS/MS	17.7	12.3	17.7	12.3	17.7	26.2	0	0
sp|Q969E8|TSR2_HUMAN	sp|Q969E8|TSR2_HUMAN	1	1	1		1	1	1	1	1	0	1	1	0	1	1	0	1	1	0	1	1	0	1	1	0	1	6.3	6.3	6.3	20.894	191	191	0.0051086	2.924	By MS/MS		By MS/MS	By matching		By MS/MS	6.3	0	6.3	6.3	0	6.3	19464000	4346900
sp|Q969G3|SMCE1_HUMAN	sp|Q969G3|SMCE1_HUMAN	1	1	1		1	1	1	1	1	0	0	0	0	0	1	0	0	0	0	0	1	0	0	0	0	0	3.2	3.2	3.2	46.649	411	411	0	4.8012	By MS/MS						3.2	0	0	0	0	0	0	0
sp|Q969H8|MYDGF_HUMAN	sp|Q969H8|MYDGF_HUMAN	4	4	4		1	4	4	4	3	3	3	3	2	3	3	3	3	3	2	3	3	3	3	3	2	3	27.2	27.2	27.2	18.795	173	173	0	11.821	By MS/MS	By MS/MS	By MS/MS	By MS/MS	By MS/MS	By MS/MS	18.5	22	18.5	18.5	13.3	20.8	337160000	100460000
sp|Q969Q0|RL36L_HUMAN;sp|P83881|RL36A_HUMAN	sp|Q969Q0|RL36L_HUMAN;sp|P83881|RL36A_HUMAN	4;3	4;3	4;3	;	2	4	4	4	2	2	1	1	1	2	2	2	1	1	1	2	2	2	1	1	1	2	30.2	30.2	30.2	12.469	106	106;106	0	8.5261	By MS/MS	By MS/MS	By MS/MS	By MS/MS	By MS/MS	By MS/MS	16	16	8.5	8.5	8.5	15.1	61768000	24589000
sp|Q969Z4|TR19L_HUMAN	sp|Q969Z4|TR19L_HUMAN	1	1	1		1	1	1	1	0	0	1	0	0	0	0	0	1	0	0	0	0	0	1	0	0	0	4.9	4.9	4.9	46.091	430	430	0	5.7102			By MS/MS				0	0	4.9	0	0	0	0	0
sp|Q96A49|SYAP1_HUMAN	sp|Q96A49|SYAP1_HUMAN	4	4	4		1	4	4	4	3	1	0	3	1	3	3	1	0	3	1	3	3	1	0	3	1	3	11.6	11.6	11.6	39.933	352	352	0	10.153	By MS/MS	By MS/MS		By MS/MS	By MS/MS	By MS/MS	7.4	2.3	0	9.4	2.3	9.1	145840000	41048000
sp|Q96A72|MGN2_HUMAN;sp|P61326|MGN_HUMAN	sp|Q96A72|MGN2_HUMAN;sp|P61326|MGN_HUMAN	3;2	3;2	3;2	;	2	3	3	3	1	1	2	2	1	1	1	1	2	2	1	1	1	1	2	2	1	1	21.6	21.6	21.6	17.276	148	148;146	0	8.2878	By MS/MS	By MS/MS	By MS/MS	By MS/MS	By MS/MS	By MS/MS	5.4	6.1	11.5	15.5	5.4	5.4	49815000	0
sp|Q96AC1|FERM2_HUMAN	sp|Q96AC1|FERM2_HUMAN	1	1	1		1	1	1	1	0	0	0	1	0	1	0	0	0	1	0	1	0	0	0	1	0	1	1.5	1.5	1.5	77.86	680	680	0.0056782	2.8128				By MS/MS		By MS/MS	0	0	0	1.5	0	1.5	22889000	0
sp|Q96AE4|FUBP1_HUMAN;sp|Q96I24|FUBP3_HUMAN	sp|Q96AE4|FUBP1_HUMAN	18;2	18;2	15;1		2	18	18	15	15	14	15	17	16	17	15	14	15	17	16	17	12	11	12	14	13	14	29.2	29.2	26.7	67.56	644	644;572	0	157.76	By MS/MS	By MS/MS	By MS/MS	By MS/MS	By MS/MS	By MS/MS	24.1	23	25.8	29.2	28.1	28.1	5078700000	810210000
sp|Q96AG4|LRC59_HUMAN	sp|Q96AG4|LRC59_HUMAN	4	4	4		1	4	4	4	3	3	3	3	3	3	3	3	3	3	3	3	3	3	3	3	3	3	14.7	14.7	14.7	34.93	307	307	0	18.705	By MS/MS	By MS/MS	By MS/MS	By MS/MS	By MS/MS	By MS/MS	11.4	11.4	11.4	11.4	11.4	11.4	305150000	54934000
sp|Q96AT9|RPE_HUMAN;sp|Q2QD12|RPEL1_HUMAN	sp|Q96AT9|RPE_HUMAN;sp|Q2QD12|RPEL1_HUMAN	2;1	2;1	2;1	;	2	2	2	2	2	1	2	2	2	2	2	1	2	2	2	2	2	1	2	2	2	2	11.4	11.4	11.4	24.927	228	228;228	0	10.468	By MS/MS	By MS/MS	By MS/MS	By MS/MS	By MS/MS	By MS/MS	11.4	3.1	11.4	11.4	11.4	11.4	25435000	3880100
sp|Q96AY3|FKB10_HUMAN	sp|Q96AY3|FKB10_HUMAN	5	5	5		1	5	5	5	3	2	2	1	2	4	3	2	2	1	2	4	3	2	2	1	2	4	8.2	8.2	8.2	64.244	582	582	0	10.136	By MS/MS	By MS/MS	By MS/MS	By matching	By MS/MS	By MS/MS	5.2	3.8	3.6	2.1	3.6	6.7	71665000	7997600
sp|Q96C19|EFHD2_HUMAN	sp|Q96C19|EFHD2_HUMAN	3	3	2		1	3	3	2	0	0	0	2	1	3	0	0	0	2	1	3	0	0	0	2	1	2	11.2	11.2	6.7	26.697	240	240	0	9.4076				By MS/MS	By MS/MS	By MS/MS	0	0	0	6.7	3.8	11.2	0	0
sp|Q96C23|GALM_HUMAN	sp|Q96C23|GALM_HUMAN	1	1	1		1	1	1	1	1	0	1	0	1	1	1	0	1	0	1	1	1	0	1	0	1	1	5	5	5	37.765	342	342	0	11.939	By MS/MS		By MS/MS		By MS/MS	By MS/MS	5	0	5	0	5	5	5549900	0
sp|Q96C86|DCPS_HUMAN	sp|Q96C86|DCPS_HUMAN	2	2	2		1	2	2	2	2	0	1	0	1	0	2	0	1	0	1	0	2	0	1	0	1	0	7.1	7.1	7.1	38.608	337	337	0	8.3866	By MS/MS		By MS/MS		By MS/MS		7.1	0	3.3	0	3.3	0	0	0
sp|Q96C90|PP14B_HUMAN	sp|Q96C90|PP14B_HUMAN	2	2	2		1	2	2	2	0	0	0	1	2	1	0	0	0	1	2	1	0	0	0	1	2	1	18.4	18.4	18.4	15.911	147	147	0	10.704				By matching	By MS/MS	By MS/MS	0	0	0	13.6	18.4	13.6	51213000	0
sp|Q96CN7|ISOC1_HUMAN	sp|Q96CN7|ISOC1_HUMAN	3	3	3		1	3	3	3	2	0	1	1	1	0	2	0	1	1	1	0	2	0	1	1	1	0	13.8	13.8	13.8	32.236	298	298	0	5.3034	By MS/MS		By MS/MS	By MS/MS	By MS/MS		8.7	0	4.7	4.7	5	0	12087000	3147200
sp|Q96CT7|CC124_HUMAN	sp|Q96CT7|CC124_HUMAN	8	8	8		1	8	8	8	7	6	5	6	7	6	7	6	5	6	7	6	7	6	5	6	7	6	41.7	41.7	41.7	25.835	223	223	0	29.91	By MS/MS	By MS/MS	By MS/MS	By MS/MS	By MS/MS	By MS/MS	37.7	27.4	21.1	28.3	37.7	31.4	549080000	165100000
sp|Q96D15|RCN3_HUMAN	sp|Q96D15|RCN3_HUMAN	3	3	3		1	3	3	3	3	2	2	2	2	2	3	2	2	2	2	2	3	2	2	2	2	2	9.1	9.1	9.1	37.493	328	328	0	13.003	By MS/MS	By MS/MS	By MS/MS	By MS/MS	By MS/MS	By MS/MS	9.1	6.4	6.4	6.4	6.4	6.4	131800000	27704000
sp|Q96D42|HAVR1_HUMAN	sp|Q96D42|HAVR1_HUMAN	2	2	2		1	2	2	2	2	2	2	2	1	2	2	2	2	2	1	2	2	2	2	2	1	2	3.8	3.8	3.8	39.249	364	364	0	4.7048	By MS/MS	By MS/MS	By MS/MS	By MS/MS	By MS/MS	By MS/MS	3.8	3.8	3.8	3.8	1.9	3.8	147980000	59915000
sp|Q96DG6|CMBL_HUMAN	sp|Q96DG6|CMBL_HUMAN	4	4	4		1	4	4	4	0	0	0	2	2	4	0	0	0	2	2	4	0	0	0	2	2	4	15.5	15.5	15.5	28.048	245	245	0	13.654				By MS/MS	By MS/MS	By MS/MS	0	0	0	6.5	6.5	15.5	166890000	0
sp|Q96E39|RMXL1_HUMAN	sp|Q96E39|RMXL1_HUMAN	10	3	3		1	10	3	3	7	7	7	8	7	9	3	1	2	1	2	2	3	1	2	1	2	2	25.4	6.9	6.9	42.141	390	390	0	7.8855	By MS/MS	By MS/MS	By MS/MS	By MS/MS	By MS/MS	By MS/MS	17.7	15.6	19.7	20.5	16.7	22.6	74255000	17085000
sp|Q96EE4|CC126_HUMAN	sp|Q96EE4|CC126_HUMAN	1	1	1		1	1	1	1	1	1	1	1	1	1	1	1	1	1	1	1	1	1	1	1	1	1	8.6	8.6	8.6	15.668	140	140	0	7.2672	By MS/MS	By MS/MS	By MS/MS	By MS/MS	By MS/MS	By MS/MS	8.6	8.6	8.6	8.6	8.6	8.6	42736000	4912900
sp|Q96EP5|DAZP1_HUMAN	sp|Q96EP5|DAZP1_HUMAN	1	1	1		1	1	1	1	0	0	1	0	0	0	0	0	1	0	0	0	0	0	1	0	0	0	3.9	3.9	3.9	43.383	407	407	0.0032787	3.1982			By MS/MS				0	0	3.9	0	0	0	15951000	0
sp|Q96FQ6|S10AG_HUMAN	sp|Q96FQ6|S10AG_HUMAN	1	1	1		1	1	1	1	0	0	0	0	0	1	0	0	0	0	0	1	0	0	0	0	0	1	11.7	11.7	11.7	11.801	103	103	0	7.3931						By MS/MS	0	0	0	0	0	11.7	0	0
sp|Q96FW1|OTUB1_HUMAN	sp|Q96FW1|OTUB1_HUMAN	2	2	2		1	2	2	2	1	1	1	2	0	2	1	1	1	2	0	2	1	1	1	2	0	2	10.3	10.3	10.3	31.284	271	271	0	12.382	By MS/MS	By MS/MS	By MS/MS	By MS/MS		By MS/MS	3.3	3.3	3.3	10.3	0	10.3	36239000	0
sp|Q96G03|PGM2_HUMAN	sp|Q96G03|PGM2_HUMAN	3	3	3		1	3	3	3	2	1	2	2	2	2	2	1	2	2	2	2	2	1	2	2	2	2	5.6	5.6	5.6	68.283	612	612	0	9.4946	By MS/MS	By MS/MS	By MS/MS	By MS/MS	By MS/MS	By MS/MS	2.6	1.1	2.6	2.6	2.6	4.1	97246000	22279000
sp|Q96GA3|LTV1_HUMAN	sp|Q96GA3|LTV1_HUMAN	1	1	1		1	1	1	1	0	0	0	1	1	0	0	0	0	1	1	0	0	0	0	1	1	0	3.6	3.6	3.6	54.854	475	475	0.0081301	2.6797				By MS/MS	By MS/MS		0	0	0	3.6	3.6	0	173980000	0
sp|Q96GG9|DCNL1_HUMAN	sp|Q96GG9|DCNL1_HUMAN	4	4	4		1	4	4	4	2	1	2	2	1	4	2	1	2	2	1	4	2	1	2	2	1	4	18.5	18.5	18.5	30.124	259	259	0	28.83	By MS/MS	By matching	By MS/MS	By MS/MS	By MS/MS	By MS/MS	11.2	6.6	10.8	11.2	4.6	18.5	37139000	3034800
sp|Q96HC4|PDLI5_HUMAN	sp|Q96HC4|PDLI5_HUMAN	4	4	4		1	4	4	4	2	2	1	2	3	1	2	2	1	2	3	1	2	2	1	2	3	1	8.1	8.1	8.1	63.944	596	596	0	11.726	By MS/MS	By MS/MS	By MS/MS	By MS/MS	By MS/MS	By MS/MS	3.5	3.7	2	4.4	5.7	2	79688000	0
sp|Q96HD1|CREL1_HUMAN	sp|Q96HD1|CREL1_HUMAN	3	3	3		1	3	3	3	1	0	2	0	0	2	1	0	2	0	0	2	1	0	2	0	0	2	9.5	9.5	9.5	45.439	420	420	0	9.8209	By MS/MS		By MS/MS			By MS/MS	2.6	0	5.5	0	0	6.7	26314000	13182000
sp|Q96HQ2|C2AIL_HUMAN	sp|Q96HQ2|C2AIL_HUMAN	1	1	1		1	1	1	1	1	1	1	1	1	1	1	1	1	1	1	1	1	1	1	1	1	1	15.5	15.5	15.5	13.196	116	116	0	9.8161	By MS/MS	By MS/MS	By MS/MS	By MS/MS	By MS/MS	By MS/MS	15.5	15.5	15.5	15.5	15.5	15.5	18608000	1372100
sp|Q96HY6|DDRGK_HUMAN	sp|Q96HY6|DDRGK_HUMAN	1	1	1		1	1	1	1	1	1	1	1	1	1	1	1	1	1	1	1	1	1	1	1	1	1	4.5	4.5	4.5	35.61	314	314	0	13.701	By MS/MS	By MS/MS	By MS/MS	By MS/MS	By MS/MS	By MS/MS	4.5	4.5	4.5	4.5	4.5	4.5	80331000	10079000
sp|Q96IZ0|PAWR_HUMAN	sp|Q96IZ0|PAWR_HUMAN	2	2	2		1	2	2	2	1	1	1	1	0	1	1	1	1	1	0	1	1	1	1	1	0	1	8.2	8.2	8.2	36.567	340	340	0	16.465	By MS/MS	By MS/MS	By MS/MS	By matching		By MS/MS	3.2	5	5	5	0	5	19339000	0
sp|Q96JB3|HIC2_HUMAN	sp|Q96JB3|HIC2_HUMAN	1	1	1		1	1	1	1	0	0	0	1	1	1	0	0	0	1	1	1	0	0	0	1	1	1	1.6	1.6	1.6	66.155	615	615	0	5.1056				By MS/MS	By MS/MS	By MS/MS	0	0	0	1.6	1.6	1.6	275800000	0
sp|Q96K17|BT3L4_HUMAN	sp|Q96K17|BT3L4_HUMAN	2	2	2		1	2	2	2	1	1	1	1	2	1	1	1	1	1	2	1	1	1	1	1	2	1	5.1	5.1	5.1	17.27	158	158	0	7.0323	By MS/MS	By MS/MS	By MS/MS	By MS/MS	By MS/MS	By MS/MS	4.4	4.4	4.4	4.4	5.1	4.4	346310000	47036000
sp|Q96KP4|CNDP2_HUMAN	sp|Q96KP4|CNDP2_HUMAN	6	6	6		1	6	6	6	4	4	5	4	2	2	4	4	5	4	2	2	4	4	5	4	2	2	15.6	15.6	15.6	52.878	475	475	0	15.349	By MS/MS	By MS/MS	By MS/MS	By MS/MS	By MS/MS	By MS/MS	9.5	9.5	13.5	9.5	5.3	5.3	265720000	50481000
sp|Q96M27|PRRC1_HUMAN	sp|Q96M27|PRRC1_HUMAN	2	2	2		1	2	2	2	0	0	1	2	1	1	0	0	1	2	1	1	0	0	1	2	1	1	5.4	5.4	5.4	46.701	445	445	0	8.0343			By MS/MS	By MS/MS	By MS/MS	By MS/MS	0	0	3.4	5.4	3.4	3.4	33205000	0
sp|Q96MM7|H6ST2_HUMAN;sp|O60243|H6ST1_HUMAN;sp|Q8IZP7|H6ST3_HUMAN	sp|Q96MM7|H6ST2_HUMAN	5;2;2	5;2;2	5;2;2		3	5	5	5	5	2	4	1	0	0	5	2	4	1	0	0	5	2	4	1	0	0	7.4	7.4	7.4	69.129	605	605;411;471	0	16.957	By MS/MS	By MS/MS	By MS/MS	By MS/MS			7.4	2.3	6.3	1.2	0	0	147820000	85003000
sp|Q96P70|IPO9_HUMAN	sp|Q96P70|IPO9_HUMAN	2	2	2		1	2	2	2	0	0	2	0	0	0	0	0	2	0	0	0	0	0	2	0	0	0	3.3	3.3	3.3	115.96	1041	1041	0	5.1358			By MS/MS				0	0	3.3	0	0	0	1871900	0
sp|Q96QK1|VPS35_HUMAN	sp|Q96QK1|VPS35_HUMAN	3	3	3		1	3	3	3	0	0	2	2	1	1	0	0	2	2	1	1	0	0	2	2	1	1	3	3	3	91.706	796	796	0	8.2357			By MS/MS	By MS/MS	By MS/MS	By MS/MS	0	0	2	2	1.1	1	38230000	0
sp|Q99417|MYCBP_HUMAN	sp|Q99417|MYCBP_HUMAN	2	2	2		1	2	2	2	1	0	1	2	1	2	1	0	1	2	1	2	1	0	1	2	1	2	28.2	28.2	28.2	11.967	103	103	0.00068493	3.693	By MS/MS		By MS/MS	By MS/MS	By MS/MS	By MS/MS	8.7	0	19.4	28.2	8.7	28.2	18363000	0
sp|Q99426|TBCB_HUMAN	sp|Q99426|TBCB_HUMAN	4	4	4		1	4	4	4	3	2	0	1	1	0	3	2	0	1	1	0	3	2	0	1	1	0	13.9	13.9	13.9	27.325	244	244	0	7.3611	By MS/MS	By MS/MS		By MS/MS	By MS/MS		10.7	6.1	0	3.3	3.3	0	24328000	15963000
sp|Q99436|PSB7_HUMAN	sp|Q99436|PSB7_HUMAN	6	6	6		1	6	6	6	4	4	4	5	4	5	4	4	4	5	4	5	4	4	4	5	4	5	16.6	16.6	16.6	29.965	277	277	0	65.096	By MS/MS	By MS/MS	By MS/MS	By MS/MS	By MS/MS	By MS/MS	14.8	16.2	11.6	16.2	16.2	13	622500000	106670000
sp|Q99439|CNN2_HUMAN	sp|Q99439|CNN2_HUMAN	6	6	5		1	6	6	5	3	2	4	0	3	1	3	2	4	0	3	1	2	1	3	0	2	0	21	21	17.5	33.697	309	309	0	13.778	By MS/MS	By MS/MS	By MS/MS		By MS/MS	By MS/MS	8.7	7.1	15.2	0	10.4	3.6	135610000	44376000
sp|Q99447|PCY2_HUMAN	sp|Q99447|PCY2_HUMAN	1	1	1		1	1	1	1	0	0	0	0	1	1	0	0	0	0	1	1	0	0	0	0	1	1	2.3	2.3	2.3	43.835	389	389	0.00070822	4.3535					By MS/MS	By MS/MS	0	0	0	0	2.3	2.3	0	0
sp|Q99459|CDC5L_HUMAN	sp|Q99459|CDC5L_HUMAN	4	4	4		1	4	4	4	2	2	1	3	2	1	2	2	1	3	2	1	2	2	1	3	2	1	4.4	4.4	4.4	92.25	802	802	0	10.248	By MS/MS	By MS/MS	By matching	By MS/MS	By MS/MS	By MS/MS	2.4	2.2	1.2	3.4	2.4	1.2	196410000	40119000
sp|Q99460|PSMD1_HUMAN	sp|Q99460|PSMD1_HUMAN	8	8	8		1	8	8	8	5	4	6	2	3	2	5	4	6	2	3	2	5	4	6	2	3	2	8.5	8.5	8.5	105.84	953	953	0	18.999	By MS/MS	By MS/MS	By MS/MS	By matching	By MS/MS	By MS/MS	4.3	3.7	6.6	2	2.7	2	289860000	47404000
sp|Q99471|PFD5_HUMAN	sp|Q99471|PFD5_HUMAN	8	8	8		1	8	8	8	4	6	4	6	8	8	4	6	4	6	8	8	4	6	4	6	8	8	64.3	64.3	64.3	17.328	154	154	0	25.525	By MS/MS	By MS/MS	By MS/MS	By MS/MS	By MS/MS	By MS/MS	26	47.4	32.5	47.4	64.3	64.3	679520000	108470000
sp|Q99497|PARK7_HUMAN	sp|Q99497|PARK7_HUMAN	17	17	17		1	17	17	17	11	12	11	13	12	14	11	12	11	13	12	14	11	12	11	13	12	14	72	72	72	19.891	189	189	0	86.513	By MS/MS	By MS/MS	By MS/MS	By MS/MS	By MS/MS	By MS/MS	52.4	56.1	66.1	56.1	57.1	71.4	6626900000	961100000
sp|Q99519|NEUR1_HUMAN	sp|Q99519|NEUR1_HUMAN	11	11	11		1	11	11	11	9	10	9	9	8	10	9	10	9	9	8	10	9	10	9	9	8	10	30.1	30.1	30.1	45.467	415	415	0	74.973	By MS/MS	By MS/MS	By MS/MS	By MS/MS	By MS/MS	By MS/MS	24.1	27.5	24.8	24.8	22.9	28	2843000000	608440000
sp|Q99523|SORT_HUMAN	sp|Q99523|SORT_HUMAN	3	3	3		1	3	3	3	3	1	1	2	1	0	3	1	1	2	1	0	3	1	1	2	1	0	3.4	3.4	3.4	92.067	831	831	0	6.1293	By MS/MS	By matching	By MS/MS	By MS/MS	By matching		3.4	1.2	1.2	2.5	1.2	0	40349000	8359300
sp|Q99536|VAT1_HUMAN	sp|Q99536|VAT1_HUMAN	7	7	7		1	7	7	7	3	2	4	5	5	6	3	2	4	5	5	6	3	2	4	5	5	6	21.9	21.9	21.9	41.92	393	393	0	25.382	By MS/MS	By MS/MS	By MS/MS	By MS/MS	By MS/MS	By MS/MS	9.9	6.9	14	15.8	17.6	20.1	330470000	23635000
sp|Q99538|LGMN_HUMAN	sp|Q99538|LGMN_HUMAN	12	12	12		1	12	12	12	6	7	8	9	10	10	6	7	8	9	10	10	6	7	8	9	10	10	31.4	31.4	31.4	49.411	433	433	0	82.549	By MS/MS	By MS/MS	By MS/MS	By MS/MS	By MS/MS	By MS/MS	16.2	20.6	20.6	23.6	28.4	28.6	1516000000	254450000
sp|Q99574|NEUS_HUMAN	sp|Q99574|NEUS_HUMAN	7	7	7		1	7	7	7	2	0	3	7	6	6	2	0	3	7	6	6	2	0	3	7	6	6	12.7	12.7	12.7	46.426	410	410	0	18.829	By matching		By MS/MS	By MS/MS	By MS/MS	By MS/MS	5.6	0	8.8	12.7	12.7	12.7	399750000	12910000
sp|Q99584|S10AD_HUMAN	sp|Q99584|S10AD_HUMAN	2	2	2		1	2	2	2	0	0	0	2	1	1	0	0	0	2	1	1	0	0	0	2	1	1	21.4	21.4	21.4	11.471	98	98	0	6.1412				By MS/MS	By MS/MS	By MS/MS	0	0	0	21.4	12.2	12.2	42372000	0
sp|Q99598|TSNAX_HUMAN	sp|Q99598|TSNAX_HUMAN	2	2	2		1	2	2	2	1	1	0	0	1	2	1	1	0	0	1	2	1	1	0	0	1	2	7.6	7.6	7.6	33.112	290	290	0	5.4252	By MS/MS	By MS/MS			By MS/MS	By MS/MS	4.5	4.5	0	0	4.5	7.6	10378000	0
sp|Q99614|TTC1_HUMAN	sp|Q99614|TTC1_HUMAN	3	3	3		1	3	3	3	1	2	1	2	2	2	1	2	1	2	2	2	1	2	1	2	2	2	9.6	9.6	9.6	33.526	292	292	0	13.427	By MS/MS	By MS/MS	By MS/MS	By MS/MS	By MS/MS	By MS/MS	3.8	7.2	3.4	7.2	6.2	7.2	106140000	11889000
sp|Q99622|C10_HUMAN	sp|Q99622|C10_HUMAN	1	1	1		1	1	1	1	0	0	1	1	0	1	0	0	1	1	0	1	0	0	1	1	0	1	14.3	14.3	14.3	13.178	126	126	0.00069541	3.8908			By MS/MS	By MS/MS		By MS/MS	0	0	14.3	14.3	0	14.3	1083300	0
sp|Q99674|CGRE1_HUMAN	sp|Q99674|CGRE1_HUMAN	1	1	1		1	1	1	1	1	0	1	1	1	1	1	0	1	1	1	1	1	0	1	1	1	1	3.1	3.1	3.1	33.456	318	318	0.0039216	3.1543	By MS/MS		By MS/MS	By MS/MS	By MS/MS	By MS/MS	3.1	0	3.1	3.1	3.1	3.1	21443000	12558000
sp|Q99714|HCD2_HUMAN	sp|Q99714|HCD2_HUMAN	2	2	2		1	2	2	2	0	0	0	1	2	2	0	0	0	1	2	2	0	0	0	1	2	2	8.4	8.4	8.4	26.923	261	261	0	6.7607				By MS/MS	By MS/MS	By MS/MS	0	0	0	5.4	8.4	8.4	15792000	0
sp|Q99715|COCA1_HUMAN;sp|P19827|ITIH1_HUMAN	sp|Q99715|COCA1_HUMAN	61;1	61;1	61;1		2	61	61	61	0	1	0	52	51	52	0	1	0	52	51	52	0	1	0	52	51	52	21.8	21.8	21.8	333.14	3063	3063;911	0	313.2		By matching		By MS/MS	By MS/MS	By MS/MS	0	0.4	0	18.3	18.1	19.1	5540400000	0
sp|Q99727|TIMP4_HUMAN	sp|Q99727|TIMP4_HUMAN	1	1	1		1	1	1	1	1	1	1	1	1	1	1	1	1	1	1	1	1	1	1	1	1	1	5.8	5.8	5.8	25.502	224	224	0.0045074	2.9823	By MS/MS	By MS/MS	By matching	By MS/MS	By MS/MS	By MS/MS	5.8	5.8	5.8	5.8	5.8	5.8	753550000	99479000
sp|Q99729|ROAA_HUMAN	sp|Q99729|ROAA_HUMAN	12	11	11		1	12	11	11	11	5	8	10	9	8	10	5	8	10	9	8	10	5	8	10	9	8	28.3	28.3	28.3	36.224	332	332	0	95.901	By MS/MS	By MS/MS	By MS/MS	By MS/MS	By MS/MS	By MS/MS	25.9	11.1	21.4	23.8	23.5	23.5	2643900000	579890000
sp|Q99733|NP1L4_HUMAN	sp|Q99733|NP1L4_HUMAN	6	4	4		1	6	4	4	2	2	1	4	3	5	1	0	0	2	2	4	1	0	0	2	2	4	16.8	13.9	13.9	42.823	375	375	0	21.544	By matching	By matching	By matching	By MS/MS	By MS/MS	By MS/MS	5.6	2.9	2.7	8	7.7	16.5	148090000	4491600
sp|Q99832|TCPH_HUMAN	sp|Q99832|TCPH_HUMAN	20	20	20		1	20	20	20	12	11	14	13	11	17	12	11	14	13	11	17	12	11	14	13	11	17	46	46	46	59.366	543	543	0	134.09	By MS/MS	By MS/MS	By MS/MS	By MS/MS	By MS/MS	By MS/MS	24.3	26.7	33	28	21.5	37.9	1819200000	264980000
sp|Q99933|BAG1_HUMAN	sp|Q99933|BAG1_HUMAN	4	4	4		1	4	4	4	0	0	0	2	2	4	0	0	0	2	2	4	0	0	0	2	2	4	15.7	15.7	15.7	38.778	345	345	0	12.085				By MS/MS	By MS/MS	By MS/MS	0	0	0	4.9	7	15.7	62846000	0
sp|Q99941|ATF6B_HUMAN	sp|Q99941|ATF6B_HUMAN	3	3	3		1	3	3	3	1	0	0	0	0	2	1	0	0	0	0	2	1	0	0	0	0	2	5	5	5	76.708	703	703	0	12.736	By MS/MS					By MS/MS	1.6	0	0	0	0	3.4	0	0
sp|Q99969|RARR2_HUMAN	sp|Q99969|RARR2_HUMAN	4	4	4		1	4	4	4	0	0	0	4	2	2	0	0	0	4	2	2	0	0	0	4	2	2	25.8	25.8	25.8	18.617	163	163	0	14.753				By MS/MS	By MS/MS	By MS/MS	0	0	0	25.8	14.1	14.1	300260000	0
sp|Q99988|GDF15_HUMAN	sp|Q99988|GDF15_HUMAN	18	18	18		1	18	18	18	18	17	18	18	18	18	18	17	18	18	18	18	18	17	18	18	18	18	59.4	59.4	59.4	34.14	308	308	0	198.63	By MS/MS	By MS/MS	By MS/MS	By MS/MS	By MS/MS	By MS/MS	59.4	59.1	59.4	59.4	59.4	59.4	25484000000	6346800000
sp|Q9BPU6|DPYL5_HUMAN	sp|Q9BPU6|DPYL5_HUMAN	2	2	2		1	2	2	2	0	1	1	1	1	2	0	1	1	1	1	2	0	1	1	1	1	2	3.7	3.7	3.7	61.421	564	564	0.0019894	3.3066		By matching	By matching	By MS/MS	By MS/MS	By MS/MS	0	1.2	1.2	1.2	1.2	3.7	315440000	0
sp|Q9BQ67|GRWD1_HUMAN	sp|Q9BQ67|GRWD1_HUMAN	1	1	1		1	1	1	1	0	0	1	0	0	0	0	0	1	0	0	0	0	0	1	0	0	0	3.6	3.6	3.6	49.419	446	446	0.0013414	3.4648			By MS/MS				0	0	3.6	0	0	0	0	0
sp|Q9BQE3|TBA1C_HUMAN	sp|Q9BQE3|TBA1C_HUMAN	22	2	2		1	22	2	2	20	19	20	17	19	18	1	1	2	1	1	1	1	1	2	1	1	1	53.9	9.1	9.1	49.895	449	449	0	40.754	By MS/MS	By MS/MS	By MS/MS	By MS/MS	By MS/MS	By MS/MS	43.9	43.7	51.9	42.1	45.2	45	48394000	15248000
sp|Q9BQT9|CSTN3_HUMAN	sp|Q9BQT9|CSTN3_HUMAN	10	10	10		1	10	10	10	7	8	9	3	3	2	7	8	9	3	3	2	7	8	9	3	3	2	12.4	12.4	12.4	106.1	956	956	0	44.062	By MS/MS	By MS/MS	By MS/MS	By MS/MS	By MS/MS	By MS/MS	8.5	9.7	11.1	3.7	3.7	2.8	508460000	203320000
sp|Q9BR76|COR1B_HUMAN	sp|Q9BR76|COR1B_HUMAN	9	9	9		1	9	9	9	5	4	5	4	2	6	5	4	5	4	2	6	5	4	5	4	2	6	18.8	18.8	18.8	54.234	489	489	0	27.018	By MS/MS	By MS/MS	By MS/MS	By MS/MS	By MS/MS	By MS/MS	10.2	7	10	7.6	3.7	10.8	312150000	57323000
sp|Q9BRA2|TXD17_HUMAN	sp|Q9BRA2|TXD17_HUMAN	4	4	4		1	4	4	4	3	4	4	3	4	2	3	4	4	3	4	2	3	4	4	3	4	2	42.3	42.3	42.3	13.941	123	123	0	16.105	By MS/MS	By MS/MS	By MS/MS	By MS/MS	By MS/MS	By MS/MS	26.8	42.3	42.3	26.8	42.3	18.7	628740000	115910000
sp|Q9BRF8|CPPED_HUMAN	sp|Q9BRF8|CPPED_HUMAN	3	3	3		1	3	3	3	1	2	1	2	1	1	1	2	1	2	1	1	1	2	1	2	1	1	9.9	9.9	9.9	35.548	314	314	0	8.7205	By MS/MS	By MS/MS	By MS/MS	By MS/MS	By MS/MS	By matching	3.5	6.4	3.5	7	2.9	2.9	112870000	18735000
sp|Q9BRJ6|CG050_HUMAN	sp|Q9BRJ6|CG050_HUMAN	2	2	2		1	2	2	2	1	1	1	2	1	1	1	1	1	2	1	1	1	1	1	2	1	1	12.4	12.4	12.4	22.083	194	194	0	7.7347	By matching	By MS/MS	By MS/MS	By MS/MS	By MS/MS	By MS/MS	6.2	6.2	6.2	12.4	6.2	6.2	33889000	13733000
sp|Q9BRK5|CAB45_HUMAN	sp|Q9BRK5|CAB45_HUMAN	11	11	11		1	11	11	11	10	7	9	9	9	11	10	7	9	9	9	11	10	7	9	9	9	11	32.6	32.6	32.6	41.806	362	362	0	86.458	By MS/MS	By MS/MS	By MS/MS	By MS/MS	By MS/MS	By MS/MS	30.7	21.3	24.6	24.6	22.4	32.6	3187100000	629320000
sp|Q9BRP8|PYM1_HUMAN	sp|Q9BRP8|PYM1_HUMAN	1	1	1		1	1	1	1	0	0	0	1	1	0	0	0	0	1	1	0	0	0	0	1	1	0	6.4	6.4	6.4	22.655	204	204	0	4.9776				By MS/MS	By MS/MS		0	0	0	6.4	6.4	0	27797000	0
sp|Q9BS26|ERP44_HUMAN	sp|Q9BS26|ERP44_HUMAN	3	3	3		1	3	3	3	1	1	1	1	1	2	1	1	1	1	1	2	1	1	1	1	1	2	7.6	7.6	7.6	46.971	406	406	0	7.5592	By MS/MS	By MS/MS	By MS/MS	By matching	By MS/MS	By MS/MS	1.7	1.7	3.4	1.7	1.7	4.2	43686000	24879000
sp|Q9BS40|LXN_HUMAN	sp|Q9BS40|LXN_HUMAN	3	3	3		1	3	3	3	0	0	0	3	1	1	0	0	0	3	1	1	0	0	0	3	1	1	16.7	16.7	16.7	25.75	222	222	0	8.4348				By MS/MS	By MS/MS	By MS/MS	0	0	0	16.7	4.1	4.1	146400000	0
sp|Q9BSG0|PADC1_HUMAN	sp|Q9BSG0|PADC1_HUMAN	1	1	1		1	1	1	1	1	1	1	0	1	0	1	1	1	0	1	0	1	1	1	0	1	0	6.4	6.4	6.4	21.042	188	188	0.0013441	3.4848	By matching	By MS/MS	By MS/MS		By MS/MS		6.4	6.4	6.4	0	6.4	0	43413000	14258000
sp|Q9BT78|CSN4_HUMAN	sp|Q9BT78|CSN4_HUMAN	2	2	2		1	2	2	2	0	0	0	2	0	0	0	0	0	2	0	0	0	0	0	2	0	0	5.4	5.4	5.4	46.268	406	406	0.00068918	3.7545				By MS/MS			0	0	0	5.4	0	0	0	0
sp|Q9BTT0|AN32E_HUMAN	sp|Q9BTT0|AN32E_HUMAN	4	4	4		1	4	4	4	2	2	4	3	4	4	2	2	4	3	4	4	2	2	4	3	4	4	18.3	18.3	18.3	30.692	268	268	0	17.614	By MS/MS	By MS/MS	By MS/MS	By MS/MS	By MS/MS	By MS/MS	12.3	5.2	18.3	12.3	18.3	18.3	344340000	22505000
sp|Q9BTY2|FUCO2_HUMAN	sp|Q9BTY2|FUCO2_HUMAN	16	16	16		1	16	16	16	13	14	15	10	11	11	13	14	15	10	11	11	13	14	15	10	11	11	35.3	35.3	35.3	54.066	467	467	0	119.85	By MS/MS	By MS/MS	By MS/MS	By MS/MS	By MS/MS	By MS/MS	27.4	30.4	32.5	21	23.8	25.9	4062300000	1582400000
sp|Q9BUP0|EFHD1_HUMAN	sp|Q9BUP0|EFHD1_HUMAN	2	1	1		1	2	1	1	0	0	0	0	1	1	0	0	0	0	1	0	0	0	0	0	1	0	9.6	5	5	26.927	239	239	1	-2					By MS/MS	By matching	0	0	0	0	5	4.6	0	0
sp|Q9BUQ8|DDX23_HUMAN	sp|Q9BUQ8|DDX23_HUMAN	1	1	1		1	1	1	1	1	0	1	1	1	1	1	0	1	1	1	1	1	0	1	1	1	1	1.5	1.5	1.5	95.581	820	820	0.0051053	2.924	By matching		By MS/MS	By matching	By matching	By MS/MS	1.5	0	1.5	1.5	1.5	1.5	46109000	6241100
sp|Q9BW91|NUDT9_HUMAN	sp|Q9BW91|NUDT9_HUMAN	6	6	6		1	6	6	6	5	3	3	5	5	6	5	3	3	5	5	6	5	3	3	5	5	6	20.6	20.6	20.6	39.125	350	350	0	22.786	By MS/MS	By MS/MS	By MS/MS	By MS/MS	By MS/MS	By MS/MS	16.6	10.9	10.3	16.6	17.7	20.6	376550000	94748000
sp|Q9BWD1|THIC_HUMAN	sp|Q9BWD1|THIC_HUMAN	7	7	7		1	7	7	7	6	2	3	3	1	2	6	2	3	3	1	2	6	2	3	3	1	2	20.9	20.9	20.9	41.35	397	397	0	30.428	By MS/MS	By MS/MS	By MS/MS	By MS/MS	By MS/MS	By MS/MS	19.1	4.3	13.1	6.5	6.8	9.3	141340000	79464000
sp|Q9BWS9|CHID1_HUMAN	sp|Q9BWS9|CHID1_HUMAN	3	3	3		1	3	3	3	2	1	1	0	0	0	2	1	1	0	0	0	2	1	1	0	0	0	8.7	8.7	8.7	44.94	393	393	0	8.5251	By MS/MS	By MS/MS	By MS/MS				4.3	2	4.3	0	0	0	67493000	38386000
sp|Q9BWU0|NADAP_HUMAN	sp|Q9BWU0|NADAP_HUMAN	1	1	1		1	1	1	1	1	1	1	1	1	1	1	1	1	1	1	1	1	1	1	1	1	1	1.1	1.1	1.1	88.813	796	796	0.00069156	3.8182	By MS/MS	By MS/MS	By MS/MS	By MS/MS	By MS/MS	By MS/MS	1.1	1.1	1.1	1.1	1.1	1.1	12626000	0
sp|Q9BX68|HINT2_HUMAN	sp|Q9BX68|HINT2_HUMAN	1	1	1		1	1	1	1	0	0	0	1	1	0	0	0	0	1	1	0	0	0	0	1	1	0	9.8	9.8	9.8	17.162	163	163	0	10.335				By MS/MS	By MS/MS		0	0	0	9.8	9.8	0	0	0
sp|Q9BXP5|SRRT_HUMAN	sp|Q9BXP5|SRRT_HUMAN	6	6	6		1	6	6	6	1	1	1	4	2	3	1	1	1	4	2	3	1	1	1	4	2	3	6.5	6.5	6.5	100.67	876	876	0	12.766	By MS/MS	By MS/MS	By MS/MS	By MS/MS	By MS/MS	By MS/MS	1.5	1.5	1.5	3.9	2.4	3.5	89037000	4745200
sp|Q9BXV9|GON7_HUMAN	sp|Q9BXV9|GON7_HUMAN	3	3	3		1	3	3	3	2	0	2	1	3	3	2	0	2	1	3	3	2	0	2	1	3	3	57	57	57	10.859	100	100	0	9.7352	By MS/MS		By MS/MS	By MS/MS	By MS/MS	By MS/MS	34	0	34	18	57	57	46597000	0
sp|Q9BY43|CHM4A_HUMAN	sp|Q9BY43|CHM4A_HUMAN	1	1	1		1	1	1	1	0	1	1	0	1	1	0	1	1	0	1	1	0	1	1	0	1	1	3.2	3.2	3.2	25.098	222	222	0.003919	3.1522		By MS/MS	By MS/MS		By MS/MS	By MS/MS	0	3.2	3.2	0	3.2	3.2	216820000	0
sp|Q9BY44|EIF2A_HUMAN	sp|Q9BY44|EIF2A_HUMAN	4	4	4		1	4	4	4	3	0	0	0	2	2	3	0	0	0	2	2	3	0	0	0	2	2	10.4	10.4	10.4	64.989	585	585	0	27.936	By MS/MS				By MS/MS	By MS/MS	6.7	0	0	0	5.3	5.3	14758000	14758000
sp|Q9BZE4|NOG1_HUMAN	sp|Q9BZE4|NOG1_HUMAN	1	1	1		1	1	1	1	0	0	0	1	0	0	0	0	0	1	0	0	0	0	0	1	0	0	1.9	1.9	1.9	73.964	634	634	0.0099502	2.6092				By MS/MS			0	0	0	1.9	0	0	0	0
sp|Q9BZH6|WDR11_HUMAN	sp|Q9BZH6|WDR11_HUMAN	2	2	2		1	2	2	2	2	1	0	2	0	0	2	1	0	2	0	0	2	1	0	2	0	0	1.9	1.9	1.9	136.68	1224	1224	0	6.7982	By MS/MS	By MS/MS		By MS/MS			1.9	0.7	0	1.9	0	0	235720000	118890000
sp|Q9BZM5|ULBP2_HUMAN;sp|Q5VY80|ULBP6_HUMAN;sp|Q6H3X3|ULBP5_HUMAN	sp|Q9BZM5|ULBP2_HUMAN;sp|Q5VY80|ULBP6_HUMAN;sp|Q6H3X3|ULBP5_HUMAN	2;1;1	2;1;1	2;1;1	;;	3	2	2	2	0	0	0	2	1	1	0	0	0	2	1	1	0	0	0	2	1	1	8.5	8.5	8.5	27.368	246	246;246;334	0.00070972	4.3736				By MS/MS	By MS/MS	By MS/MS	0	0	0	8.5	4.5	4.5	39371000	0
sp|Q9BZZ5|API5_HUMAN	sp|Q9BZZ5|API5_HUMAN	1	1	1		1	1	1	1	1	1	1	1	1	1	1	1	1	1	1	1	1	1	1	1	1	1	1.5	1.5	1.5	59.004	524	524	0	6.1208	By MS/MS	By MS/MS	By MS/MS	By MS/MS	By MS/MS	By MS/MS	1.5	1.5	1.5	1.5	1.5	1.5	110470000	24379000
sp|Q9C005|DPY30_HUMAN	sp|Q9C005|DPY30_HUMAN	2	2	2		1	2	2	2	1	1	1	2	1	1	1	1	1	2	1	1	1	1	1	2	1	1	22.2	22.2	22.2	11.25	99	99	0	6.8703	By MS/MS	By MS/MS	By MS/MS	By MS/MS	By MS/MS	By MS/MS	11.1	11.1	11.1	22.2	11.1	11.1	359910000	35308000
sp|Q9C037|TRIM4_HUMAN	sp|Q9C037|TRIM4_HUMAN	1	1	1		1	1	1	1	1	1	0	1	1	1	1	1	0	1	1	1	1	1	0	1	1	1	2.2	2.2	2.2	57.46	500	500	1	-2	By matching	By matching		By MS/MS	By matching	By MS/MS	2.2	2.2	0	2.2	2.2	2.2	76838000	7288200
sp|Q9C0C2|TB182_HUMAN	sp|Q9C0C2|TB182_HUMAN	5	5	5		1	5	5	5	0	0	0	4	0	2	0	0	0	4	0	2	0	0	0	4	0	2	3.3	3.3	3.3	181.79	1729	1729	0	11.696				By MS/MS		By MS/MS	0	0	0	2.6	0	1.4	21671000	0
sp|Q9C0H2|TTYH3_HUMAN	sp|Q9C0H2|TTYH3_HUMAN	1	1	1		1	1	1	1	0	0	0	0	0	1	0	0	0	0	0	1	0	0	0	0	0	1	2.7	2.7	2.7	57.544	523	523	0.00067981	3.5976						By MS/MS	0	0	0	0	0	2.7	1438800	0
sp|Q9GZM5|YIPF3_HUMAN	sp|Q9GZM5|YIPF3_HUMAN	1	1	1		1	1	1	1	1	1	1	1	1	1	1	1	1	1	1	1	1	1	1	1	1	1	2.9	2.9	2.9	38.247	350	350	0.0026281	3.2274	By MS/MS	By MS/MS	By MS/MS	By MS/MS	By MS/MS	By MS/MS	2.9	2.9	2.9	2.9	2.9	2.9	1290900000	343170000
sp|Q9GZP0|PDGFD_HUMAN	sp|Q9GZP0|PDGFD_HUMAN	1	1	1		1	1	1	1	0	0	1	0	0	0	0	0	1	0	0	0	0	0	1	0	0	0	3.2	3.2	3.2	42.848	370	370	0.00069638	3.8969			By MS/MS				0	0	3.2	0	0	0	0	0
sp|Q9GZP8|IMUP_HUMAN	sp|Q9GZP8|IMUP_HUMAN	2	2	2		1	2	2	2	0	0	0	2	0	0	0	0	0	2	0	0	0	0	0	2	0	0	17	17	17	10.897	106	106	0.00070225	4.0936				By MS/MS			0	0	0	17	0	0	42562000	0
sp|Q9GZT8|NIF3L_HUMAN	sp|Q9GZT8|NIF3L_HUMAN	2	2	2		1	2	2	2	1	2	2	0	1	1	1	2	2	0	1	1	1	2	2	0	1	1	6.4	6.4	6.4	41.968	377	377	0.00069784	3.9218	By MS/MS	By MS/MS	By MS/MS		By matching	By MS/MS	2.9	6.4	6.4	0	3.4	2.9	36253000	0
sp|Q9GZX9|TWSG1_HUMAN	sp|Q9GZX9|TWSG1_HUMAN	3	3	3		1	3	3	3	2	2	3	2	2	3	2	2	3	2	2	3	2	2	3	2	2	3	20.2	20.2	20.2	25.017	223	223	0	63.914	By MS/MS	By MS/MS	By MS/MS	By MS/MS	By MS/MS	By MS/MS	11.2	11.2	20.2	11.2	11.2	20.2	2312000000	466420000
sp|Q9GZZ1|NAA50_HUMAN	sp|Q9GZZ1|NAA50_HUMAN	2	2	2		1	2	2	2	2	1	1	0	1	1	2	1	1	0	1	1	2	1	1	0	1	1	13.6	13.6	13.6	19.398	169	169	0	7.6978	By MS/MS	By MS/MS	By MS/MS		By MS/MS	By MS/MS	13.6	7.1	7.1	0	7.1	7.1	83324000	22453000
sp|Q9H098|F107B_HUMAN	sp|Q9H098|F107B_HUMAN	4	4	4		1	4	4	4	3	1	3	1	2	2	3	1	3	1	2	2	3	1	3	1	2	2	22.9	22.9	22.9	15.558	131	131	0	11.969	By MS/MS	By MS/MS	By MS/MS	By MS/MS	By MS/MS	By MS/MS	22.9	8.4	17.6	8.4	17.6	17.6	167420000	33922000
sp|Q9H0C8|ILKAP_HUMAN	sp|Q9H0C8|ILKAP_HUMAN	2	2	2		1	2	2	2	1	1	1	0	0	0	1	1	1	0	0	0	1	1	1	0	0	0	6.4	6.4	6.4	42.906	392	392	0.0013405	3.4611	By matching	By MS/MS	By MS/MS				2.8	3.6	2.8	0	0	0	28912000	4753100
sp|Q9H0U4|RAB1B_HUMAN;sp|Q92928|RAB1C_HUMAN;sp|P62820|RAB1A_HUMAN	sp|Q9H0U4|RAB1B_HUMAN;sp|Q92928|RAB1C_HUMAN;sp|P62820|RAB1A_HUMAN	4;3;3	4;3;3	3;2;2	;;	3	4	4	3	3	3	3	3	0	2	3	3	3	3	0	2	2	2	2	2	0	2	25.9	25.9	20.4	22.171	201	201;201;205	0	10.615	By MS/MS	By MS/MS	By MS/MS	By MS/MS		By MS/MS	17.4	21.9	21.9	17.4	0	16.4	124860000	23525000
sp|Q9H0W9|CK054_HUMAN	sp|Q9H0W9|CK054_HUMAN	7	7	7		1	7	7	7	6	5	5	4	4	3	6	5	5	4	4	3	6	5	5	4	4	3	22.5	22.5	22.5	35.117	315	315	0	23.565	By MS/MS	By MS/MS	By MS/MS	By MS/MS	By MS/MS	By MS/MS	20	17.8	18.1	15.6	15.6	12.7	376000000	104920000
sp|Q9H173|SIL1_HUMAN	sp|Q9H173|SIL1_HUMAN	13	13	13		1	13	13	13	13	9	10	8	7	7	13	9	10	8	7	7	13	9	10	8	7	7	24.7	24.7	24.7	52.084	461	461	0	129.76	By MS/MS	By MS/MS	By MS/MS	By MS/MS	By MS/MS	By MS/MS	24.7	20.2	17.1	17.1	15.2	15.2	3310600000	1183000000
sp|Q9H1E3|NUCKS_HUMAN	sp|Q9H1E3|NUCKS_HUMAN	3	3	3		1	3	3	3	2	2	2	2	2	3	2	2	2	2	2	3	2	2	2	2	2	3	7.8	7.8	7.8	27.296	243	243	0	8.7681	By MS/MS	By MS/MS	By MS/MS	By MS/MS	By MS/MS	By MS/MS	7	7	7	7	7	7.8	2783400000	143080000
sp|Q9H299|SH3L3_HUMAN	sp|Q9H299|SH3L3_HUMAN	4	4	4		1	4	4	4	3	3	3	3	3	4	3	3	3	3	3	4	3	3	3	3	3	4	75.3	75.3	75.3	10.438	93	93	0	30.87	By MS/MS	By MS/MS	By MS/MS	By MS/MS	By MS/MS	By MS/MS	39.8	39.8	39.8	39.8	39.8	75.3	781900000	149300000
sp|Q9H2A7|CXL16_HUMAN	sp|Q9H2A7|CXL16_HUMAN	3	3	3		1	3	3	3	2	2	3	2	1	2	2	2	3	2	1	2	2	2	3	2	1	2	16.5	16.5	16.5	27.578	254	254	0	40.893	By MS/MS	By MS/MS	By MS/MS	By MS/MS	By MS/MS	By MS/MS	11	11	16.5	11	5.5	11	628170000	147250000
sp|Q9H2E6|SEM6A_HUMAN;sp|Q9H3T3|SEM6B_HUMAN	sp|Q9H2E6|SEM6A_HUMAN	3;1	3;1	3;1		2	3	3	3	2	1	2	0	0	0	2	1	2	0	0	0	2	1	2	0	0	0	3.5	3.5	3.5	114.39	1030	1030;888	0	8.3826	By MS/MS	By MS/MS	By MS/MS				1.9	0.7	2.2	0	0	0	57343000	28569000
sp|Q9H3G5|CPVL_HUMAN	sp|Q9H3G5|CPVL_HUMAN	4	4	4		1	4	4	4	0	0	0	2	3	4	0	0	0	2	3	4	0	0	0	2	3	4	10.1	10.1	10.1	54.163	476	476	0	11.977				By MS/MS	By MS/MS	By MS/MS	0	0	0	4.4	6.5	10.1	93182000	0
sp|Q9H3K6|BOLA2_HUMAN	sp|Q9H3K6|BOLA2_HUMAN	4	4	4		1	4	4	4	3	4	3	2	4	3	3	4	3	2	4	3	3	4	3	2	4	3	39.5	39.5	39.5	10.116	86	86	0	9.6296	By MS/MS	By MS/MS	By MS/MS	By MS/MS	By MS/MS	By MS/MS	29.1	39.5	29.1	20.9	39.5	31.4	756160000	170960000
sp|Q9H3P7|GCP60_HUMAN	sp|Q9H3P7|GCP60_HUMAN	6	6	6		1	6	6	6	0	0	0	2	3	2	0	0	0	2	3	2	0	0	0	2	3	2	15.5	15.5	15.5	60.593	528	528	0	20.275				By MS/MS	By MS/MS	By MS/MS	0	0	0	4.2	9.5	3.6	70836000	0
sp|Q9H444|CHM4B_HUMAN;sp|P59074|CHM4P_HUMAN;sp|Q96CF2|CHM4C_HUMAN	sp|Q9H444|CHM4B_HUMAN	9;1;1	9;1;1	9;1;1		3	9	9	9	5	3	5	6	6	6	5	3	5	6	6	6	5	3	5	6	6	6	40.2	40.2	40.2	24.95	224	224;171;233	0	58.07	By MS/MS	By MS/MS	By MS/MS	By MS/MS	By MS/MS	By MS/MS	22.3	13.4	24.1	26.3	28.6	29	629680000	137840000
sp|Q9H446|RWDD1_HUMAN	sp|Q9H446|RWDD1_HUMAN	2	2	2		1	2	2	2	1	0	1	1	1	1	1	0	1	1	1	1	1	0	1	1	1	1	4.9	4.9	4.9	27.939	243	243	0.00070922	4.3583	By MS/MS		By MS/MS	By MS/MS	By MS/MS	By MS/MS	4.5	0	4.5	4.9	4.5	4.5	27739000	0
sp|Q9H489|TSY26_HUMAN	sp|Q9H489|TSY26_HUMAN	1	1	1		1	1	1	1	0	1	0	0	0	0	0	1	0	0	0	0	0	1	0	0	0	0	3.9	3.9	3.9	39.572	355	355	0.0099133	2.596		By MS/MS					0	3.9	0	0	0	0	0	0
sp|Q9H4A4|AMPB_HUMAN	sp|Q9H4A4|AMPB_HUMAN	3	3	3		1	3	3	3	0	0	1	1	2	3	0	0	1	1	2	3	0	0	1	1	2	3	5.5	5.5	5.5	72.595	650	650	0	19.263			By MS/MS	By matching	By MS/MS	By MS/MS	0	0	1.8	1.8	3.5	5.5	33350000	0
sp|Q9H4F8|SMOC1_HUMAN	sp|Q9H4F8|SMOC1_HUMAN	18	18	18		1	18	18	18	1	0	0	18	16	17	1	0	0	18	16	17	1	0	0	18	16	17	37.1	37.1	37.1	48.162	434	434	0	187.71	By matching			By MS/MS	By MS/MS	By MS/MS	2.8	0	0	37.1	37.1	37.1	5517000000	23513000
sp|Q9H6Z4|RANB3_HUMAN	sp|Q9H6Z4|RANB3_HUMAN	1	1	1		1	1	1	1	0	0	1	0	1	1	0	0	1	0	1	1	0	0	1	0	1	1	3.5	3.5	3.5	60.209	567	567	0.00067613	3.5508			By MS/MS		By MS/MS	By MS/MS	0	0	3.5	0	3.5	3.5	3316400	0
sp|Q9H773|DCTP1_HUMAN	sp|Q9H773|DCTP1_HUMAN	6	6	6		1	6	6	6	5	4	4	2	4	5	5	4	4	2	4	5	5	4	4	2	4	5	33.5	33.5	33.5	18.681	170	170	0	23.892	By MS/MS	By MS/MS	By MS/MS	By MS/MS	By MS/MS	By MS/MS	28.2	20.6	20.6	15.3	25.9	28.2	281930000	83025000
sp|Q9H8Y8|GORS2_HUMAN	sp|Q9H8Y8|GORS2_HUMAN	1	1	1		1	1	1	1	1	0	0	1	0	0	1	0	0	1	0	0	1	0	0	1	0	0	1.8	1.8	1.8	47.145	452	452	0.0099071	2.5871	By MS/MS			By MS/MS			1.8	0	0	1.8	0	0	24869000	24869000
sp|Q9H910|JUPI2_HUMAN	sp|Q9H910|JUPI2_HUMAN	5	5	5		1	5	5	5	0	3	4	1	2	3	0	3	4	1	2	3	0	3	4	1	2	3	36.3	36.3	36.3	20.063	190	190	0	45.058		By MS/MS	By MS/MS	By matching	By MS/MS	By MS/MS	0	18.9	27.4	7.4	11.6	23.7	300900000	0
sp|Q9HAT2|SIAE_HUMAN	sp|Q9HAT2|SIAE_HUMAN	5	5	5		1	5	5	5	0	0	0	3	2	4	0	0	0	3	2	4	0	0	0	3	2	4	10.9	10.9	10.9	58.314	523	523	0	27.254				By MS/MS	By MS/MS	By MS/MS	0	0	0	5.7	4.8	8.2	250350000	0
sp|Q9HB40|RISC_HUMAN	sp|Q9HB40|RISC_HUMAN	7	7	7		1	7	7	7	2	0	2	6	7	7	2	0	2	6	7	7	2	0	2	6	7	7	19	19	19	50.83	452	452	0	60.552	By MS/MS		By MS/MS	By MS/MS	By MS/MS	By MS/MS	6	0	6.4	17.3	19	19	537430000	9522600
sp|Q9HB71|CYBP_HUMAN	sp|Q9HB71|CYBP_HUMAN	8	8	8		1	8	8	8	5	3	5	5	4	7	5	3	5	5	4	7	5	3	5	5	4	7	41.7	41.7	41.7	26.21	228	228	0	45.705	By MS/MS	By MS/MS	By MS/MS	By MS/MS	By MS/MS	By MS/MS	20.2	10.5	20.6	20.2	16.2	35.5	856540000	140220000
sp|Q9HBK9|AS3MT_HUMAN	sp|Q9HBK9|AS3MT_HUMAN	4	4	4		1	4	4	4	4	2	3	2	1	2	4	2	3	2	1	2	4	2	3	2	1	2	12.3	12.3	12.3	41.747	375	375	0	14.717	By MS/MS	By MS/MS	By MS/MS	By MS/MS	By MS/MS	By MS/MS	12.3	6.7	10.1	6.7	3.5	6.7	142120000	35390000
sp|Q9HBR0|S38AA_HUMAN	sp|Q9HBR0|S38AA_HUMAN	13	13	13		1	13	13	13	8	4	7	5	3	5	8	4	7	5	3	5	8	4	7	5	3	5	13.7	13.7	13.7	119.76	1119	1119	0	115.96	By MS/MS	By MS/MS	By MS/MS	By MS/MS	By MS/MS	By MS/MS	8.8	4.6	8.6	5.4	3.5	4.6	576800000	141320000
sp|Q9HC35|EMAL4_HUMAN	sp|Q9HC35|EMAL4_HUMAN	6	6	6		1	6	6	6	5	4	5	2	2	1	5	4	5	2	2	1	5	4	5	2	2	1	5.9	5.9	5.9	108.91	981	981	0	17.223	By MS/MS	By MS/MS	By MS/MS	By MS/MS	By MS/MS	By matching	4.6	4	4.6	1.6	1.6	0.8	173850000	56174000
sp|Q9HC38|GLOD4_HUMAN	sp|Q9HC38|GLOD4_HUMAN	10	10	10		1	10	10	10	9	7	8	9	8	7	9	7	8	9	8	7	9	7	8	9	8	7	31.9	31.9	31.9	34.793	313	313	0	36.754	By MS/MS	By MS/MS	By MS/MS	By MS/MS	By MS/MS	By MS/MS	26.5	22	25.2	28.8	26.5	22	998470000	223810000
sp|Q9HCT0|FGF22_HUMAN	sp|Q9HCT0|FGF22_HUMAN	1	1	1		1	1	1	1	1	0	0	0	0	0	1	0	0	0	0	0	1	0	0	0	0	0	7.6	7.6	7.6	19.662	170	170	0.0099379	2.609	By MS/MS						7.6	0	0	0	0	0	76497000	76497000
sp|Q9HD15|SRA1_HUMAN	sp|Q9HD15|SRA1_HUMAN	1	1	1		1	1	1	1	1	1	1	0	1	1	1	1	1	0	1	1	1	1	1	0	1	1	5.1	5.1	5.1	25.673	236	236	0	4.9093	By MS/MS	By MS/MS	By MS/MS		By MS/MS	By MS/MS	5.1	5.1	5.1	0	5.1	5.1	5974000	0
sp|Q9HD42|CHM1A_HUMAN	sp|Q9HD42|CHM1A_HUMAN	3	3	3		1	3	3	3	3	1	1	1	1	0	3	1	1	1	1	0	3	1	1	1	1	0	11.7	11.7	11.7	21.703	196	196	0	11.593	By MS/MS	By MS/MS	By MS/MS	By MS/MS	By MS/MS		11.7	4.1	4.1	4.1	4.1	0	25466000	25466000
sp|Q9NP79|VTA1_HUMAN	sp|Q9NP79|VTA1_HUMAN	3	3	3		1	3	3	3	3	2	2	1	2	2	3	2	2	1	2	2	3	2	2	1	2	2	10.4	10.4	10.4	33.879	307	307	0	10.486	By MS/MS	By MS/MS	By MS/MS	By MS/MS	By MS/MS	By MS/MS	10.4	7.2	7.2	2.6	7.2	5.9	46899000	852770
sp|Q9NP84|TNR12_HUMAN	sp|Q9NP84|TNR12_HUMAN	1	1	1		1	1	1	1	1	1	1	1	1	1	1	1	1	1	1	1	1	1	1	1	1	1	7.8	7.8	7.8	13.911	129	129	0.0057361	2.9096	By MS/MS	By MS/MS	By MS/MS	By MS/MS	By MS/MS	By MS/MS	7.8	7.8	7.8	7.8	7.8	7.8	138380000	39548000
sp|Q9NPD3|EXOS4_HUMAN	sp|Q9NPD3|EXOS4_HUMAN	1	1	1		1	1	1	1	1	0	0	1	0	0	1	0	0	1	0	0	1	0	0	1	0	0	4.9	4.9	4.9	26.383	245	245	0.00068681	3.6999	By MS/MS			By MS/MS			4.9	0	0	4.9	0	0	0	0
sp|Q9NPF0|CD320_HUMAN	sp|Q9NPF0|CD320_HUMAN	3	3	3		1	3	3	3	3	3	3	3	3	3	3	3	3	3	3	3	3	3	3	3	3	3	11.7	11.7	11.7	28.991	282	282	0	27.154	By MS/MS	By MS/MS	By MS/MS	By MS/MS	By MS/MS	By MS/MS	11.7	11.7	11.7	11.7	11.7	11.7	452690000	96262000
sp|Q9NPH3|IL1AP_HUMAN	sp|Q9NPH3|IL1AP_HUMAN	5	5	5		1	5	5	5	2	3	2	2	1	2	2	3	2	2	1	2	2	3	2	2	1	2	7.9	7.9	7.9	65.418	570	570	0	11.294	By MS/MS	By MS/MS	By MS/MS	By MS/MS	By matching	By MS/MS	3	4.9	3	3.5	1.8	3	266070000	51232000
sp|Q9NPJ3|ACO13_HUMAN	sp|Q9NPJ3|ACO13_HUMAN	1	1	1		1	1	1	1	0	0	0	1	1	1	0	0	0	1	1	1	0	0	0	1	1	1	8.6	8.6	8.6	14.96	140	140	0	4.7626				By MS/MS	By MS/MS	By MS/MS	0	0	0	8.6	8.6	8.6	42683000	0
sp|Q9NPR2|SEM4B_HUMAN	sp|Q9NPR2|SEM4B_HUMAN	3	3	3		1	3	3	3	2	3	3	1	1	1	2	3	3	1	1	1	2	3	3	1	1	1	3.9	3.9	3.9	92.765	837	837	0	8.655	By MS/MS	By MS/MS	By MS/MS	By matching	By matching	By matching	2.7	3.9	3.9	1.7	1.7	1.7	108090000	39943000
sp|Q9NQ88|TIGAR_HUMAN	sp|Q9NQ88|TIGAR_HUMAN	1	1	1		1	1	1	1	0	0	0	0	1	0	0	0	0	0	1	0	0	0	0	0	1	0	4.1	4.1	4.1	30.062	270	270	0.0039293	3.1728					By MS/MS		0	0	0	0	4.1	0	1627400	0
sp|Q9NQC3|RTN4_HUMAN	sp|Q9NQC3|RTN4_HUMAN	2	2	2		1	2	2	2	1	1	2	1	2	2	1	1	2	1	2	2	1	1	2	1	2	2	3.9	3.9	3.9	129.93	1192	1192	0	24.794	By MS/MS	By MS/MS	By MS/MS	By MS/MS	By MS/MS	By MS/MS	1.1	2.9	3.9	1.1	3.9	3.9	138560000	27372000
sp|Q9NQG5|RPR1B_HUMAN	sp|Q9NQG5|RPR1B_HUMAN	8	8	8		1	8	8	8	1	2	3	3	3	4	1	2	3	3	3	4	1	2	3	3	3	4	29.4	29.4	29.4	36.899	326	326	0	19.223	By matching	By MS/MS	By MS/MS	By MS/MS	By MS/MS	By MS/MS	2.5	7.1	12	9.8	10.7	12.6	153590000	13436000
sp|Q9NQP4|PFD4_HUMAN	sp|Q9NQP4|PFD4_HUMAN	2	2	2		1	2	2	2	1	1	2	2	2	2	1	1	2	2	2	2	1	1	2	2	2	2	17.2	17.2	17.2	15.314	134	134	0	15.867	By matching	By MS/MS	By MS/MS	By MS/MS	By MS/MS	By MS/MS	9	9	17.2	17.2	17.2	17.2	60595000	2956200
sp|Q9NQR4|NIT2_HUMAN	sp|Q9NQR4|NIT2_HUMAN	2	2	2		1	2	2	2	0	0	0	1	1	1	0	0	0	1	1	1	0	0	0	1	1	1	9.4	9.4	9.4	30.608	276	276	0	5.8274				By MS/MS	By MS/MS	By MS/MS	0	0	0	4	5.4	5.4	0	0
sp|Q9NQW7|XPP1_HUMAN	sp|Q9NQW7|XPP1_HUMAN	3	2	2		1	3	2	2	1	1	2	0	0	0	0	1	2	0	0	0	0	1	2	0	0	0	5.9	4.8	4.8	69.917	623	623	0	4.8137	By matching	By MS/MS	By MS/MS				1.1	2.2	4.8	0	0	0	6960200	0
sp|Q9NQX5|NPDC1_HUMAN	sp|Q9NQX5|NPDC1_HUMAN	1	1	1		1	1	1	1	0	0	1	0	0	0	0	0	1	0	0	0	0	0	1	0	0	0	4.3	4.3	4.3	34.516	325	325	0	10.611			By MS/MS				0	0	4.3	0	0	0	1609500	0
sp|Q9NR12|PDLI7_HUMAN	sp|Q9NR12|PDLI7_HUMAN	1	1	1		1	1	1	1	0	0	0	0	1	1	0	0	0	0	1	1	0	0	0	0	1	1	2.6	2.6	2.6	49.844	457	457	0	9.649					By MS/MS	By MS/MS	0	0	0	0	2.6	2.6	8492600	0
sp|Q9NR28|DBLOH_HUMAN	sp|Q9NR28|DBLOH_HUMAN	2	2	2		1	2	2	2	0	0	0	1	1	1	0	0	0	1	1	1	0	0	0	1	1	1	7.1	7.1	7.1	27.131	239	239	0.00069396	3.8649				By MS/MS	By MS/MS	By matching	0	0	0	2.9	4.2	2.9	94515000	0
sp|Q9NR30|DDX21_HUMAN;sp|Q9BQ39|DDX50_HUMAN	sp|Q9NR30|DDX21_HUMAN	6;1	6;1	6;1		2	6	6	6	4	2	4	4	2	4	4	2	4	4	2	4	4	2	4	4	2	4	7.9	7.9	7.9	87.343	783	783;737	0	15.777	By MS/MS	By MS/MS	By MS/MS	By MS/MS	By MS/MS	By MS/MS	6.3	3.4	6.1	6.5	3.4	6.3	235390000	53228000
sp|Q9NR45|SIAS_HUMAN	sp|Q9NR45|SIAS_HUMAN	6	6	6		1	6	6	6	3	1	2	1	3	4	3	1	2	1	3	4	3	1	2	1	3	4	19.5	19.5	19.5	40.307	359	359	0	34.354	By MS/MS	By MS/MS	By MS/MS	By MS/MS	By MS/MS	By MS/MS	8.6	2.8	6.7	3.9	9.5	14.8	147480000	33561000
sp|Q9NRA1|PDGFC_HUMAN	sp|Q9NRA1|PDGFC_HUMAN	2	2	2		1	2	2	2	1	0	2	0	0	0	1	0	2	0	0	0	1	0	2	0	0	0	7.2	7.2	7.2	39.029	345	345	0	5.6063	By MS/MS		By MS/MS				3.5	0	7.2	0	0	0	1718200	0
sp|Q9NRF9|DPOE3_HUMAN	sp|Q9NRF9|DPOE3_HUMAN	1	1	1		1	1	1	1	0	0	1	0	0	0	0	0	1	0	0	0	0	0	1	0	0	0	12.2	12.2	12.2	16.859	147	147	0	7.8104			By MS/MS				0	0	12.2	0	0	0	2935700	0
sp|Q9NRG0|CHRC1_HUMAN	sp|Q9NRG0|CHRC1_HUMAN	1	1	1		1	1	1	1	1	0	0	0	0	0	1	0	0	0	0	0	1	0	0	0	0	0	6.1	6.1	6.1	14.71	131	131	0.0044901	2.9484	By MS/MS						6.1	0	0	0	0	0	20408000	20408000
sp|Q9NRX4|PHP14_HUMAN	sp|Q9NRX4|PHP14_HUMAN	5	5	5		1	5	5	5	1	0	1	2	1	4	1	0	1	2	1	4	1	0	1	2	1	4	52	52	52	13.832	125	125	0	34.333	By MS/MS		By MS/MS	By MS/MS	By MS/MS	By MS/MS	8.8	0	8.8	14.4	8.8	46.4	93319000	0
sp|Q9NS15|LTBP3_HUMAN	sp|Q9NS15|LTBP3_HUMAN	4	3	3		1	4	3	3	3	2	3	1	0	1	2	1	2	1	0	1	2	1	2	1	0	1	3.3	2.6	2.6	139.36	1303	1303	0	9.4653	By MS/MS	By MS/MS	By MS/MS	By MS/MS		By MS/MS	2	1.4	2.7	0.7	0	0.7	58775000	0
sp|Q9NSD9|SYFB_HUMAN	sp|Q9NSD9|SYFB_HUMAN	4	4	4		1	4	4	4	2	2	4	1	1	1	2	2	4	1	1	1	2	2	4	1	1	1	8.3	8.3	8.3	66.115	589	589	0	12.872	By MS/MS	By MS/MS	By MS/MS	By MS/MS	By MS/MS	By MS/MS	3.4	3.4	8.3	1.5	1.5	1.5	48811000	10990000
sp|Q9NSE4|SYIM_HUMAN	sp|Q9NSE4|SYIM_HUMAN	1	1	1		1	1	1	1	0	0	0	0	0	1	0	0	0	0	0	1	0	0	0	0	0	1	1.5	1.5	1.5	113.79	1012	1012	0	5.2035						By MS/MS	0	0	0	0	0	1.5	0	0
sp|Q9NTK5|OLA1_HUMAN	sp|Q9NTK5|OLA1_HUMAN	10	10	10		1	10	10	10	6	10	7	8	5	4	6	10	7	8	5	4	6	10	7	8	5	4	23.5	23.5	23.5	44.743	396	396	0	37.719	By MS/MS	By MS/MS	By MS/MS	By MS/MS	By MS/MS	By MS/MS	16.9	23.5	19.2	17.9	13.4	10.4	636480000	102250000
sp|Q9NTZ6|RBM12_HUMAN	sp|Q9NTZ6|RBM12_HUMAN	2	2	2		1	2	2	2	2	2	0	1	1	0	2	2	0	1	1	0	2	2	0	1	1	0	2.4	2.4	2.4	97.394	932	932	0	12.642	By MS/MS	By MS/MS		By MS/MS	By MS/MS		2.4	2.4	0	1.4	1.4	0	46737000	25209000
sp|Q9NUQ9|FA49B_HUMAN	sp|Q9NUQ9|FA49B_HUMAN	1	1	1		1	1	1	1	0	0	1	0	0	0	0	0	1	0	0	0	0	0	1	0	0	0	4.6	4.6	4.6	36.748	324	324	0.00067522	3.5115			By MS/MS				0	0	4.6	0	0	0	3250300	0
sp|Q9NV56|MRGBP_HUMAN	sp|Q9NV56|MRGBP_HUMAN	1	1	1		1	1	1	1	0	0	1	0	0	1	0	0	1	0	0	1	0	0	1	0	0	1	6.4	6.4	6.4	22.417	204	204	0.0026298	3.2386			By MS/MS			By MS/MS	0	0	6.4	0	0	6.4	3910100	0
sp|Q9NVA2|SEP11_HUMAN;sp|Q14141|SEPT6_HUMAN;sp|Q92599|SEPT8_HUMAN	sp|Q9NVA2|SEP11_HUMAN;sp|Q14141|SEPT6_HUMAN	4;3;1	4;3;1	4;3;1	;	3	4	4	4	4	3	3	4	4	4	4	3	3	4	4	4	4	3	3	4	4	4	9.8	9.8	9.8	49.398	429	429;434;483	0	16.936	By MS/MS	By MS/MS	By MS/MS	By MS/MS	By MS/MS	By MS/MS	9.8	6.8	7.5	9.8	9.8	9.8	414500000	129250000
sp|Q9NX24|NHP2_HUMAN	sp|Q9NX24|NHP2_HUMAN	3	3	3		1	3	3	3	0	0	1	1	0	2	0	0	1	1	0	2	0	0	1	1	0	2	23.5	23.5	23.5	17.201	153	153	0	11.867			By MS/MS	By MS/MS		By MS/MS	0	0	12.4	6.5	0	17	14606000	0
sp|Q9NX55|HYPK_HUMAN	sp|Q9NX55|HYPK_HUMAN	2	2	2		1	2	2	2	2	1	1	2	1	2	2	1	1	2	1	2	2	1	1	2	1	2	20.2	20.2	20.2	14.665	129	129	0	8.2358	By MS/MS	By MS/MS	By MS/MS	By MS/MS	By MS/MS	By MS/MS	20.2	11.6	11.6	20.2	11.6	20.2	323370000	80909000
sp|Q9NX58|LYAR_HUMAN	sp|Q9NX58|LYAR_HUMAN	2	2	2		1	2	2	2	0	1	1	2	1	1	0	1	1	2	1	1	0	1	1	2	1	1	6.9	6.9	6.9	43.614	379	379	0	8.149		By MS/MS	By MS/MS	By MS/MS	By MS/MS	By MS/MS	0	3.2	3.2	6.9	3.2	3.2	49105000	0
sp|Q9NY33|DPP3_HUMAN	sp|Q9NY33|DPP3_HUMAN	5	5	5		1	5	5	5	2	2	3	2	0	0	2	2	3	2	0	0	2	2	3	2	0	0	9.2	9.2	9.2	82.588	737	737	0	18.059	By MS/MS	By MS/MS	By MS/MS	By MS/MS			3.9	3.5	6.1	3.9	0	0	121550000	59617000
sp|Q9NY61|AATF_HUMAN	sp|Q9NY61|AATF_HUMAN	1	1	1		1	1	1	1	0	0	1	0	0	0	0	0	1	0	0	0	0	0	1	0	0	0	2.3	2.3	2.3	63.132	560	560	0.00069204	3.8462			By MS/MS				0	0	2.3	0	0	0	1562600	0
sp|Q9NYF8|BCLF1_HUMAN	sp|Q9NYF8|BCLF1_HUMAN	1	1	1		1	1	1	1	1	0	0	1	0	0	1	0	0	1	0	0	1	0	0	1	0	0	1	1	1	106.12	920	920	0.0056962	2.8604	By MS/MS			By MS/MS			1	0	0	1	0	0	43254000	43254000
sp|Q9NYL9|TMOD3_HUMAN;sp|Q9NZR1|TMOD2_HUMAN;sp|P28289|TMOD1_HUMAN	sp|Q9NYL9|TMOD3_HUMAN	6;1;1	6;1;1	6;1;1		3	6	6	6	0	2	1	4	2	4	0	2	1	4	2	4	0	2	1	4	2	4	17.3	17.3	17.3	39.594	352	352;351;359	0	21.352		By MS/MS	By MS/MS	By MS/MS	By MS/MS	By MS/MS	0	7.1	4	11.9	7.1	12.5	120140000	0
sp|Q9NZ08|ERAP1_HUMAN	sp|Q9NZ08|ERAP1_HUMAN	10	10	10		1	10	10	10	6	8	9	0	0	0	6	8	9	0	0	0	6	8	9	0	0	0	10.9	10.9	10.9	107.23	941	941	0	34.963	By MS/MS	By MS/MS	By MS/MS				6.3	8.9	10	0	0	0	59976000	24002000
sp|Q9NZ53|PDXL2_HUMAN	sp|Q9NZ53|PDXL2_HUMAN	3	3	3		1	3	3	3	2	2	2	3	3	3	2	2	2	3	3	3	2	2	2	3	3	3	5.5	5.5	5.5	65.075	605	605	0	21.272	By MS/MS	By MS/MS	By MS/MS	By MS/MS	By MS/MS	By MS/MS	3.6	3.6	3.6	5.5	5.5	5.5	280680000	13853000
sp|Q9NZI8|IF2B1_HUMAN	sp|Q9NZI8|IF2B1_HUMAN	2	2	2		1	2	2	2	0	0	2	0	0	0	0	0	2	0	0	0	0	0	2	0	0	0	4.7	4.7	4.7	63.48	577	577	0	22.359			By MS/MS				0	0	4.7	0	0	0	0	0
sp|Q9NZL9|MAT2B_HUMAN	sp|Q9NZL9|MAT2B_HUMAN	3	3	3		1	3	3	3	1	1	2	1	1	2	1	1	2	1	1	2	1	1	2	1	1	2	9.6	9.6	9.6	37.551	334	334	0	10.042	By MS/MS	By MS/MS	By MS/MS	By matching	By MS/MS	By MS/MS	3.3	3.3	6.9	3.3	3.3	6	23329000	6600100
sp|Q9NZM1|MYOF_HUMAN	sp|Q9NZM1|MYOF_HUMAN	1	1	1		1	1	1	1	0	0	0	1	1	0	0	0	0	1	1	0	0	0	0	1	1	0	0.4	0.4	0.4	234.71	2061	2061	0.00070175	4.0739				By MS/MS	By MS/MS		0	0	0	0.4	0.4	0	31356000	0
sp|Q9NZV1|CRIM1_HUMAN	sp|Q9NZV1|CRIM1_HUMAN	12	12	12		1	12	12	12	6	6	6	3	3	5	6	6	6	3	3	5	6	6	6	3	3	5	14.8	14.8	14.8	113.74	1036	1036	0	76.992	By MS/MS	By MS/MS	By MS/MS	By MS/MS	By MS/MS	By MS/MS	5.6	6.6	8.5	2.6	2.7	6.8	292930000	77789000
sp|Q9NZZ3|CHMP5_HUMAN	sp|Q9NZZ3|CHMP5_HUMAN	6	6	6		1	6	6	6	2	1	3	3	2	4	2	1	3	3	2	4	2	1	3	3	2	4	27.9	27.9	27.9	24.57	219	219	0	21.094	By MS/MS	By MS/MS	By MS/MS	By MS/MS	By MS/MS	By MS/MS	6.4	3.2	14.2	9.6	6.4	24.7	328890000	66870000
sp|Q9P013|CWC15_HUMAN	sp|Q9P013|CWC15_HUMAN	2	2	2		1	2	2	2	1	1	0	0	2	1	1	1	0	0	2	1	1	1	0	0	2	1	15.7	15.7	15.7	26.624	229	229	0	8.4561	By MS/MS	By matching			By MS/MS	By MS/MS	5.2	5.2	0	0	15.7	10.5	34877000	17691000
sp|Q9P016|THYN1_HUMAN	sp|Q9P016|THYN1_HUMAN	2	2	2		1	2	2	2	1	0	0	1	0	1	1	0	0	1	0	1	1	0	0	1	0	1	6.7	6.7	6.7	25.697	225	225	0.0044958	2.9625	By MS/MS			By MS/MS		By MS/MS	3.6	0	0	3.6	0	3.1	0	0
sp|Q9P0L0|VAPA_HUMAN	sp|Q9P0L0|VAPA_HUMAN	8	8	7		1	8	8	7	2	2	5	7	6	6	2	2	5	7	6	6	1	2	4	6	5	5	28.1	28.1	28.1	27.893	249	249	0	29.402	By MS/MS	By MS/MS	By MS/MS	By MS/MS	By MS/MS	By MS/MS	7.6	6.8	16.1	25.3	19.7	22.5	935350000	18924000
sp|Q9P1F3|ABRAL_HUMAN	sp|Q9P1F3|ABRAL_HUMAN	2	2	2		1	2	2	2	0	1	1	1	2	1	0	1	1	1	2	1	0	1	1	1	2	1	35.8	35.8	35.8	9.0564	81	81	0	8.5521		By matching	By MS/MS	By matching	By MS/MS	By MS/MS	0	16	19.8	19.8	35.8	19.8	42069000	0
sp|Q9P258|RCC2_HUMAN	sp|Q9P258|RCC2_HUMAN	7	7	7		1	7	7	7	2	3	4	5	0	1	2	3	4	5	0	1	2	3	4	5	0	1	14.9	14.9	14.9	56.084	522	522	0	20.538	By MS/MS	By MS/MS	By MS/MS	By MS/MS		By MS/MS	3.8	5.7	9.2	9.6	0	2.5	58632000	14869000
sp|Q9P287|BCCIP_HUMAN	sp|Q9P287|BCCIP_HUMAN	3	3	3		1	3	3	3	2	3	2	1	0	1	2	3	2	1	0	1	2	3	2	1	0	1	8.6	8.6	8.6	35.979	314	314	0	6.1195	By MS/MS	By MS/MS	By MS/MS	By MS/MS		By matching	4.8	8.6	6.1	2.5	0	3.8	120940000	46127000
sp|Q9P2E9|RRBP1_HUMAN;REV__sp|Q9P2M7|CING_HUMAN;sp|Q8N4C6|NIN_HUMAN	sp|Q9P2E9|RRBP1_HUMAN	34;1;1	34;1;1	34;1;1		3	34	34	34	21	19	22	23	18	19	21	19	22	23	18	19	21	19	22	23	18	19	27.2	27.2	27.2	152.45	1410	1410;1197;2090	0	291.97	By MS/MS	By MS/MS	By MS/MS	By MS/MS	By MS/MS	By MS/MS	16.9	16	18	17.9	14	15.8	2403700000	427470000
sp|Q9P2J5|SYLC_HUMAN	sp|Q9P2J5|SYLC_HUMAN	2	2	2		1	2	2	2	0	0	0	2	1	1	0	0	0	2	1	1	0	0	0	2	1	1	1.8	1.8	1.8	134.46	1176	1176	0	5.8009				By MS/MS	By MS/MS	By matching	0	0	0	1.8	0.8	1	20658000	0
sp|Q9UBE0|SAE1_HUMAN	sp|Q9UBE0|SAE1_HUMAN	10	10	10		1	10	10	10	6	6	6	4	5	5	6	6	6	4	5	5	6	6	6	4	5	5	32.7	32.7	32.7	38.449	346	346	0	28.129	By MS/MS	By MS/MS	By MS/MS	By MS/MS	By MS/MS	By MS/MS	15.9	16.5	19.9	8.4	14.2	17.3	393910000	81857000
sp|Q9UBG0|MRC2_HUMAN	sp|Q9UBG0|MRC2_HUMAN	6	6	6		1	6	6	6	0	0	0	4	5	5	0	0	0	4	5	5	0	0	0	4	5	5	4.7	4.7	4.7	166.67	1479	1479	0	21.588				By MS/MS	By MS/MS	By MS/MS	0	0	0	3.2	3.8	3.8	83421000	0
sp|Q9UBP4|DKK3_HUMAN	sp|Q9UBP4|DKK3_HUMAN	3	3	3		1	3	3	3	0	0	1	3	3	3	0	0	1	3	3	3	0	0	1	3	3	3	14.3	14.3	14.3	38.39	350	350	0	16.194			By MS/MS	By MS/MS	By MS/MS	By MS/MS	0	0	6.6	14.3	14.3	14.3	113110000	0
sp|Q9UBQ0|VPS29_HUMAN	sp|Q9UBQ0|VPS29_HUMAN	2	2	2		1	2	2	2	1	1	0	1	0	1	1	1	0	1	0	1	1	1	0	1	0	1	12.6	12.6	12.6	20.505	182	182	0	7.1219	By MS/MS	By MS/MS		By MS/MS		By MS/MS	5.5	5.5	0	7.1	0	5.5	39489000	0
sp|Q9UBQ5|EIF3K_HUMAN	sp|Q9UBQ5|EIF3K_HUMAN	4	4	4		1	4	4	4	3	1	3	2	1	1	3	1	3	2	1	1	3	1	3	2	1	1	21.1	21.1	21.1	25.059	218	218	0	11.998	By MS/MS	By MS/MS	By MS/MS	By MS/MS	By MS/MS	By MS/MS	14.7	5	17.9	11.5	5	5	87915000	19482000
sp|Q9UBQ6|EXTL2_HUMAN	sp|Q9UBQ6|EXTL2_HUMAN	6	6	6		1	6	6	6	5	4	4	1	0	1	5	4	4	1	0	1	5	4	4	1	0	1	21.5	21.5	21.5	37.465	330	330	0	16.051	By MS/MS	By MS/MS	By MS/MS	By MS/MS		By MS/MS	15.8	17.3	17.3	3.3	0	3.3	209130000	82117000
sp|Q9UBR2|CATZ_HUMAN	sp|Q9UBR2|CATZ_HUMAN	12	12	12		1	12	12	12	9	11	12	12	11	10	9	11	12	12	11	10	9	11	12	12	11	10	44.2	44.2	44.2	33.868	303	303	0	115.23	By MS/MS	By MS/MS	By MS/MS	By MS/MS	By MS/MS	By MS/MS	30.7	38.6	44.2	44.2	38.6	37.6	4610500000	774400000
sp|Q9UBT2|SAE2_HUMAN	sp|Q9UBT2|SAE2_HUMAN	8	8	8		1	8	8	8	7	5	7	6	5	6	7	5	7	6	5	6	7	5	7	6	5	6	13.4	13.4	13.4	71.223	640	640	0	37.893	By MS/MS	By MS/MS	By MS/MS	By MS/MS	By MS/MS	By MS/MS	11.1	7.7	11.1	9.5	8.4	10.8	897080000	172240000
sp|Q9UBW8|CSN7A_HUMAN	sp|Q9UBW8|CSN7A_HUMAN	1	1	1		1	1	1	1	0	0	0	1	0	0	0	0	0	1	0	0	0	0	0	1	0	0	4.4	4.4	4.4	30.276	275	275	0	4.6658				By MS/MS			0	0	0	4.4	0	0	0	0
sp|Q9UBX1|CATF_HUMAN	sp|Q9UBX1|CATF_HUMAN	9	9	9		1	9	9	9	4	3	5	9	7	8	4	3	5	9	7	8	4	3	5	9	7	8	21.5	21.5	21.5	53.365	484	484	0	36.866	By MS/MS	By MS/MS	By MS/MS	By MS/MS	By MS/MS	By MS/MS	10.5	7.2	13.2	21.5	14.9	19.6	528750000	22984000
sp|Q9UBX5|FBLN5_HUMAN	sp|Q9UBX5|FBLN5_HUMAN	4	4	4		1	4	4	4	0	0	0	3	3	2	0	0	0	3	3	2	0	0	0	3	3	2	8.5	8.5	8.5	50.18	448	448	0	9.5258				By MS/MS	By MS/MS	By MS/MS	0	0	0	6.9	6.7	5.1	165140000	0
sp|Q9UEE9|CFDP1_HUMAN	sp|Q9UEE9|CFDP1_HUMAN	2	2	2		1	2	2	2	1	0	2	1	0	1	1	0	2	1	0	1	1	0	2	1	0	1	8.4	8.4	8.4	33.592	299	299	0	6.6929	By MS/MS		By MS/MS	By MS/MS		By MS/MS	3.3	0	8.4	3.3	0	3.3	37333000	10871000
sp|Q9UH65|SWP70_HUMAN	sp|Q9UH65|SWP70_HUMAN	3	3	3		1	3	3	3	0	0	0	2	0	1	0	0	0	2	0	1	0	0	0	2	0	1	4.3	4.3	4.3	68.997	585	585	0	17.959				By MS/MS		By MS/MS	0	0	0	2.6	0	1.7	30922000	0
sp|Q9UHB6|LIMA1_HUMAN	sp|Q9UHB6|LIMA1_HUMAN	1	1	1		1	1	1	1	0	0	0	0	1	1	0	0	0	0	1	1	0	0	0	0	1	1	1.4	1.4	1.4	85.225	759	759	0	6.0134					By MS/MS	By MS/MS	0	0	0	0	1.4	1.4	11653000	0
sp|Q9UHD1|CHRD1_HUMAN	sp|Q9UHD1|CHRD1_HUMAN	6	6	6		1	6	6	6	2	2	4	3	3	3	2	2	4	3	3	3	2	2	4	3	3	3	23.5	23.5	23.5	37.489	332	332	0	21.042	By MS/MS	By MS/MS	By MS/MS	By MS/MS	By MS/MS	By MS/MS	6.9	9.3	16.6	11.7	9.3	13.9	200030000	50486000
sp|Q9UHD8|SEPT9_HUMAN	sp|Q9UHD8|SEPT9_HUMAN	9	9	9		1	9	9	9	3	1	4	7	2	5	3	1	4	7	2	5	3	1	4	7	2	5	15.2	15.2	15.2	65.401	586	586	0	20.262	By MS/MS	By MS/MS	By MS/MS	By MS/MS	By MS/MS	By MS/MS	4.4	1.7	7.5	10.9	4.1	10.2	210550000	37488000
sp|Q9UHD9|UBQL2_HUMAN	sp|Q9UHD9|UBQL2_HUMAN	3	1	1		1	3	1	1	3	3	2	3	3	3	1	1	0	1	1	1	1	1	0	1	1	1	6.4	2.4	2.4	65.695	624	624	0.0057143	2.885	By MS/MS	By matching	By matching	By matching	By matching	By matching	6.4	6.4	4	6.4	6.4	6.4	66083000	14071000
sp|Q9UHG2|PCS1N_HUMAN;sp|Q9NPY3|C1QR1_HUMAN	sp|Q9UHG2|PCS1N_HUMAN	8;1	8;1	8;1		2	8	8	8	6	6	7	6	7	6	6	6	7	6	7	6	6	6	7	6	7	6	40	40	40	27.372	260	260;652	0	150.12	By MS/MS	By MS/MS	By MS/MS	By MS/MS	By MS/MS	By MS/MS	29.2	29.2	37.3	26.5	31.9	29.2	3799300000	785490000
sp|Q9UHL4|DPP2_HUMAN	sp|Q9UHL4|DPP2_HUMAN	8	8	8		1	8	8	8	0	0	0	4	5	6	0	0	0	4	5	6	0	0	0	4	5	6	21.5	21.5	21.5	54.341	492	492	0	39.005				By MS/MS	By MS/MS	By MS/MS	0	0	0	12	13.6	15	349620000	0
sp|Q9UHV9|PFD2_HUMAN	sp|Q9UHV9|PFD2_HUMAN	5	5	5		1	5	5	5	3	3	4	5	5	5	3	3	4	5	5	5	3	3	4	5	5	5	39	39	39	16.648	154	154	0	42.825	By MS/MS	By MS/MS	By MS/MS	By MS/MS	By MS/MS	By MS/MS	26.6	24	33.8	39	39	39	923690000	75868000
sp|Q9UHX1|PUF60_HUMAN	sp|Q9UHX1|PUF60_HUMAN	6	6	6		1	6	6	6	2	1	3	3	3	1	2	1	3	3	3	1	2	1	3	3	3	1	13.6	13.6	13.6	59.875	559	559	0	34.563	By MS/MS	By MS/MS	By MS/MS	By MS/MS	By MS/MS	By MS/MS	3	1.6	9.5	6.8	7	3.9	65315000	15972000
sp|Q9UI30|TR112_HUMAN	sp|Q9UI30|TR112_HUMAN	2	2	2		1	2	2	2	0	1	1	1	2	0	0	1	1	1	2	0	0	1	1	1	2	0	21.6	21.6	21.6	14.199	125	125	0	7.2379		By MS/MS	By MS/MS	By matching	By MS/MS		0	11.2	11.2	10.4	21.6	0	17451000	0
sp|Q9UII2|ATIF1_HUMAN	sp|Q9UII2|ATIF1_HUMAN	5	5	5		1	5	5	5	3	2	3	4	3	3	3	2	3	4	3	3	3	2	3	4	3	3	26.4	26.4	26.4	12.249	106	106	0	35.913	By MS/MS	By MS/MS	By MS/MS	By MS/MS	By MS/MS	By MS/MS	26.4	17.9	26.4	17.9	26.4	17.9	3026800000	316230000
sp|Q9UJJ9|GNPTG_HUMAN	sp|Q9UJJ9|GNPTG_HUMAN	3	3	3		1	3	3	3	1	0	0	1	0	2	1	0	0	1	0	2	1	0	0	1	0	2	12.1	12.1	12.1	33.973	305	305	0	7.0614	By MS/MS			By matching		By MS/MS	2.3	0	0	3.3	0	9.8	19988000	0
sp|Q9UJU6|DBNL_HUMAN	sp|Q9UJU6|DBNL_HUMAN	3	3	3		1	3	3	3	0	0	1	2	0	1	0	0	1	2	0	1	0	0	1	2	0	1	6.7	6.7	6.7	48.207	430	430	0	5.9399			By MS/MS	By MS/MS		By MS/MS	0	0	2.6	4.2	0	2.6	0	0
sp|Q9UK22|FBX2_HUMAN	sp|Q9UK22|FBX2_HUMAN	3	3	3		1	3	3	3	2	0	1	2	3	3	2	0	1	2	3	3	2	0	1	2	3	3	13.2	13.2	13.2	33.327	296	296	0	12.464	By MS/MS		By matching	By matching	By MS/MS	By MS/MS	9.1	0	4.1	9.1	13.2	13.2	87214000	8475600
sp|Q9UK55|ZPI_HUMAN	sp|Q9UK55|ZPI_HUMAN	4	4	4		1	4	4	4	4	3	3	0	2	2	4	3	3	0	2	2	4	3	3	0	2	2	10.6	10.6	10.6	50.706	444	444	0	16.118	By MS/MS	By MS/MS	By MS/MS		By MS/MS	By MS/MS	10.6	7.9	8.8	0	6.3	5.4	108190000	29010000
sp|Q9UK76|JUPI1_HUMAN	sp|Q9UK76|JUPI1_HUMAN	3	3	3		1	3	3	3	2	1	1	2	1	2	2	1	1	2	1	2	2	1	1	2	1	2	37.7	37.7	37.7	16.014	154	154	0	21.85	By MS/MS	By MS/MS	By MS/MS	By MS/MS	By MS/MS	By MS/MS	21.4	9.7	11.7	26	9.7	27.9	149160000	59685000
sp|Q9UKA9|PTBP2_HUMAN	sp|Q9UKA9|PTBP2_HUMAN	1	1	1		1	1	1	1	0	0	1	0	0	1	0	0	1	0	0	1	0	0	1	0	0	1	3.8	3.8	3.8	57.49	531	531	0.0039241	3.1555			By MS/MS			By MS/MS	0	0	3.8	0	0	3.8	3616100	0
sp|Q9UKD2|MRT4_HUMAN	sp|Q9UKD2|MRT4_HUMAN	2	2	2		1	2	2	2	0	0	1	1	0	0	0	0	1	1	0	0	0	0	1	1	0	0	8.4	8.4	8.4	27.56	239	239	0.0057107	2.8825			By MS/MS	By MS/MS			0	0	4.2	4.2	0	0	0	0
sp|Q9UKK9|NUDT5_HUMAN	sp|Q9UKK9|NUDT5_HUMAN	5	5	5		1	5	5	5	1	1	1	3	4	3	1	1	1	3	4	3	1	1	1	3	4	3	28.8	28.8	28.8	24.327	219	219	0	20.893	By MS/MS	By MS/MS	By MS/MS	By MS/MS	By MS/MS	By MS/MS	4.1	4.1	6.8	16	21.9	16	148730000	20304000
sp|Q9UKM9|RALY_HUMAN	sp|Q9UKM9|RALY_HUMAN	4	4	4		1	4	4	4	4	4	4	4	4	4	4	4	4	4	4	4	4	4	4	4	4	4	10.8	10.8	10.8	32.463	306	306	0	22.315	By MS/MS	By MS/MS	By MS/MS	By MS/MS	By MS/MS	By MS/MS	10.8	10.8	10.8	10.8	10.8	10.8	736920000	197810000
sp|Q9UKV3|ACINU_HUMAN	sp|Q9UKV3|ACINU_HUMAN	6	6	6		1	6	6	6	3	4	3	3	3	3	3	4	3	3	3	3	3	4	3	3	3	3	4.8	4.8	4.8	151.86	1341	1341	0	16.836	By MS/MS	By MS/MS	By MS/MS	By MS/MS	By MS/MS	By MS/MS	2.8	3.3	2.8	2.5	2.6	2.6	193630000	10852000
sp|Q9UKY7|CDV3_HUMAN	sp|Q9UKY7|CDV3_HUMAN	3	3	3		1	3	3	3	2	2	3	2	2	2	2	2	3	2	2	2	2	2	3	2	2	2	15.1	15.1	15.1	27.335	258	258	0	21.76	By MS/MS	By MS/MS	By MS/MS	By MS/MS	By MS/MS	By MS/MS	6.2	6.2	15.1	6.2	6.2	6.2	337360000	44601000
sp|Q9UKZ9|PCOC2_HUMAN	sp|Q9UKZ9|PCOC2_HUMAN	5	5	5		1	5	5	5	2	2	4	2	4	3	2	2	4	2	4	3	2	2	4	2	4	3	11.3	11.3	11.3	45.716	415	415	0	12.186	By MS/MS	By MS/MS	By MS/MS	By MS/MS	By MS/MS	By MS/MS	3.4	3.4	8.7	4.3	7.7	6	110130000	33079000
sp|Q9UL46|PSME2_HUMAN	sp|Q9UL46|PSME2_HUMAN	6	6	6		1	6	6	6	3	4	4	5	5	3	3	4	4	5	5	3	3	4	4	5	5	3	22.6	22.6	22.6	27.401	239	239	0	16.585	By MS/MS	By MS/MS	By MS/MS	By MS/MS	By MS/MS	By MS/MS	11.7	14.2	14.2	19.7	19.2	11.3	1390800000	29931000
sp|Q9ULF5|S39AA_HUMAN	sp|Q9ULF5|S39AA_HUMAN	6	6	6		1	6	6	6	5	4	3	5	4	3	5	4	3	5	4	3	5	4	3	5	4	3	7.8	7.8	7.8	94.131	831	831	0	24.895	By MS/MS	By MS/MS	By MS/MS	By MS/MS	By MS/MS	By MS/MS	5.9	5.2	3.2	5.9	4.2	3.2	963940000	226160000
sp|Q9ULI3|HEG1_HUMAN	sp|Q9ULI3|HEG1_HUMAN	2	2	2		1	2	2	2	0	2	0	0	0	0	0	2	0	0	0	0	0	2	0	0	0	0	1.5	1.5	1.5	147.46	1381	1381	0	5.3584		By MS/MS					0	1.5	0	0	0	0	0	0
sp|Q9ULV4|COR1C_HUMAN;sp|Q6QEF8|CORO6_HUMAN	sp|Q9ULV4|COR1C_HUMAN	7;1	7;1	7;1		2	7	7	7	5	2	2	5	3	4	5	2	2	5	3	4	5	2	2	5	3	4	15.4	15.4	15.4	53.248	474	474;472	0	15.459	By MS/MS	By MS/MS	By MS/MS	By MS/MS	By MS/MS	By MS/MS	10.8	4	3.8	10.3	6.3	9.5	248830000	60260000
sp|Q9UMR5|PPT2_HUMAN	sp|Q9UMR5|PPT2_HUMAN	2	2	2		1	2	2	2	0	1	1	1	1	2	0	1	1	1	1	2	0	1	1	1	1	2	7.3	7.3	7.3	34.225	302	302	0	12.899		By MS/MS	By matching	By MS/MS	By MS/MS	By MS/MS	0	2.6	2.6	2.6	2.6	7.3	29006000	0
sp|Q9UMS4|PRP19_HUMAN	sp|Q9UMS4|PRP19_HUMAN	5	5	5		1	5	5	5	2	3	5	3	3	5	2	3	5	3	3	5	2	3	5	3	3	5	14.3	14.3	14.3	55.18	504	504	0	23.523	By matching	By MS/MS	By MS/MS	By MS/MS	By MS/MS	By MS/MS	4.8	6.3	14.3	6.3	6.3	14.3	307870000	34543000
sp|Q9UMX0|UBQL1_HUMAN;sp|Q9NRR5|UBQL4_HUMAN	sp|Q9UMX0|UBQL1_HUMAN	7;3	7;3	5;2		2	7	7	5	4	4	6	6	6	7	4	4	6	6	6	7	2	2	4	4	4	5	14.8	14.8	10.5	62.518	589	589;601	0	64.904	By MS/MS	By MS/MS	By MS/MS	By MS/MS	By MS/MS	By MS/MS	8.1	8	10.9	10.9	10.9	14.8	855460000	71640000
sp|Q9UMX5|NENF_HUMAN	sp|Q9UMX5|NENF_HUMAN	2	2	2		1	2	2	2	1	0	0	2	2	1	1	0	0	2	2	1	1	0	0	2	2	1	11	11	11	18.856	172	172	0	5.3885	By MS/MS			By MS/MS	By MS/MS	By MS/MS	5.2	0	0	11	11	5.2	74231000	9951100
sp|Q9UMY4|SNX12_HUMAN	sp|Q9UMY4|SNX12_HUMAN	5	5	4		1	5	5	4	4	3	3	3	3	5	4	3	3	3	3	5	3	2	2	2	2	4	27.2	27.2	22.8	18.884	162	162	0	11.252	By MS/MS	By MS/MS	By MS/MS	By MS/MS	By MS/MS	By MS/MS	21	14.2	14.2	14.2	14.2	27.2	372400000	88270000
sp|Q9UN86|G3BP2_HUMAN	sp|Q9UN86|G3BP2_HUMAN	3	2	2		1	3	2	2	2	2	2	3	3	3	1	1	1	2	2	2	1	1	1	2	2	2	7.1	4.6	4.6	54.12	482	482	0	13.745	By MS/MS	By matching	By MS/MS	By MS/MS	By MS/MS	By MS/MS	5.2	4.4	4.4	7.1	7.1	7.1	262410000	33112000
sp|Q9UNF0|PACN2_HUMAN	sp|Q9UNF0|PACN2_HUMAN	4	4	4		1	4	4	4	2	1	2	1	2	1	2	1	2	1	2	1	2	1	2	1	2	1	9.1	9.1	9.1	55.738	486	486	0	12.337	By MS/MS	By MS/MS	By MS/MS	By matching	By MS/MS	By MS/MS	4.7	2.1	4.7	2.5	4.7	2.5	76210000	29438000
sp|Q9UNH7|SNX6_HUMAN	sp|Q9UNH7|SNX6_HUMAN	1	1	1		1	1	1	1	1	1	1	1	1	1	1	1	1	1	1	1	1	1	1	1	1	1	2.7	2.7	2.7	46.648	406	406	0.0057034	2.8685	By matching	By MS/MS	By MS/MS	By matching	By MS/MS	By MS/MS	2.7	2.7	2.7	2.7	2.7	2.7	28956000	5483700
sp|Q9UNM6|PSD13_HUMAN	sp|Q9UNM6|PSD13_HUMAN	3	3	3		1	3	3	3	2	1	1	2	2	2	2	1	1	2	2	2	2	1	1	2	2	2	8	8	8	42.945	376	376	0	8.3539	By MS/MS	By MS/MS	By MS/MS	By MS/MS	By MS/MS	By MS/MS	5.6	3.2	3.2	5.6	5.6	5.6	43200000	7382900
sp|Q9UNN8|EPCR_HUMAN	sp|Q9UNN8|EPCR_HUMAN	1	1	1		1	1	1	1	0	0	0	1	1	1	0	0	0	1	1	1	0	0	0	1	1	1	3.8	3.8	3.8	26.671	238	238	0.0056926	2.8579				By MS/MS	By MS/MS	By MS/MS	0	0	0	3.8	3.8	3.8	14804000	0
sp|Q9UNP9|PPIE_HUMAN	sp|Q9UNP9|PPIE_HUMAN	2	2	2		1	2	2	2	2	1	2	1	0	0	2	1	2	1	0	0	2	1	2	1	0	0	7	7	7	33.43	301	301	0	5.8637	By MS/MS	By MS/MS	By MS/MS	By MS/MS			7	3.7	7	3.7	0	0	14118000	14118000
sp|Q9UNS2|CSN3_HUMAN	sp|Q9UNS2|CSN3_HUMAN	1	1	1		1	1	1	1	1	1	1	1	1	1	1	1	1	1	1	1	1	1	1	1	1	1	2.8	2.8	2.8	47.873	423	423	0	9.5714	By MS/MS	By MS/MS	By MS/MS	By MS/MS	By MS/MS	By MS/MS	2.8	2.8	2.8	2.8	2.8	2.8	24029000	4319300
sp|Q9UNW1|MINP1_HUMAN	sp|Q9UNW1|MINP1_HUMAN	10	10	10		1	10	10	10	9	6	7	6	3	7	9	6	7	6	3	7	9	6	7	6	3	7	23.4	23.4	23.4	55.051	487	487	0	42.051	By MS/MS	By MS/MS	By MS/MS	By MS/MS	By MS/MS	By MS/MS	19.7	14	17.7	13.1	8.2	16.2	513620000	126030000
sp|Q9UNZ2|NSF1C_HUMAN	sp|Q9UNZ2|NSF1C_HUMAN	12	12	12		1	12	12	12	7	6	7	9	8	7	7	6	7	9	8	7	7	6	7	9	8	7	35.4	35.4	35.4	40.572	370	370	0	80.927	By MS/MS	By MS/MS	By MS/MS	By MS/MS	By MS/MS	By MS/MS	20.3	19.2	22.4	29.2	25.1	23	860650000	195000000
sp|Q9UPN3|MACF1_HUMAN	sp|Q9UPN3|MACF1_HUMAN	2	2	2		1	2	2	2	1	0	1	1	0	0	1	0	1	1	0	0	1	0	1	1	0	0	0.3	0.3	0.3	838.3	7388	7388	0.0032808	3.2041	By MS/MS		By MS/MS	By MS/MS			0.1	0	0.1	0.2	0	0	64841000	13063000
sp|Q9UQ35|SRRM2_HUMAN	sp|Q9UQ35|SRRM2_HUMAN	5	5	5		1	5	5	5	1	0	0	4	1	2	1	0	0	4	1	2	1	0	0	4	1	2	2.1	2.1	2.1	299.61	2752	2752	0	12.134	By MS/MS			By MS/MS	By MS/MS	By MS/MS	0.4	0	0	1.8	0.7	1.1	47368000	0
sp|Q9UQ80|PA2G4_HUMAN	sp|Q9UQ80|PA2G4_HUMAN	18	18	18		1	18	18	18	15	11	16	15	13	14	15	11	16	15	13	14	15	11	16	15	13	14	41.6	41.6	41.6	43.786	394	394	0	80.93	By MS/MS	By MS/MS	By MS/MS	By MS/MS	By MS/MS	By MS/MS	35.5	25.9	36.5	33.8	33.5	34.5	2462700000	576740000
sp|Q9Y224|RTRAF_HUMAN	sp|Q9Y224|RTRAF_HUMAN	1	1	1		1	1	1	1	1	1	1	1	1	1	1	1	1	1	1	1	1	1	1	1	1	1	4.1	4.1	4.1	28.068	244	244	0.0051118	2.9263	By MS/MS	By MS/MS	By MS/MS	By MS/MS	By MS/MS	By MS/MS	4.1	4.1	4.1	4.1	4.1	4.1	45628000	10369000
sp|Q9Y230|RUVB2_HUMAN	sp|Q9Y230|RUVB2_HUMAN	6	6	6		1	6	6	6	2	2	3	4	2	3	2	2	3	4	2	3	2	2	3	4	2	3	14	14	14	51.156	463	463	0	18.834	By MS/MS	By MS/MS	By MS/MS	By MS/MS	By MS/MS	By MS/MS	4.8	4.1	8.2	8.2	3.9	7.6	57971000	0
sp|Q9Y237|PIN4_HUMAN	sp|Q9Y237|PIN4_HUMAN	2	2	2		1	2	2	2	1	2	1	0	0	0	1	2	1	0	0	0	1	2	1	0	0	0	16	16	16	13.81	131	131	0	4.6368	By MS/MS	By MS/MS	By MS/MS				5.3	16	5.3	0	0	0	32360000	32360000
sp|Q9Y262|EIF3L_HUMAN	sp|Q9Y262|EIF3L_HUMAN	4	4	4		1	4	4	4	3	1	2	1	1	1	3	1	2	1	1	1	3	1	2	1	1	1	7.1	7.1	7.1	66.726	564	564	0	9.98	By MS/MS	By MS/MS	By MS/MS	By MS/MS	By MS/MS	By MS/MS	4.3	1.2	4.1	1.4	1.2	1.2	16156000	0
sp|Q9Y265|RUVB1_HUMAN	sp|Q9Y265|RUVB1_HUMAN	7	7	7		1	7	7	7	4	3	2	4	4	5	4	3	2	4	4	5	4	3	2	4	4	5	20.4	20.4	20.4	50.227	456	456	0	18.848	By MS/MS	By MS/MS	By matching	By MS/MS	By MS/MS	By MS/MS	11.4	6.4	4.8	10.5	9.4	16.2	146870000	31762000
sp|Q9Y266|NUDC_HUMAN	sp|Q9Y266|NUDC_HUMAN	8	8	8		1	8	8	8	6	5	6	4	6	7	6	5	6	4	6	7	6	5	6	4	6	7	25.7	25.7	25.7	38.242	331	331	0	28.299	By MS/MS	By MS/MS	By MS/MS	By MS/MS	By MS/MS	By MS/MS	21.1	17.8	19.9	14.8	19	23.6	1563500000	388220000
sp|Q9Y281|COF2_HUMAN	sp|Q9Y281|COF2_HUMAN	13	8	8		1	13	8	8	8	6	8	11	11	10	4	2	4	7	6	5	4	2	4	7	6	5	68.7	45.8	45.8	18.736	166	166	0	38.753	By MS/MS	By MS/MS	By MS/MS	By MS/MS	By MS/MS	By MS/MS	51.2	34.3	54.8	68.1	56.6	62	790870000	86070000
sp|Q9Y285|SYFA_HUMAN	sp|Q9Y285|SYFA_HUMAN	2	2	2		1	2	2	2	1	2	2	1	1	1	1	2	2	1	1	1	1	2	2	1	1	1	5.3	5.3	5.3	57.563	508	508	0	17.502	By MS/MS	By MS/MS	By MS/MS	By MS/MS	By MS/MS	By MS/MS	2.8	5.3	5.3	2.8	2.8	2.8	98540000	7404300
sp|Q9Y295|DRG1_HUMAN	sp|Q9Y295|DRG1_HUMAN	1	1	1		1	1	1	1	0	1	1	0	0	0	0	1	1	0	0	0	0	1	1	0	0	0	3.8	3.8	3.8	40.542	367	367	0	4.6427		By MS/MS	By MS/MS				0	3.8	3.8	0	0	0	6139400	0
sp|Q9Y2B0|CNPY2_HUMAN	sp|Q9Y2B0|CNPY2_HUMAN	8	8	8		1	8	8	8	2	2	3	4	6	6	2	2	3	4	6	6	2	2	3	4	6	6	54.9	54.9	54.9	20.652	182	182	0	53.788	By MS/MS	By MS/MS	By MS/MS	By MS/MS	By MS/MS	By MS/MS	18.1	9.3	18.1	27.5	36.3	45.6	122890000	1213600
sp|Q9Y2G5|OFUT2_HUMAN	sp|Q9Y2G5|OFUT2_HUMAN	6	6	6		1	6	6	6	4	1	2	0	0	0	4	1	2	0	0	0	4	1	2	0	0	0	12.8	12.8	12.8	49.975	429	429	0	13.279	By MS/MS	By MS/MS	By MS/MS				7.7	2.8	5.1	0	0	0	21859000	21859000
sp|Q9Y2S6|TMA7_HUMAN	sp|Q9Y2S6|TMA7_HUMAN	2	2	2		1	2	2	2	1	1	1	2	1	1	1	1	1	2	1	1	1	1	1	2	1	1	15.6	15.6	15.6	7.0662	64	64	0	5.4847	By matching	By matching	By matching	By MS/MS	By MS/MS	By MS/MS	14.1	14.1	14.1	15.6	14.1	14.1	259100000	56181000
sp|Q9Y2T3|GUAD_HUMAN	sp|Q9Y2T3|GUAD_HUMAN	4	4	4		1	4	4	4	0	0	0	1	4	3	0	0	0	1	4	3	0	0	0	1	4	3	10.8	10.8	10.8	51.002	454	454	0	26.991				By matching	By MS/MS	By MS/MS	0	0	0	1.8	10.8	8.4	107110000	0
sp|Q9Y2V2|CHSP1_HUMAN	sp|Q9Y2V2|CHSP1_HUMAN	2	2	2		1	2	2	2	2	1	1	2	1	2	2	1	1	2	1	2	2	1	1	2	1	2	12.9	12.9	12.9	15.892	147	147	0.0007148	4.5694	By MS/MS	By MS/MS	By MS/MS	By MS/MS	By MS/MS	By MS/MS	12.9	7.5	7.5	12.9	7.5	12.9	250090000	67760000
sp|Q9Y2W1|TR150_HUMAN	sp|Q9Y2W1|TR150_HUMAN	6	6	6		1	6	6	6	2	0	1	1	1	4	2	0	1	1	1	4	2	0	1	1	1	4	5.4	5.4	5.4	108.66	955	955	0	27.079	By MS/MS		By MS/MS	By MS/MS	By MS/MS	By MS/MS	1.9	0	1.5	0.9	1.5	4.2	6042100	0
sp|Q9Y2W2|WBP11_HUMAN	sp|Q9Y2W2|WBP11_HUMAN	3	3	3		1	3	3	3	2	0	1	1	2	1	2	0	1	1	2	1	2	0	1	1	2	1	5	5	5	69.997	641	641	0	5.9967	By MS/MS		By MS/MS	By MS/MS	By MS/MS	By MS/MS	3.3	0	1.7	1.6	3.4	1.7	26243000	0
sp|Q9Y383|LC7L2_HUMAN;sp|Q9NQ29|LUC7L_HUMAN	sp|Q9Y383|LC7L2_HUMAN	3;1	3;1	3;1		2	3	3	3	1	0	1	1	0	1	1	0	1	1	0	1	1	0	1	1	0	1	8.7	8.7	8.7	46.513	392	392;371	0	6.313	By MS/MS		By MS/MS	By MS/MS		By MS/MS	4.1	0	2.6	2	0	4.1	0	0
sp|Q9Y3A5|SBDS_HUMAN	sp|Q9Y3A5|SBDS_HUMAN	4	4	4		1	4	4	4	3	2	1	3	1	1	3	2	1	3	1	1	3	2	1	3	1	1	14.8	14.8	14.8	28.763	250	250	0	9.2672	By MS/MS	By MS/MS	By MS/MS	By MS/MS	By matching	By MS/MS	11.2	7.6	4	11.2	4	3.6	78127000	12099000
sp|Q9Y3B4|SF3B6_HUMAN	sp|Q9Y3B4|SF3B6_HUMAN	3	3	3		1	3	3	3	1	1	2	3	2	1	1	1	2	3	2	1	1	1	2	3	2	1	27.2	27.2	27.2	14.585	125	125	0	8.0533	By matching	By MS/MS	By MS/MS	By MS/MS	By MS/MS	By MS/MS	9.6	9.6	20.8	27.2	20.8	9.6	74606000	11239000
sp|Q9Y3B8|ORN_HUMAN	sp|Q9Y3B8|ORN_HUMAN	1	1	1		1	1	1	1	0	0	1	0	1	0	0	0	1	0	1	0	0	0	1	0	1	0	7.6	7.6	7.6	26.832	237	237	0.0081403	2.7032			By matching		By MS/MS		0	0	7.6	0	7.6	0	3825400	0
sp|Q9Y3C1|NOP16_HUMAN	sp|Q9Y3C1|NOP16_HUMAN	2	2	2		1	2	2	2	1	1	1	2	1	1	1	1	1	2	1	1	1	1	1	2	1	1	10.1	10.1	10.1	21.188	178	178	0	4.9315	By MS/MS	By MS/MS	By MS/MS	By MS/MS	By MS/MS	By MS/MS	3.9	3.9	3.9	10.1	3.9	3.9	62613000	0
sp|Q9Y3C6|PPIL1_HUMAN	sp|Q9Y3C6|PPIL1_HUMAN	3	3	3		1	3	3	3	0	1	3	1	3	2	0	1	3	1	3	2	0	1	3	1	3	2	16.9	16.9	16.9	18.237	166	166	0	6.0393		By MS/MS	By MS/MS	By MS/MS	By MS/MS	By MS/MS	0	4.2	16.9	4.2	16.9	10.2	49228000	0
sp|Q9Y3C8|UFC1_HUMAN	sp|Q9Y3C8|UFC1_HUMAN	3	3	3		1	3	3	3	3	2	1	3	1	1	3	2	1	3	1	1	3	2	1	3	1	1	16.2	16.2	16.2	19.458	167	167	0	9.6538	By MS/MS	By MS/MS	By MS/MS	By MS/MS	By MS/MS	By MS/MS	16.2	10.2	5.4	16.2	5.4	5.4	159080000	39520000
sp|Q9Y3F4|STRAP_HUMAN	sp|Q9Y3F4|STRAP_HUMAN	3	3	3		1	3	3	3	2	2	2	3	3	3	2	2	2	3	3	3	2	2	2	3	3	3	10.3	10.3	10.3	38.438	350	350	0	9.2851	By MS/MS	By MS/MS	By MS/MS	By MS/MS	By MS/MS	By MS/MS	6.9	6.9	6.9	10.3	10.3	10.3	128780000	12377000
sp|Q9Y3I0|RTCB_HUMAN	sp|Q9Y3I0|RTCB_HUMAN	2	2	2		1	2	2	2	2	0	0	0	0	0	2	0	0	0	0	0	2	0	0	0	0	0	4.4	4.4	4.4	55.21	505	505	0	7.3602	By MS/MS						4.4	0	0	0	0	0	0	0
sp|Q9Y3U8|RL36_HUMAN	sp|Q9Y3U8|RL36_HUMAN	5	5	5		1	5	5	5	4	4	4	5	3	3	4	4	4	5	3	3	4	4	4	5	3	3	30.5	30.5	30.5	12.254	105	105	0	17.234	By MS/MS	By MS/MS	By MS/MS	By MS/MS	By MS/MS	By MS/MS	30.5	30.5	30.5	30.5	21.9	21.9	768980000	122410000
sp|Q9Y490|TLN1_HUMAN	sp|Q9Y490|TLN1_HUMAN	43	43	35		1	43	43	35	30	22	31	18	16	21	30	22	31	18	16	21	24	19	26	13	13	18	21.6	21.6	18.3	269.76	2541	2541	0	259.98	By MS/MS	By MS/MS	By MS/MS	By MS/MS	By MS/MS	By MS/MS	14.1	11.9	15.8	9.4	8.5	12	1574400000	455090000
sp|Q9Y4C4|MFHA1_HUMAN	sp|Q9Y4C4|MFHA1_HUMAN	1	1	1		1	1	1	1	1	1	0	1	0	0	1	1	0	1	0	0	1	1	0	1	0	0	1.1	1.1	1.1	116.95	1052	1052	0.00875	2.6672	By MS/MS	By MS/MS		By MS/MS			1.1	1.1	0	1.1	0	0	0	0
sp|Q9Y4I1|MYO5A_HUMAN	sp|Q9Y4I1|MYO5A_HUMAN	1	1	1		1	1	1	1	1	0	0	0	0	0	1	0	0	0	0	0	1	0	0	0	0	0	0.4	0.4	0.4	215.4	1855	1855	1	-2	By MS/MS						0.4	0	0	0	0	0	0	0
sp|Q9Y4K0|LOXL2_HUMAN	sp|Q9Y4K0|LOXL2_HUMAN	4	4	4		1	4	4	4	0	0	0	3	2	2	0	0	0	3	2	2	0	0	0	3	2	2	8	8	8	86.724	774	774	0	10.406				By MS/MS	By MS/MS	By MS/MS	0	0	0	5.4	4.1	4.1	26202000	0
sp|Q9Y4L1|HYOU1_HUMAN;sp|Q9BXT5|TEX15_HUMAN	sp|Q9Y4L1|HYOU1_HUMAN	26;1	26;1	26;1		2	26	26	26	21	20	20	16	17	16	21	20	20	16	17	16	21	20	20	16	17	16	28.9	28.9	28.9	111.33	999	999;2789	0	105.89	By MS/MS	By MS/MS	By MS/MS	By MS/MS	By MS/MS	By MS/MS	23.7	23	24.4	18.7	20.9	19.4	3548900000	812370000
sp|Q9Y4Y9|LSM5_HUMAN	sp|Q9Y4Y9|LSM5_HUMAN	1	1	1		1	1	1	1	0	1	0	0	1	1	0	1	0	0	1	1	0	1	0	0	1	1	20.9	20.9	20.9	9.9374	91	91	0	5.6453		By MS/MS			By MS/MS	By MS/MS	0	20.9	0	0	20.9	20.9	28513000	0
sp|Q9Y4Z0|LSM4_HUMAN	sp|Q9Y4Z0|LSM4_HUMAN	1	1	1		1	1	1	1	0	0	1	1	1	0	0	0	1	1	1	0	0	0	1	1	1	0	8.6	8.6	8.6	15.35	139	139	0.00067797	3.5724			By MS/MS	By MS/MS	By matching		0	0	8.6	8.6	8.6	0	38328000	0
sp|Q9Y570|PPME1_HUMAN	sp|Q9Y570|PPME1_HUMAN	4	4	4		1	4	4	4	3	3	3	2	1	2	3	3	3	2	1	2	3	3	3	2	1	2	9.8	9.8	9.8	42.315	386	386	0	15.829	By MS/MS	By MS/MS	By MS/MS	By MS/MS	By MS/MS	By MS/MS	7	8	8	6.2	2.8	5.2	47191000	2628100
sp|Q9Y5B8|NDK7_HUMAN	sp|Q9Y5B8|NDK7_HUMAN	1	1	1		1	1	1	1	0	1	0	0	0	0	0	1	0	0	0	0	0	1	0	0	0	0	1.9	1.9	1.9	42.491	376	376	1	-2		By MS/MS					0	1.9	0	0	0	0	0	0
sp|Q9Y5B9|SP16H_HUMAN	sp|Q9Y5B9|SP16H_HUMAN	7	7	7		1	7	7	7	3	3	4	2	2	2	3	3	4	2	2	2	3	3	4	2	2	2	7.2	7.2	7.2	119.91	1047	1047	0	18.942	By MS/MS	By MS/MS	By MS/MS	By MS/MS	By MS/MS	By MS/MS	2.8	2.8	4.9	2	2.1	2.2	145700000	51020000
sp|Q9Y5K5|UCHL5_HUMAN	sp|Q9Y5K5|UCHL5_HUMAN	2	2	2		1	2	2	2	1	0	0	1	1	0	1	0	0	1	1	0	1	0	0	1	1	0	5.8	5.8	5.8	37.606	329	329	0.00070572	4.2256	By MS/MS			By MS/MS	By MS/MS		3.3	0	0	2.4	2.4	0	0	0
sp|Q9Y5L4|TIM13_HUMAN	sp|Q9Y5L4|TIM13_HUMAN	2	2	2		1	2	2	2	1	2	2	1	2	2	1	2	2	1	2	2	1	2	2	1	2	2	26.3	26.3	26.3	10.5	95	95	0	7.363	By MS/MS	By MS/MS	By MS/MS	By MS/MS	By MS/MS	By MS/MS	14.7	26.3	26.3	14.7	26.3	26.3	60914000	6846300
sp|Q9Y5S9|RBM8A_HUMAN	sp|Q9Y5S9|RBM8A_HUMAN	3	3	3		1	3	3	3	2	1	2	3	2	2	2	1	2	3	2	2	2	1	2	3	2	2	16.7	16.7	16.7	19.889	174	174	0	9.6582	By MS/MS	By MS/MS	By MS/MS	By MS/MS	By MS/MS	By MS/MS	10.3	5.2	10.3	16.7	11.5	10.3	297500000	23371000
sp|Q9Y5W5|WIF1_HUMAN	sp|Q9Y5W5|WIF1_HUMAN	10	10	10		1	10	10	10	5	9	8	3	2	4	5	9	8	3	2	4	5	9	8	3	2	4	32.2	32.2	32.2	41.527	379	379	0	90.885	By MS/MS	By MS/MS	By MS/MS	By MS/MS	By MS/MS	By MS/MS	16.1	29	24	9.5	6.9	14.2	1455600000	633790000
sp|Q9Y5Z4|HEBP2_HUMAN	sp|Q9Y5Z4|HEBP2_HUMAN	1	1	1		1	1	1	1	0	0	1	0	0	0	0	0	1	0	0	0	0	0	1	0	0	0	6.3	6.3	6.3	22.875	205	205	0.0081352	2.6946			By MS/MS				0	0	6.3	0	0	0	0	0
sp|Q9Y617|SERC_HUMAN	sp|Q9Y617|SERC_HUMAN	14	14	14		1	14	14	14	11	12	12	11	10	11	11	12	12	11	10	11	11	12	12	11	10	11	44.6	44.6	44.6	40.422	370	370	0	56.114	By MS/MS	By MS/MS	By MS/MS	By MS/MS	By MS/MS	By MS/MS	31.6	35.9	39.5	33.5	30.8	33.5	1749200000	451880000
sp|Q9Y624|JAM1_HUMAN	sp|Q9Y624|JAM1_HUMAN	2	2	2		1	2	2	2	1	1	2	1	0	1	1	1	2	1	0	1	1	1	2	1	0	1	7.7	7.7	7.7	32.583	299	299	0	5.5179	By matching	By MS/MS	By MS/MS	By matching		By matching	3.7	3.7	7.7	3.7	0	3.7	58168000	9625500
sp|Q9Y646|CBPQ_HUMAN	sp|Q9Y646|CBPQ_HUMAN	3	3	3		1	3	3	3	2	2	2	0	1	2	2	2	2	0	1	2	2	2	2	0	1	2	5.7	5.7	5.7	51.887	472	472	0	10.801	By MS/MS	By MS/MS	By MS/MS		By MS/MS	By MS/MS	4.2	3.4	3.8	0	1.9	4.2	37557000	9872700
sp|Q9Y678|COPG1_HUMAN;sp|Q9UBF2|COPG2_HUMAN	sp|Q9Y678|COPG1_HUMAN	7;2	7;2	7;2		2	7	7	7	4	3	5	2	2	4	4	3	5	2	2	4	4	3	5	2	2	4	11.4	11.4	11.4	97.717	874	874;871	0	29.217	By MS/MS	By MS/MS	By MS/MS	By MS/MS	By MS/MS	By MS/MS	6.3	4.8	8.2	3.7	2.9	7.1	55610000	7148300
sp|Q9Y696|CLIC4_HUMAN	sp|Q9Y696|CLIC4_HUMAN	4	4	4		1	4	4	4	2	2	0	3	4	4	2	2	0	3	4	4	2	2	0	3	4	4	20.2	20.2	20.2	28.772	253	253	0	39.327	By MS/MS	By MS/MS		By MS/MS	By MS/MS	By MS/MS	7.5	11.9	0	13	20.2	20.2	137500000	30634000
sp|Q9Y6N7|ROBO1_HUMAN;sp|Q9HCK4|ROBO2_HUMAN	sp|Q9Y6N7|ROBO1_HUMAN	21;1	21;1	21;1		2	21	21	21	15	17	18	8	6	10	15	17	18	8	6	10	15	17	18	8	6	10	16	16	16	180.93	1651	1651;1378	0	179.64	By MS/MS	By MS/MS	By MS/MS	By MS/MS	By MS/MS	By MS/MS	10.5	13.2	13.7	6.4	4.5	7.4	2383400000	789210000
sp|Q9Y6Q6|TNR11_HUMAN	sp|Q9Y6Q6|TNR11_HUMAN	1	1	1		1	1	1	1	0	0	1	0	0	0	0	0	1	0	0	0	0	0	1	0	0	0	3.4	3.4	3.4	66.033	616	616	0.0020027	3.4154			By MS/MS				0	0	3.4	0	0	0	3142500	0
sp|Q9Y6W5|WASF2_HUMAN	sp|Q9Y6W5|WASF2_HUMAN	2	2	2		1	2	2	2	2	2	1	2	2	2	2	2	1	2	2	2	2	2	1	2	2	2	4.2	4.2	4.2	54.283	498	498	0	6.7172	By MS/MS	By MS/MS	By MS/MS	By MS/MS	By MS/MS	By MS/MS	4.2	4.2	2.6	4.2	4.2	4.2	18578000	0
[truncated: 30 more columns]

## Sheet: Sample Processing Protocol
Before harvesting secreted proteins, cells were cultured in serum starvation condition for 24 hours. Collected the media and filtered with 0.22µm filter (Millipore) to ensure removal of any dead cells. Thereafter samples were transferred to an Amicon Ultra-4 3K molecular weight cutoff centrifugal filter (Millipore), spun down until the remaining liquid is up to minimum volume. Transferred the rem…

## Sheet: Parameters for search
Parameter	Value
Version	1.5.8.5
User name	Administrator
Machine name	WIN-HDLA41A9K64
Date of writing	12/20/2021 20:53:25
Fixed modifications	Carbamidomethyl (C)
Include contaminants	TRUE
PSM FDR	0.01
Protein FDR	0.01
Site FDR	0.01
Use Normalized Ratios For Occupancy	TRUE
Min. peptide Length	7
Min. score for unmodified peptides	0
Min. score for modified peptides	40
Min. delta score for unmodified peptides	0
Min. delta score for modified peptides	6
Min. unique peptides	0
Min. razor peptides	1
Min. peptides	1
Use only unmodified peptides and	TRUE
Modifications included in protein quantification	Oxidation (M);Acetyl (Protein N-term)
Peptides used for protein quantification	Razor
Discard unmodified counterpart peptides	TRUE
Label min. ratio count	2
Use delta score	FALSE
iBAQ	FALSE
iBAQ log fit	FALSE
Match between runs	TRUE
Matching time window [min]	0.7
Alignment time window [min]	20
Find dependent peptides	FALSE
Fasta file	D:\WT\WT-database\uniprot-filtered-organism__Homo sapiens (Human) [9606]_ AND review_canonical.fasta
Decoy mode	revert
Include contaminants	TRUE
Advanced ratios	TRUE
Fixed andromeda index folder
Temporary folder
Combined folder location
Second peptides	TRUE
Stabilize large LFQ ratios	TRUE
Separate LFQ in parameter groups	FALSE
Require MS/MS for LFQ comparisons	TRUE
Calculate peak properties	FALSE
Main search max. combinations	200
Advanced site intensities	TRUE
Write msScans table	TRUE
Write msmsScans table	TRUE
Write ms3Scans table	TRUE
Write allPeptides table	TRUE
Write mzRange table	TRUE
Max. peptide mass [Da]	4600
Min. peptide length for unspecific search	8
Max. peptide length for unspecific search	25
Razor protein FDR	TRUE
Disable MD5	FALSE
Max mods in site table	3
Match unidentified features	FALSE
MS/MS tol. (FTMS)	20 ppm
Top MS/MS peaks per Da interval. (FTMS)	12
Da interval. (FTMS)	100
MS/MS deisotoping (FTMS)	TRUE
MS/MS deisotoping tolerance (FTMS)	7
MS/MS deisotoping tolerance unit (FTMS)	ppm
MS/MS higher charges (FTMS)	TRUE
MS/MS water loss (FTMS)	TRUE
MS/MS ammonia loss (FTMS)	TRUE
MS/MS dependent losses (FTMS)	TRUE
MS/MS recalibration (FTMS)	FALSE
MS/MS tol. (ITMS)	0.5 Da
Top MS/MS peaks per Da interval. (ITMS)	8
Da interval. (ITMS)	100
MS/MS deisotoping (ITMS)	FALSE
MS/MS deisotoping tolerance (ITMS)	0.15
MS/MS deisotoping tolerance unit (ITMS)	Da
MS/MS higher charges (ITMS)	TRUE
MS/MS water loss (ITMS)	TRUE
MS/MS ammonia loss (ITMS)	TRUE
MS/MS dependent losses (ITMS)	TRUE
MS/MS recalibration (ITMS)	FALSE
MS/MS tol. (TOF)	40 ppm
Top MS/MS peaks per Da interval. (TOF)	10
Da interval. (TOF)	100
MS/MS deisotoping (TOF)	TRUE
MS/MS deisotoping tolerance (TOF)	0.01
MS/MS deisotoping tolerance unit (TOF)	Da
MS/MS higher charges (TOF)	TRUE
MS/MS water loss (TOF)	TRUE
MS/MS ammonia loss (TOF)	TRUE
MS/MS dependent losses (TOF)	TRUE
MS/MS recalibration (TOF)	FALSE
MS/MS tol. (Unknown)	0.5 Da
Top MS/MS peaks per Da interval. (Unknown)	8
Da interval. (Unknown)	100
MS/MS deisotoping (Unknown)	FALSE
MS/MS deisotoping tolerance (Unknown)	0.15
MS/MS deisotoping tolerance unit (Unknown)	Da
MS/MS higher charges (Unknown)	TRUE
MS/MS water loss (Unknown)	TRUE
MS/MS ammonia loss (Unknown)	TRUE
MS/MS dependent losses (Unknown)	TRUE
MS/MS recalibration (Unknown)	FALSE
Site tables	Oxidation (M)Sites.txt
