# Supplementary material for: Secreted protease PRSS35 suppresses hepatocellular carcinoma by disabling CXCL2-mediated neutrophil extracellular traps
Source: Nat Commun. 2023 Mar 18;14:1513. doi: 10.1038/s41467-023-37227-z (PMC10024721; doi:10.1038/s41467-023-37227-z)
Supplement: Supplementary file 6 — Supplementary Data 3 [file 41467_2023_37227_MOESM6_ESM.xlsx]

## Sheet: Proteins
Checked	Master	Accession	Description	Coverage [%]	# Peptides	# PSMs	# Unique Peptides	# Protein Groups	# AAs	MW [kDa]	calc. pI	Score Sequest HT: Sequest HT	# Peptides (by Search Engine): Sequest HT
FALSE	Master Protein	Q8N3Z0	Inactive serine protease 35 OS=Homo sapiens OX=9606 GN=PRSS35 PE=1 SV=2	23	9	68	9	1	413	47.1	9.69	74.52	9
	Checked	Confidence	Sequence	Modifications	# Protein Groups	# Proteins	# PSMs	Master Protein Accessions	# Missed Cleavages	Theo. MH+ [Da]	Confidence (by Search Engine): Sequest HT	XCorr (by Search Engine): Sequest HT
	FALSE	High	ADQLVYR		1	1	2	Q8N3Z0	0	864.457	High	1.69
		Checked	Confidence	Identifying Node	PSM Ambiguity	Annotated Sequence	Modifications	# Protein Groups	# Proteins	Master Protein Accessions	Protein Accessions	# Missed Cleavages	Charge	DeltaScore	DeltaCn	Rank	Search Engine Rank	m/z [Da]	MH+ [Da]	Theo. MH+ [Da]	DeltaM [ppm]	Deltam/z [Da]	Activation Type	MS Order	Isolation Interference [%]	Ion Inject Time [ms]	RT [min]	First Scan	Spectrum File	File ID	XCorr
		FALSE	High	Sequest HT (A2)	Unambiguous	ADQLVYR		1	1	Q8N3Z0	Q8N3Z0	0	2	1	0	1	1	432.736	864.464	864.457	7.4	0.0032	HCD (High Energy Collision Dissociation)	MS2	78.6596	50	14.9618	4255	WT_CH3_1_20190125.raw	F1	1.69
		FALSE	High	Sequest HT (A2)	Unambiguous	ADQLVYR		1	1	Q8N3Z0	Q8N3Z0	0	2	1	0	1	1	432.736	864.465	864.457	8.46	0.00366	HCD (High Energy Collision Dissociation)	MS2	37.7459	50	14.6234	4157	WT_CH3_1_20190125.raw	F1	1.46
	FALSE	High	DYNVAVR		1	1	3	Q8N3Z0	0	836.426	High	1.63
		Checked	Confidence	Identifying Node	PSM Ambiguity	Annotated Sequence	Modifications	# Protein Groups	# Proteins	Master Protein Accessions	Protein Accessions	# Missed Cleavages	Charge	DeltaScore	DeltaCn	Rank	Search Engine Rank	m/z [Da]	MH+ [Da]	Theo. MH+ [Da]	DeltaM [ppm]	Deltam/z [Da]	Activation Type	MS Order	Isolation Interference [%]	Ion Inject Time [ms]	RT [min]	First Scan	Spectrum File	File ID	XCorr
		FALSE	High	Sequest HT (A2)	Unambiguous	DYNVAVR		1	1	Q8N3Z0	Q8N3Z0	0	2	1	0	1	1	418.719	836.431	836.426	6.25	0.00261	HCD (High Energy Collision Dissociation)	MS2	53.0234	50	16.1958	4684	WT_CH3_1_20190125.raw	F1	1.63
		FALSE	High	Sequest HT (A2)	Unambiguous	DYNVAVR		1	1	Q8N3Z0	Q8N3Z0	0	2	1	0	1	1	418.719	836.43	836.426	5.08	0.00213	HCD (High Energy Collision Dissociation)	MS2	71.8161	50	14.8136	4077	WT_CH3_4_20190125.raw	F4	1.14
		FALSE	High	Sequest HT (A2)	Unambiguous	DYNVAVR		1	1	Q8N3Z0	Q8N3Z0	0	2	1	0	1	1	418.72	836.432	836.426	7.57	0.00316	HCD (High Energy Collision Dissociation)	MS2	78.2264	50	15.0603	4149	WT_CH3_5_20190125.raw	F5	1.13
	FALSE	High	FLTNFPFSTAVK		1	1	7	Q8N3Z0	0	1371.73	High	2.69
		Checked	Confidence	Identifying Node	PSM Ambiguity	Annotated Sequence	Modifications	# Protein Groups	# Proteins	Master Protein Accessions	Protein Accessions	# Missed Cleavages	Charge	DeltaScore	DeltaCn	Rank	Search Engine Rank	m/z [Da]	MH+ [Da]	Theo. MH+ [Da]	DeltaM [ppm]	Deltam/z [Da]	Activation Type	MS Order	Isolation Interference [%]	Ion Inject Time [ms]	RT [min]	First Scan	Spectrum File	File ID	XCorr
		FALSE	High	Sequest HT (A2)	Unambiguous	FLTNFPFSTAVK		1	1	Q8N3Z0	Q8N3Z0	0	2	1	0	1	1	686.373	1371.74	1371.73	6.26	0.0043	HCD (High Energy Collision Dissociation)	MS2	12.0768	50	61.1192	22706	WT_CH3_2_20190125.raw	F2	2.69
		FALSE	High	Sequest HT (A2)	Unambiguous	FLTNFPFSTAVK		1	1	Q8N3Z0	Q8N3Z0	0	2	1	0	1	1	686.374	1371.74	1371.73	6.62	0.00454	HCD (High Energy Collision Dissociation)	MS2	17.5833	50	60.7832	22595	WT_CH3_2_20190125.raw	F2	2.62
		FALSE	High	Sequest HT (A2)	Unambiguous	FLTNFPFSTAVK		1	1	Q8N3Z0	Q8N3Z0	0	2	1	0	1	1	686.374	1371.74	1371.73	7.69	0.00527	HCD (High Energy Collision Dissociation)	MS2	28.0833	50	60.5372	20144	WT_CH3_3_20190125.raw	F3	2.37
		FALSE	High	Sequest HT (A2)	Unambiguous	FLTNFPFSTAVK		1	1	Q8N3Z0	Q8N3Z0	0	2	1	0	1	1	686.374	1371.74	1371.73	6.71	0.0046	HCD (High Energy Collision Dissociation)	MS2	28.3573	50	62.0272	20026	WT_CH3_1_20190125.raw	F1	2.07
		FALSE	High	Sequest HT (A2)	Unambiguous	FLTNFPFSTAVK		1	1	Q8N3Z0	Q8N3Z0	0	2	1	0	1	1	686.374	1371.74	1371.73	7.51	0.00515	HCD (High Energy Collision Dissociation)	MS2	30.3701	50	61.6883	19922	WT_CH3_1_20190125.raw	F1	2.01
		FALSE	High	Sequest HT (A2)	Unambiguous	FLTNFPFSTAVK		1	1	Q8N3Z0	Q8N3Z0	0	2	1	0	1	1	686.373	1371.74	1371.73	6.35	0.00436	HCD (High Energy Collision Dissociation)	MS2	26.4711	50	61.4576	22818	WT_CH3_2_20190125.raw	F2	1.75
		FALSE	High	Sequest HT (A2)	Unambiguous	FLTNFPFSTAVK		1	1	Q8N3Z0	Q8N3Z0	0	2	1	0	1	1	686.374	1371.74	1371.73	7.24	0.00497	HCD (High Energy Collision Dissociation)	MS2	39.4274	50	60.4423	22481	WT_CH3_2_20190125.raw	F2	1.19
	FALSE	High	FSILDK		1	1	8	Q8N3Z0	0	722.408	High	1.61
		Checked	Confidence	Identifying Node	PSM Ambiguity	Annotated Sequence	Modifications	# Protein Groups	# Proteins	Master Protein Accessions	Protein Accessions	# Missed Cleavages	Charge	DeltaScore	DeltaCn	Rank	Search Engine Rank	m/z [Da]	MH+ [Da]	Theo. MH+ [Da]	DeltaM [ppm]	Deltam/z [Da]	Activation Type	MS Order	Isolation Interference [%]	Ion Inject Time [ms]	RT [min]	First Scan	Spectrum File	File ID	XCorr
		FALSE	High	Sequest HT (A2)	Unambiguous	FSILDK		1	1	Q8N3Z0	Q8N3Z0	0	2	1	0	1	1	361.709	722.411	722.408	3.88	0.0014	HCD (High Energy Collision Dissociation)	MS2	39.9088	50	25.379	8707	WT_CH3_2_20190125.raw	F2	1.61
		FALSE	High	Sequest HT (A2)	Unambiguous	FSILDK		1	1	Q8N3Z0	Q8N3Z0	0	2	1	0	1	1	361.71	722.413	722.408	5.82	0.0021	HCD (High Energy Collision Dissociation)	MS2	34.896	50	25.0397	8596	WT_CH3_2_20190125.raw	F2	1.38
		FALSE	High	Sequest HT (A2)	Unambiguous	FSILDK		1	1	Q8N3Z0	Q8N3Z0	0	2	1	0	1	1	361.709	722.412	722.408	4.47	0.00161	HCD (High Energy Collision Dissociation)	MS2	17.3255	50	24.7326	7696	WT_CH3_5_20190125.raw	F5	1.23
		FALSE	High	Sequest HT (A2)	Unambiguous	FSILDK		1	1	Q8N3Z0	Q8N3Z0	0	2	1	0	1	1	361.709	722.412	722.408	4.64	0.00168	HCD (High Energy Collision Dissociation)	MS2	21.089	50	25.0345	7529	WT_CH3_4_20190125.raw	F4	1.08
		FALSE	High	Sequest HT (A2)	Unambiguous	FSILDK		1	1	Q8N3Z0	Q8N3Z0	0	2	1	0	1	1	361.71	722.413	722.408	6.33	0.00229	HCD (High Energy Collision Dissociation)	MS2	7.56688	50	26.1151	8198	WT_CH3_1_20190125.raw	F1	1.06
		FALSE	High	Sequest HT (A2)	Unambiguous	FSILDK		1	1	Q8N3Z0	Q8N3Z0	0	2	1	0	1	1	361.71	722.413	722.408	6.24	0.00226	HCD (High Energy Collision Dissociation)	MS2	54.2832	50	24.714	7436	WT_CH3_3_20190125.raw	F3	1.06
		FALSE	High	Sequest HT (A2)	Unambiguous	FSILDK		1	1	Q8N3Z0	Q8N3Z0	0	2	1	0	1	1	361.709	722.412	722.408	4.72	0.00171	HCD (High Energy Collision Dissociation)	MS2	16.6706	50	25.1216	7800	WT_CH3_5_20190125.raw	F5	1.03
		FALSE	High	Sequest HT (A2)	Unambiguous	FSILDK		1	1	Q8N3Z0	Q8N3Z0	0	2	1	0	1	1	361.71	722.413	722.408	6.08	0.00219	HCD (High Energy Collision Dissociation)	MS2	50.1176	50	25.77	8074	WT_CH3_1_20190125.raw	F1	0.93
	FALSE	High	IIAVYSGHQWVDVHGVQK		1	1	1	Q8N3Z0	0	2036.07	High	0.47
		Checked	Confidence	Identifying Node	PSM Ambiguity	Annotated Sequence	Modifications	# Protein Groups	# Proteins	Master Protein Accessions	Protein Accessions	# Missed Cleavages	Charge	DeltaScore	DeltaCn	Rank	Search Engine Rank	m/z [Da]	MH+ [Da]	Theo. MH+ [Da]	DeltaM [ppm]	Deltam/z [Da]	Activation Type	MS Order	Isolation Interference [%]	Ion Inject Time [ms]	RT [min]	First Scan	Spectrum File	File ID	XCorr
		FALSE	High	Sequest HT (A2)	Unambiguous	IIAVYSGHQWVDVHGVQK		1	1	Q8N3Z0	Q8N3Z0	0	4	1	0	1	1	509.777	2036.09	2036.07	7.36	0.00375	HCD (High Energy Collision Dissociation)	MS2	46.1	50	26.0789	7899	WT_CH3_4_20190125.raw	F4	0.47
	FALSE	High	MMVNTVCGIECQK	2xCarbamidomethyl [C7; C11]	1	1	1	Q8N3Z0	0	1569.69	High	1.59
		Checked	Confidence	Identifying Node	PSM Ambiguity	Annotated Sequence	Modifications	# Protein Groups	# Proteins	Master Protein Accessions	Protein Accessions	# Missed Cleavages	Charge	DeltaScore	DeltaCn	Rank	Search Engine Rank	m/z [Da]	MH+ [Da]	Theo. MH+ [Da]	DeltaM [ppm]	Deltam/z [Da]	Activation Type	MS Order	Isolation Interference [%]	Ion Inject Time [ms]	RT [min]	First Scan	Spectrum File	File ID	XCorr
		FALSE	High	Sequest HT (A2)	Unambiguous	MMVNTVcGIEcQK	C7(Carbamidomethyl); C11(Carbamidomethyl)	1	1	Q8N3Z0	Q8N3Z0	0	2	1	0	1	1	785.354	1569.7	1569.69	7.73	0.00607	HCD (High Energy Collision Dissociation)	MS2	0	50	30.0665	9532	WT_CH3_5_20190125.raw	F5	1.59
	FALSE	High	TFHLTSPAFEADAK		1	1	25	Q8N3Z0	0	1534.75	High	3.65
		Checked	Confidence	Identifying Node	PSM Ambiguity	Annotated Sequence	Modifications	# Protein Groups	# Proteins	Master Protein Accessions	Protein Accessions	# Missed Cleavages	Charge	DeltaScore	DeltaCn	Rank	Search Engine Rank	m/z [Da]	MH+ [Da]	Theo. MH+ [Da]	DeltaM [ppm]	Deltam/z [Da]	Activation Type	MS Order	Isolation Interference [%]	Ion Inject Time [ms]	RT [min]	First Scan	Spectrum File	File ID	XCorr
		FALSE	High	Sequest HT (A2)	Unambiguous	TFHLTSPAFEADAK		1	1	Q8N3Z0	Q8N3Z0	0	3	1	0	1	1	512.26	1534.76	1534.75	7.24	0.0037	HCD (High Energy Collision Dissociation)	MS2	9.94476	50	35.5742	13109	WT_CH3_2_20190125.raw	F2	3.65
		FALSE	High	Sequest HT (A2)	Unambiguous	TFHLTSPAFEADAK		1	1	Q8N3Z0	Q8N3Z0	0	3	1	0	1	1	512.26	1534.77	1534.75	7.72	0.00395	HCD (High Energy Collision Dissociation)	MS2	0	50	35.3907	11372	WT_CH3_5_20190125.raw	F5	3.11
		FALSE	High	Sequest HT (A2)	Unambiguous	TFHLTSPAFEADAK		1	1	Q8N3Z0	Q8N3Z0	0	3	1	0	1	1	512.26	1534.77	1534.75	7.84	0.00401	HCD (High Energy Collision Dissociation)	MS2	9.02436	50	34.8036	11028	WT_CH3_6_20190125.raw	F6	2.88
		FALSE	High	Sequest HT (A2)	Unambiguous	TFHLTSPAFEADAK		1	1	Q8N3Z0	Q8N3Z0	0	3	1	0	1	1	512.26	1534.77	1534.75	7.6	0.00389	HCD (High Energy Collision Dissociation)	MS2	5.18869	50	35.4025	11235	WT_CH3_3_20190125.raw	F3	2.67
		FALSE	High	Sequest HT (A2)	Unambiguous	TFHLTSPAFEADAK		1	1	Q8N3Z0	Q8N3Z0	0	3	1	0	1	1	512.26	1534.76	1534.75	7	0.00358	HCD (High Energy Collision Dissociation)	MS2	36.207	50	35.0313	11114	WT_CH3_4_20190125.raw	F4	2.6
		FALSE	High	Sequest HT (A2)	Unambiguous	TFHLTSPAFEADAK		1	1	Q8N3Z0	Q8N3Z0	0	3	1	0	1	1	512.26	1534.76	1534.75	6.88	0.00352	HCD (High Energy Collision Dissociation)	MS2	0	50	35.1405	11139	WT_CH3_6_20190125.raw	F6	2.6
		FALSE	High	Sequest HT (A2)	Unambiguous	TFHLTSPAFEADAK		1	1	Q8N3Z0	Q8N3Z0	0	3	1	0	1	1	512.26	1534.76	1534.75	6.88	0.00352	HCD (High Energy Collision Dissociation)	MS2	22.9726	50	36.3873	11795	WT_CH3_1_20190125.raw	F1	2.38
		FALSE	High	Sequest HT (A2)	Unambiguous	TFHLTSPAFEADAK		1	1	Q8N3Z0	Q8N3Z0	0	3	1	0	1	1	512.26	1534.77	1534.75	7.48	0.00383	HCD (High Energy Collision Dissociation)	MS2	1.89205	50	35.0531	11260	WT_CH3_5_20190125.raw	F5	2.35
		FALSE	High	Sequest HT (A2)	Unambiguous	TFHLTSPAFEADAK		1	1	Q8N3Z0	Q8N3Z0	0	3	1	0	1	1	512.26	1534.77	1534.75	8.43	0.00431	HCD (High Energy Collision Dissociation)	MS2	0	50	35.733	11501	WT_CH3_5_20190125.raw	F5	2.28
		FALSE	High	Sequest HT (A2)	Unambiguous	TFHLTSPAFEADAK		1	1	Q8N3Z0	Q8N3Z0	0	3	1	0	1	1	512.259	1534.76	1534.75	5.57	0.00285	HCD (High Energy Collision Dissociation)	MS2	0	50	35.4807	11244	WT_CH3_6_20190125.raw	F6	2.18
		FALSE	High	Sequest HT (A2)	Unambiguous	TFHLTSPAFEADAK		1	1	Q8N3Z0	Q8N3Z0	0	3	1	0	1	1	512.259	1534.76	1534.75	5.09	0.0026	HCD (High Energy Collision Dissociation)	MS2	38.0583	50	35.2325	12952	WT_CH3_2_20190125.raw	F2	1.99
		FALSE	High	Sequest HT (A2)	Unambiguous	TFHLTSPAFEADAK		1	1	Q8N3Z0	Q8N3Z0	0	3	1	0	1	1	512.26	1534.77	1534.75	7.48	0.00383	HCD (High Energy Collision Dissociation)	MS2	31.1424	50	36.7271	11908	WT_CH3_1_20190125.raw	F1	1.92
		FALSE	High	Sequest HT (A2)	Unambiguous	TFHLTSPAFEADAK		1	1	Q8N3Z0	Q8N3Z0	0	3	1	0	1	1	512.261	1534.77	1534.75	9.51	0.00486	HCD (High Energy Collision Dissociation)	MS2	7.22008	50	31.1573	9957	WT_CH3_5_20190125.raw	F5	1.89
		FALSE	High	Sequest HT (A2)	Unambiguous	TFHLTSPAFEADAK		1	1	Q8N3Z0	Q8N3Z0	0	3	1	0	1	1	512.26	1534.77	1534.75	7.84	0.00401	HCD (High Energy Collision Dissociation)	MS2	69.4709	50	36.1782	11722	WT_CH3_1_20190125.raw	F1	1.87
		FALSE	High	Sequest HT (A2)	Unambiguous	TFHLTSPAFEADAK		1	1	Q8N3Z0	Q8N3Z0	0	2	1	0	1	1	767.885	1534.76	1534.75	5.3	0.00407	HCD (High Energy Collision Dissociation)	MS2	0	50	35.3811	11367	WT_CH3_5_20190125.raw	F5	1.73
		FALSE	High	Sequest HT (A2)	Unambiguous	TFHLTSPAFEADAK		1	1	Q8N3Z0	Q8N3Z0	0	3	1	0	1	1	512.259	1534.76	1534.75	6.28	0.00321	HCD (High Energy Collision Dissociation)	MS2	60.3012	50	31.6011	11380	WT_CH3_2_20190125.raw	F2	1.44
		FALSE	High	Sequest HT (A2)	Unambiguous	TFHLTSPAFEADAK		1	1	Q8N3Z0	Q8N3Z0	0	2	1	0	1	1	767.885	1534.76	1534.75	6.49	0.00498	HCD (High Energy Collision Dissociation)	MS2	9.89502	50	35.7248	11497	WT_CH3_5_20190125.raw	F5	1.39
		FALSE	High	Sequest HT (A2)	Unambiguous	TFHLTSPAFEADAK		1	1	Q8N3Z0	Q8N3Z0	0	3	1	0	1	1	512.26	1534.77	1534.75	8.07	0.00413	HCD (High Energy Collision Dissociation)	MS2	14.0681	50	36.0759	11631	WT_CH3_5_20190125.raw	F5	1.35
		FALSE	High	Sequest HT (A2)	Unambiguous	TFHLTSPAFEADAK		1	1	Q8N3Z0	Q8N3Z0	0	2	1	0	1	1	767.884	1534.76	1534.75	5.06	0.00388	HCD (High Energy Collision Dissociation)	MS2	51.3849	50	35.2465	11171	WT_CH3_6_20190125.raw	F6	1.3
		FALSE	High	Sequest HT (A2)	Unambiguous	TFHLTSPAFEADAK		1	1	Q8N3Z0	Q8N3Z0	0	2	1	0	1	1	767.884	1534.76	1534.75	4.82	0.0037	HCD (High Energy Collision Dissociation)	MS2	39.9874	50	36.2932	11761	WT_CH3_1_20190125.raw	F1	1.29
		FALSE	High	Sequest HT (A2)	Unambiguous	TFHLTSPAFEADAK		1	1	Q8N3Z0	Q8N3Z0	0	3	1	0	1	1	512.26	1534.76	1534.75	7	0.00358	HCD (High Energy Collision Dissociation)	MS2	52.973	50	30.7031	9588	WT_CH3_6_20190125.raw	F6	1.13
		FALSE	High	Sequest HT (A2)	Unambiguous	TFHLTSPAFEADAK		1	1	Q8N3Z0	Q8N3Z0	0	2	1	0	1	1	767.885	1534.76	1534.75	5.7	0.00437	HCD (High Energy Collision Dissociation)	MS2	0	50	34.8752	11059	WT_CH3_4_20190125.raw	F4	1.09
		FALSE	High	Sequest HT (A2)	Unambiguous	TFHLTSPAFEADAK		1	1	Q8N3Z0	Q8N3Z0	0	2	1	0	1	1	767.885	1534.76	1534.75	6.25	0.0048	HCD (High Energy Collision Dissociation)	MS2	54.0959	50	36.6352	11876	WT_CH3_1_20190125.raw	F1	1.06
		FALSE	High	Sequest HT (A2)	Unambiguous	TFHLTSPAFEADAK		1	1	Q8N3Z0	Q8N3Z0	0	2	1	0	1	1	767.884	1534.76	1534.75	4.98	0.00382	HCD (High Energy Collision Dissociation)	MS2	59.6645	50	35.3956	11232	WT_CH3_3_20190125.raw	F3	0.99
		FALSE	High	Sequest HT (A2)	Unambiguous	TFHLTSPAFEADAK		1	1	Q8N3Z0	Q8N3Z0	0	3	1	0	1	1	512.259	1534.76	1534.75	6.64	0.0034	HCD (High Energy Collision Dissociation)	MS2	30.2111	50	34.4673	10913	WT_CH3_6_20190125.raw	F6	0.88
	FALSE	High	VKVQDLVLEPTQNITTK		1	1	6	Q8N3Z0	1	1926.09	High	2.33
		Checked	Confidence	Identifying Node	PSM Ambiguity	Annotated Sequence	Modifications	# Protein Groups	# Proteins	Master Protein Accessions	Protein Accessions	# Missed Cleavages	Charge	DeltaScore	DeltaCn	Rank	Search Engine Rank	m/z [Da]	MH+ [Da]	Theo. MH+ [Da]	DeltaM [ppm]	Deltam/z [Da]	Activation Type	MS Order	Isolation Interference [%]	Ion Inject Time [ms]	RT [min]	First Scan	Spectrum File	File ID	XCorr
		FALSE	High	Sequest HT (A2)	Unambiguous	VKVQDLVLEPTQNITTK		1	1	Q8N3Z0	Q8N3Z0	1	3	1	0	1	1	642.706	1926.1	1926.09	6.56	0.00421	HCD (High Energy Collision Dissociation)	MS2	40.6835	50	44.3002	14516	WT_CH3_4_20190125.raw	F4	2.33
		FALSE	High	Sequest HT (A2)	Unambiguous	VKVQDLVLEPTQNITTK		1	1	Q8N3Z0	Q8N3Z0	1	3	1	0	1	1	642.706	1926.1	1926.09	6.27	0.00403	HCD (High Energy Collision Dissociation)	MS2	4.81818	50	43.8119	14357	WT_CH3_5_20190125.raw	F5	2.06
		FALSE	High	Sequest HT (A2)	Unambiguous	VKVQDLVLEPTQNITTK		1	1	Q8N3Z0	Q8N3Z0	1	3	1	0	1	1	642.706	1926.1	1926.09	7.13	0.00458	HCD (High Energy Collision Dissociation)	MS2	6.96396	50	44.6152	16661	WT_CH3_2_20190125.raw	F2	1.95
		FALSE	High	Sequest HT (A2)	Unambiguous	VKVQDLVLEPTQNITTK		1	1	Q8N3Z0	Q8N3Z0	1	3	1	0	1	1	642.706	1926.1	1926.09	6.94	0.00445	HCD (High Energy Collision Dissociation)	MS2	46.6636	50	44.2014	14201	WT_CH3_3_20190125.raw	F3	1.36
		FALSE	High	Sequest HT (A2)	Unambiguous	VKVQDLVLEPTQNITTK		1	1	Q8N3Z0	Q8N3Z0	1	3	1	0	1	1	642.705	1926.1	1926.09	5.8	0.00372	HCD (High Energy Collision Dissociation)	MS2	0	50	44.1504	14472	WT_CH3_5_20190125.raw	F5	1.21
		FALSE	High	Sequest HT (A2)	Unambiguous	VKVQDLVLEPTQNITTK		1	1	Q8N3Z0	Q8N3Z0	1	3	1	0	1	1	642.706	1926.1	1926.09	6.56	0.00421	HCD (High Energy Collision Dissociation)	MS2	47.7803	50	44.5488	14321	WT_CH3_3_20190125.raw	F3	1.18
	FALSE	High	VQDLVLEPTQNITTK		1	1	15	Q8N3Z0	0	1698.93	High	3.19
		Checked	Confidence	Identifying Node	PSM Ambiguity	Annotated Sequence	Modifications	# Protein Groups	# Proteins	Master Protein Accessions	Protein Accessions	# Missed Cleavages	Charge	DeltaScore	DeltaCn	Rank	Search Engine Rank	m/z [Da]	MH+ [Da]	Theo. MH+ [Da]	DeltaM [ppm]	Deltam/z [Da]	Activation Type	MS Order	Isolation Interference [%]	Ion Inject Time [ms]	RT [min]	First Scan	Spectrum File	File ID	XCorr
		FALSE	High	Sequest HT (A2)	Unambiguous	VQDLVLEPTQNITTK		1	1	Q8N3Z0	Q8N3Z0	0	2	1	0	1	1	849.972	1698.94	1698.93	5.64	0.00479	HCD (High Energy Collision Dissociation)	MS2	0	50	40.1879	15033	WT_CH3_2_20190125.raw	F2	3.19
		FALSE	High	Sequest HT (A2)	Unambiguous	VQDLVLEPTQNITTK		1	1	Q8N3Z0	Q8N3Z0	0	2	1	0	1	1	849.973	1698.94	1698.93	6.28	0.00534	HCD (High Energy Collision Dissociation)	MS2	1.8114	50	39.8508	14907	WT_CH3_2_20190125.raw	F2	3.1
		FALSE	High	Sequest HT (A2)	Unambiguous	VQDLVLEPTQNITTK		1	1	Q8N3Z0	Q8N3Z0	0	2	1	0	1	1	849.972	1698.94	1698.93	5.64	0.00479	HCD (High Energy Collision Dissociation)	MS2	0	50	39.7596	12835	WT_CH3_4_20190125.raw	F4	2.93
		FALSE	High	Sequest HT (A2)	Unambiguous	VQDLVLEPTQNITTK		1	1	Q8N3Z0	Q8N3Z0	0	2	1	0	1	1	849.974	1698.94	1698.93	7.5	0.00637	HCD (High Energy Collision Dissociation)	MS2	0	50	39.915	12724	WT_CH3_3_20190125.raw	F3	2.84
		FALSE	High	Sequest HT (A2)	Unambiguous	VQDLVLEPTQNITTK		1	1	Q8N3Z0	Q8N3Z0	0	2	1	0	1	1	849.971	1698.93	1698.93	4.13	0.00351	HCD (High Energy Collision Dissociation)	MS2	0	50	39.6605	12928	WT_CH3_5_20190125.raw	F5	2.71
		FALSE	High	Sequest HT (A2)	Unambiguous	VQDLVLEPTQNITTK		1	1	Q8N3Z0	Q8N3Z0	0	2	1	0	1	1	849.972	1698.94	1698.93	5.35	0.00454	HCD (High Energy Collision Dissociation)	MS2	0	50	40.4025	13101	WT_CH3_1_20190125.raw	F1	2.46
		FALSE	High	Sequest HT (A2)	Unambiguous	VQDLVLEPTQNITTK		1	1	Q8N3Z0	Q8N3Z0	0	2	1	0	1	1	849.972	1698.94	1698.93	5.06	0.0043	HCD (High Energy Collision Dissociation)	MS2	0	50	40.1013	12961	WT_CH3_4_20190125.raw	F4	2.31
		FALSE	High	Sequest HT (A2)	Unambiguous	VQDLVLEPTQNITTK		1	1	Q8N3Z0	Q8N3Z0	0	2	1	0	1	1	849.972	1698.94	1698.93	5.78	0.00491	HCD (High Energy Collision Dissociation)	MS2	0	50	40.7427	13207	WT_CH3_1_20190125.raw	F1	2.13
		FALSE	High	Sequest HT (A2)	Unambiguous	VQDLVLEPTQNITTK		1	1	Q8N3Z0	Q8N3Z0	0	2	1	0	1	1	849.974	1698.94	1698.93	7.93	0.00674	HCD (High Energy Collision Dissociation)	MS2	0	50	40.1922	13091	WT_CH3_5_20190125.raw	F5	1.61
		FALSE	High	Sequest HT (A2)	Unambiguous	VQDLVLEPTQNITTK		1	1	Q8N3Z0	Q8N3Z0	0	3	1	0	1	1	566.984	1698.94	1698.93	6.45	0.00365	HCD (High Energy Collision Dissociation)	MS2	83.6298	50	39.9562	14949	WT_CH3_2_20190125.raw	F2	1.39
		FALSE	High	Sequest HT (A2)	Unambiguous	VQDLVLEPTQNITTK		1	1	Q8N3Z0	Q8N3Z0	0	2	1	0	1	1	849.973	1698.94	1698.93	6.43	0.00546	HCD (High Energy Collision Dissociation)	MS2	19.9194	50	39.5074	14766	WT_CH3_2_20190125.raw	F2	1.39
		FALSE	High	Sequest HT (A2)	Unambiguous	VQDLVLEPTQNITTK		1	1	Q8N3Z0	Q8N3Z0	0	2	1	0	1	1	849.975	1698.94	1698.93	8.94	0.00759	HCD (High Energy Collision Dissociation)	MS2	0	50	40.2538	12842	WT_CH3_3_20190125.raw	F3	1.23
		FALSE	High	Sequest HT (A2)	Unambiguous	VQDLVLEPTQNITTK		1	1	Q8N3Z0	Q8N3Z0	0	2	1	0	1	1	849.973	1698.94	1698.93	6.43	0.00546	HCD (High Energy Collision Dissociation)	MS2	11.0934	50	40.5278	15160	WT_CH3_2_20190125.raw	F2	1.14
		FALSE	High	Sequest HT (A2)	Unambiguous	VQDLVLEPTQNITTK		1	1	Q8N3Z0	Q8N3Z0	0	2	1	0	1	1	849.973	1698.94	1698.93	6.71	0.0057	HCD (High Energy Collision Dissociation)	MS2	0	50	39.7801	12727	WT_CH3_6_20190125.raw	F6	0.99
		FALSE	High	Sequest HT (A2)	Unambiguous	VQDLVLEPTQNITTK		1	1	Q8N3Z0	Q8N3Z0	0	3	1	0	1	1	566.985	1698.94	1698.93	8.5	0.00481	HCD (High Energy Collision Dissociation)	MS2	64.0397	50	32.1732	11648	WT_CH3_2_20190125.raw	F2	0.84
