# Supplementary material for: Secreted protease PRSS35 suppresses hepatocellular carcinoma by disabling CXCL2-mediated neutrophil extracellular traps
Source: Nat Commun. 2023 Mar 18;14:1513. doi: 10.1038/s41467-023-37227-z (PMC10024721; doi:10.1038/s41467-023-37227-z)
Supplement: Supplementary file 8 — Source Data [file 41467_2023_37227_MOESM8_ESM.xlsx]

## Sheet: Figure 1a
Figure 1a
	Gene Name	Log2-Foldchange	Negative-log10(P-value)
	EXTL2	-3.43253	1.75938
	GPC3	-3.23852	1.21543
	RELN	-2.76254	2.15449
	CO5	-2.61775	1.75754
	CXCL5	-2.51536	1.47614
	CRTAP	-2.48593	0.950448
	CBPN	-2.44882	1.47976
	TGFB2	-2.42813	1.06842
	APOC1	-2.4023	1.26261
	UXS1	-2.31712	1.00319
	CCL20	-2.28711	1.02357
	FA12	-2.16982	2.07448
	IL18	-2.1304	0.691168
	CMGA	-2.12133	1.23255
	SAMP	-2.06967	0.833979
	LYSC	-1.95782	1.7799
	IBPL1	-1.8365	1.81283
	ATRN	-1.8084	1.10464
	WIF1	-1.80688	0.776301
	FUCO2	-1.7668	1.17449
	STC2	-1.69022	1.31568
	ITIH2	-1.61348	1.55473
	APOB	-1.61058	1.31337
	SIL1	-1.6049	1.19567
	FST	-1.59251	2.12559
	ZPI	-1.59052	0.809518
	ADA17	-1.58458	2.38252
	CERU	-1.57152	1.89874
	RNAS4	-1.50093	0.415951
	PLOD3	-1.49976	0.623444
	NRP1	-1.44808	0.857175
	EPHA7	-1.43891	1.30442
	FA10	-1.43338	0.72442
	APOM	-1.41793	0.901172
	THRB	-1.41617	2.23324
	CATL2	-1.40295	1.72274
	EDN1	-1.3762	0.584309
	CCN2	-1.35635	1.51394
	FA5	-1.33503	0.822548
	FINC	-1.33234	1.90124
	JAM1	-1.30773	0.714903
	NID1	-1.30756	1.52688
	A2GL	-1.29956	1.87795
	ANGT	-1.29861	1.30744
	IL1AP	-1.29299	1.35917
	TFR1	-1.29242	1.27884
	SDC4	-1.29131	1.67525
	INHBB	-1.29098	0.732082
	COCH	-1.28604	2.8166
	HABP2	-1.26162	0.986292
	SGCE	-1.26008	1.44767
	MAT2B	-1.25495	0.671018
	CXL16	-1.24026	1.7278
	FURIN	-1.22629	0.74079
	SEM4B	-1.17058	0.841323
	MINP1	-1.15466	2.74744
	IL8	-1.15267	1.47243
	CBPE	-1.14293	1.44447
	PPT1	-1.13422	1.20925
	LTBP3	-1.12293	0.39892
	PPIB	-1.10428	1.47363
	CWC27	-1.10274	0.364053
	A2MG	-1.10269	1.37624
	FAM3C	-1.08654	1.36598
	APLP2	-1.06471	1.10353
	BGH3	-1.05345	1.62085
	NEUT	-1.03841	1.59411
	CSF1	-1.03773	0.546059
	TRFE	-1.03332	1.92756
	DNJC3	-1.01968	0.910902
	SYK	-1.01213	0.960207
	CBG	-1.00003	1.21635
	AGRIN	-0.997457	1.54193
	SAA4	-0.996927	0.702451
	MK	-0.928888	1.61689
	TGFB1	-0.91474	1.61926
	CXCL3	-0.908762	0.992546
	GLHA	-0.905804	1.18448
	RET4	-0.886355	0.657192
	PROS	-0.876793	1.15422
	ANGI	-0.872783	0.423467
	GROA	-0.842859	1.75317
	ASM3A	-0.81717	0.637379
	QSOX2	-0.767934	1.15379
	P3H1	-0.765156	0.556701
	MYDGF	-0.764518	1.47191
	A1AG1	-0.74318	0.968739
	FIBA	-0.715846	1.24038
	AMBP	-0.705507	1.54316
	IBP1	-0.693856	1.57822
	PEDF	-0.693476	0.896691
	RNT2	-0.674803	1.08077
	IC1	-0.665673	1.69307
	HEP2	-0.656997	1.16135
	GDF15	-0.630888	1.34436
	GARS	-0.625408	1.02182
	IBP3	-0.608487	0.267015
	MIF	-0.597394	0.556322
	RCN3	-0.574843	0.503207
	A1AT	-0.574108	1.18128
	TGON2	-0.551611	0.374019
	APOA2	-0.538705	1.37336
	APOE	-0.537083	2.35642
	SPESP	-0.532644	2.18085
	FETA	-0.490911	1.01278
	TFPI1	-0.489145	0.825031
	A2AP	-0.486433	1.45793
	SE6L2	-0.477597	0.189488
	TWSG1	-0.455244	0.52497
	PVR	-0.441349	0.513868
	GGH	-0.436999	0.644396
	VASN	-0.436393	1.00283
	CO3	-0.406374	0.911233
	ERP44	-0.403659	0.0609892
	CD320	-0.346432	0.734166
	APOH	-0.320573	1.57423
	CALU	-0.245558	0.334788
	A4	-0.244019	1.6943
	TOR1B	-0.233721	0.35204
	A1AG2	-0.223444	0.969088
	HS90B	-0.220545	0.695998
	CRIM1	-0.210366	0.194137
	CCN1	-0.205419	0.802376
	FABP5	-0.198385	0.224485
	ADA10	-0.195771	0.297466
	PCS1N	-0.191274	0.652866
	ADAM9	-0.189715	0.144132
	PPIA	-0.182011	0.668091
	BIP	-0.143237	1.39477
	QSOX1	-0.140793	0.475726
	TXD12	-0.115507	0.110374
	PDIA6	-0.0869502	0.109636
	APOA1	-0.0756329	0.330406
	GLU2B	-0.0197328	0.0867294
	BAP31	-0.00731823	0.00665418
	ANXA2	0.0601871	0.0520596
	YBOX1	0.116069	0.383875
	IBP7	0.131081	0.673771
	VAPB	0.135632	0.0369106
	ENPL	0.176912	1.22685
	COPA	0.190813	0.139936
	FETUA	0.194921	0.263218
	ISG15	0.247505	0.318134
	PDC6I	0.291432	0.401988
	NUCB2	0.29948	0.91739
	PCOC2	0.304302	0.361516
	HMGB1	0.312572	1.08192
	CATL1	0.32487	0.724028
	BTD	0.327042	0.410121
	NUDT9	0.338435	0.461491
	ROA2	0.34912	2.57621
	HTRA1	0.35069	0.400045
	CALR	0.391693	2.18515
	SFPQ	0.395967	1.61206
	PPIL1	0.437886	0.0688207
	PDIA1	0.466229	3.09267
	KNG1	0.530404	0.143389
	LAMC1	0.547388	1.54125
	VWA1	0.57902	0.241624
	G6PI	0.614941	0.628004
	CYTC	0.684173	1.67866
	VTNC	0.719488	1.9656
	HDGR2	0.725096	0.374019
	APOC3	0.751574	1.22662
	ERP29	0.810185	2.64314
	NPC2	0.814599	1.5371
	SUMF2	0.818298	0.730821
	HMGB2	1.08192	1.01109
	DAG1	1.10449	2.16428
	B2MG	1.16641	1.62166
	PDXL2	1.17348	1.16916
	NUCB1	1.26442	1.75716
	LTBP1	1.31397	1.76634
	CHSTE	1.3334	0.246335
	C1QBP	1.36861	1.35103
	HMCN2	1.40631	0.469463
	PGBM	1.42864	1.50954
	GILT	1.42907	1.23418
	BMP1	1.46169	0.658562
	CNPY2	1.46263	0.789968
	TPP1	1.49465	3.24806
	IBP4	1.49682	2.08867
	GALT2	1.57318	2.50824
	1433S	1.66391	1.21206
	CLUS	1.70297	2.08132
	HDGF	1.96814	1.27608
	CADH2	1.97924	1.30464
	BASI	2.01123	1.06036
	ACBP	2.06233	3.05519
	NNRE	2.06538	0.786173
	LRP8	2.08456	1.35808
	SAP	2.09784	2.35832
	THIO	2.10132	1.94277
	DHSO	2.11507	1.00327
	CATD	2.14477	2.64655
	CD166	2.17609	1.87309
	LEG1	2.25582	1.86383
	EFNA1	2.26053	1.38517
	GOLM1	2.30501	1.66171
	TXND5	2.39008	1.12462
	NBL1	2.57259	1.65889
	GRN	2.64335	2.14936
	NENF	2.69144	2.28795
	TIMP2	2.7648	1.89078
	LG3BP	2.97951	1.63469
	ASAH1	3.11349	2.5142
	LAMB2	3.40591	1.98915
	CATB	3.52521	2.00245
	NEUS	3.60697	0.8891
	KTN1	3.74658	1.58039
	CD59	4.00109	2.61323
	C1R	4.06156	1.8191
	HLAC	4.41053	1.3939
	GPC1	4.42145	1.34828
	CLN5	4.46215	2.53362
	PRS23	4.46605	1.65846
	LEG3	4.57752	2.4432
	TIMP1	4.5819	1.56227
	RISC	4.60059	1.86775
	RCN1	4.63039	0.951211
	LAMA5	4.63619	1.83536
	DKK1	4.77356	2.74761
	DKK3	4.82271	2.54269
	CO6A1	5.18523	1.66926
	GELS	5.68563	1.64859
	SLPI	6.51964	1.51338
	FBN2	6.57934	0.970467
	NGAL	6.88093	2.19041
	TCO1	7.80093	2.32353
	SMOC1	7.86815	2.26487
	MSLN	8.18222	2.62233
	LAMB1	8.52409	1.21457
	FSTL1	8.61623	2.22105
	FBN1	9.05718	2.00482
	COCA1	9.71919	1.9732
	PRS35	10.6088	2.50628

## Sheet: Figure 1d
Figure 1d
	MS information (inset) for peptide:FLTNFPFSTAVK							MS/MS information for peptide:FLTNFPFSTAVK
	m/z	Intensity							m/z	Intensity
	686.368	100						y₁⁺-NH₃	130.086	7.02513
	686.87	79.2144						y₁⁺	147.113	12.1657
	687.372	33.933						y₄²⁺-NH₃	201.123	2.16957
	687.873	11.7202						y₂⁺	246.182	5.19904
								b₂⁺	261.16	35.9722
								y₃⁺	317.219	6.1232
								y₆²⁺-NH₃	318.182	1.61212
								b₃⁺-H₂O	344.197	5.877
								b₃⁺	362.208	7.601
								y₇²⁺	375.212	7.04855
								y₄⁺	418.266	9.14326
								y₈²⁺	448.748	3.1822
								b₄⁺-H₂O	458.238	5.58456
								b₄⁺-NH₃	459.225	3.23384
								b₄⁺	476.251	6.91404
								y₅⁺	505.303	12.5667
								y₁₁²⁺-H₂O	603.829	1.9606
								b₁₁²⁺-H₂O	604.322	5.00949
								b₅⁺-H₂O	605.313	4.21344
								b₅⁺-NH₃	606.299	2.78247
								b₅⁺	623.321	6.01451
								y₆⁺	652.372	8.81519
								[M+2H]²⁺	686.385	3.66359
								y₇⁺-H₂O	731.421	3.58072
								y₇⁺	749.422	100
								y₈⁺-H₂O	878.47	2.03146
								y₈⁺	896.492	25.2774
								y₉⁺-NH₃	993.493	2.10031
								y₉⁺	1010.54	17.0245
								y₁₀⁺-H₂O	1093.56	1.9622
								y₁₀⁺-NH₃	1094.56	5.49849
								y₁₀⁺	1111.58	39.8257
								y₁₁⁺	1224.66	1.77745

## Sheet: Figure 1f
Figure 1f
	Concentration (ng/mL)	Normal	Tumor
		23.2325	22.0483
		20.6636	19.2957
		19.72	18.7099
		19.6821	17.8759
		19.5965	16.9223
		18.7265	16.3365
		18.7232	15.81
		18.69	15.6984
		18.3784	14.4113
		17.9381	13.7417
		17.7509	13.6008
		17.4384	13.0974
		17.4065	12.765
		17.3142	12.6305
		17.0526	12.5358
		16.824	12.4634
		16.7253	12.2994
		16.7143	12.0138
		16.6297	11.9767
		16.626	11.7335
		16.4818	11.6203
		16.3925	11.6108
		15.8369	11.6014
		15.7293	11.1318
		15.6172	10.9272
		15.3559	10.651
		15.103	10.0256
		15.0871	10.0153
		14.9553	9.9537
		14.9112	9.928
		14.612	9.7366
		14.5467	9.7262
		14.4852	9.695
		14.1378	9.6898
		14.0667	9.5853
		13.907	9.5643
		13.8859	9.5538
		13.8012	9.3429
		13.682	9.2739
		13.545	9.0761
		13.502	8.8655
		13.368	8.7893
		13.3593	8.7675
		13.255	8.6746
		13.0093	8.6691
		12.5268	8.6417
		12.4407	8.6362
		12.304	8.6197
		12.2445	8.6087
		12.0972	8.5702
		11.6061	8.526
		11.5159	8.526
		11.3871	8.4375
		11.1802	8.3486
		11.1027	8.1019
		11.0979	8.0737
		10.9907	7.7779
		10.8437	7.7721
		10.4714	7.7032
		10.2548	7.6917
		10.1634	7.6686
		10.1023	7.5124
		9.964	7.4193
		9.804	7.3959
		9.7833	7.3901
		9.6845	7.3022
		9.6376	7.2199
		9.601	7.1963
		9.1672	7.0245
		9.1244	6.9947
		9.0492	6.9469
		6.6459	6.7609
		3.2717	6.6823
			6.6702
			6.6338
			6.6277
			6.6095
			6.4264
			6.2725
			6.2292
			6.1672
			5.9988
			5.9297
			5.5682
			5.5426
			5.5426
			5.3623
			5.2976
			5.1151
			4.8912
			4.8912
			4.8912
			4.8515
			4.6515
			4.6247
			4.5978
			4.5709
			4.517
			4.49
			4.4156
			4.2795
			4.259
			4.0737
			4.0184
			4.0184
			4.0184
			3.97
			3.8029
			3.7889
			3.7749
			3.7399
			3.4005
			3.2645
			3.1709
			2.7186
			2.6076
			2.6076
			2.5704
			2.5556
			2.4062
			2.3612
			2.3537
			2.3537
			2.301
			2.2708
			2.2708
			2.2708
			2.2708
			2.2633
			2.2633
			2.2255
			2.0432
			1.9207
			1.8437
			1.7897
			1.7665
			1.7588
			1.7278
			1.689
			1.6345
			1.5799
			1.5721
			1.5721
			1.4546
			1.273
			1.1217
			0.9532
			0.8643
			0.7099
			0.7099

## Sheet: Figure 3a
Figure 3a
	Time	No.	EV Group			PRSS35-OE-Group
			Tumor volume(mm3)	Average	STDEV	Tumor volume(mm3)	Average	STDEV
	Day15	1	219.04	253.133	42.0254	72.25	77.595	13.912
		2	259.91			64.1
		3	299.76			86.8
		4	189.31			92.78
		5	289.25			60.22
		6	261.53			89.42
	Day20	1	371.99	426.942	59.8238	174.4	160.662	29.602
		2	400.48			180.46
		3	482.06			164.38
		4	366.82			164.69
		5	513.67			101.82
		6	426.63			178.22
	Day25	1	587.95	592.245	119.101	259.28	249.915	40.7151
		2	770.89			205.1
		3	615.35			262.63
		4	412.27			211.98
		5	637.89			243.16
		6	529.12			317.34
	Day30	1	826.41	1135.11	318.888	431.38	387.507	83.5595
		2	719.56			531.76
		3	1583.05			368.52
		4	1246.94			294.17
		5	1134.29			360.37
		6	1300.38			338.84
	Day35	1	1613.66	1729.88	550.396	411.39	456.36	72.3174
		2	1510.61			503.66
		3	1143.87			555.85
		4	1701.53			349.25
		5	2778.29			474.89
		6	1631.3			443.12

## Sheet: Figure 3b
Figure 3b
		Body weight (g)				Liver weight (g)				Liver/Body weight
	No.	RFP	RFP+YAP5SA	mPRSS35+YAP5SA	No.	RFP	RFP+YAP5SA	mPRSS35+YAP5SA	No.	RFP	RFP+YAP5SA	mPRSS35+YAP5SA
	1	30.72	40.37	33.54	1	2.02	5.65	2.14	1	0.0658	0.14	0.0638
	2	31.4	31.32	34.9	2	2.03	2.77	1.75	2	0.0646	0.0884	0.0501
	3	30.35	37.5	30.1	3	1.63	4.23	1.58	3	0.0537	0.1128	0.0525
	4	31.06	41.25	32.11	4	1.66	4.77	2.38	4	0.0534	0.1156	0.0741
	5	31.92	41.06	30.01	5	1.66	4.92	1.99	5	0.052	0.1198	0.0663

## Sheet: Figure 3c
Figure 3c
			Body weight (g)				Liver weight (g)						Liver/Body weight
		No.	WT+RFP	KO+RFP	WT+YAP5SA	KO+YAP5SA	No.	WT+RFP	KO+RFP	WT+YAP5SA	KO+YAP5SA	No.	WT+RFP	KO+RFP	WT+YAP5SA	KO+YAP5SA
		1	31.48	30.86	38.5	36.51	1	1.46	1.38	9.67	15.05	1	0.0464	0.0447	0.2512	0.4122
		2	32.46	30.25	37.56	36.7	2	1.48	1.34	9.1	13.79	2	0.0456	0.0443	0.2423	0.3757
		3	30.59	30.58	39.31	36.72	3	1.49	1.54	3.74	13.46	3	0.0487	0.0504	0.0951	0.3666
		4	32.9	31.09	34.75	36.25	4	1.55	1.31	3.16	12.5	4	0.0471	0.0421	0.0909	0.3448
		5	31.24	31.94	38.84	30.51	5	1.34	1.47	3.19	10.02	5	0.0429	0.046	0.0821	0.3284
		6	32.81	31.67	39.58	37.68	6	1.46	1.32	6.21	11.77	6	0.0445	0.0417	0.1569	0.3124

## Sheet: Figure 3d
Figure 3d
	Tumor weight (g)
	No.	EV	hPRSS35
	1	3.05	0.56
	2	2.61	0.47
	3	1.56	0.61
	4	1.12	0.32
	5	0.85	0.18

## Sheet: Figure 3e
Figure 3e
		Relative quantitative intensity
		Protein name	EV-1	EV-2	EV-3	PRSS35-1	PRSS35-2	PRSS35-3
		AHSG	-0.104697	1.63459	-0.0232698	-1.74178	-1.32916	-1.81604
		EXTL2	0.248535	0.690641	0.964214	-1.22095	-1.37333	-1.2109
		CXCL2	0.759582	0.437228	0.424385	-0.430509	-1.08314	-1.32916
		GSN	0.172488	1.19787	-0.24127	-0.567041	-0.915936	-0.92139
		KRT10	0.365133	0.273814	0.810649	-1.68966	-1.47794	0.112367
		SORD	-0.477944	0.0565835	1.30217	-0.72977	-0.77596	-0.766112
		ERO1A	0.631337	0.558757	0.132248	-2.23786	0.24732	-1.0499
		COPA	0.410341	0.238787	0.675364	-0.24127	-0.798366	-1.08009
		SMPDL3A	0.67717	-0.744197	0.896078	-0.471929	-0.522841	-0.926865

## Sheet: Figure 3i
Figure 3i
	Neutrophils quantity of migration
	No.	Control	EV	mPRSS35	mCXCL2	mPRSS35&mCXCL2
	1	1563	15630	29697	6252	8440
	2	1862	14097	32585	7980	7315
	3	1766	16301	34640	6452	8965
	4	1396	12098	24197	5118	6980
	5	1655	10402	23170	4255	4350
	Chemotactic index of neutrophil
	No.	EV	mPRSS35	mCXCL2	mPRSS35&mCXCL2
	1	10	19	4	5.4
	2	7.57	17.5	4.29	3.93
	3	9.23	19.61	3.65	5.08
	4	8.67	17.33	3.67	5
	5	6.29	14	2.57	2.63

## Sheet: Figure 3j
Figure 3j
		Neutrophils quantity of migration
		No.	Control	EV	EV+mCXCL2	D1+EV	D1+mCXCL2
		1	1666	18925	42199	10179	11578
		2	1203	15951	23169	3873	3885
		3	1069	10326	18525	6371	5462
		4	1985	20306	40613	14371	8396
		5	1500	13035	27315	4695	4425
		Chemotactic index of neutrophil
		No.	EV	EV+mCXCL2	D1+EV	D1+mCXCL2
		1	11.36	25.33	6.11	6.95
		2	13.26	19.26	3.22	3.23
		3	9.66	17.33	5.96	5.11
		4	10.23	20.46	7.24	4.23
		5	8.69	18.21	3.13	2.95

[truncated: 37 more sheets: Figure 4a, Figure 4c, Figure 4d, Figure 4e, Figure 4f, Figure 4g, Figure 4h, Figure 4i, Figure 4k, Supplementary Fig 1a, Supplementary Fig 1e, Supplementary Fig 1f, Supplementary Fig 1h, Supplementary Fig 1j, Supplementary Fig 1k, Supplementary Fig 2a, Supplementary Fig 2e, Supplementary Figure 3a, Supplementary Figure 3b, Supplementary Figure 3e …]
